# Supplementary material for: Global Analysis of Mouse Polyomavirus Infection Reveals Dynamic Regulation of Viral and Host Gene Expression and Promiscuous Viral RNA Editing
Source: PLoS Pathog. 2015 Sep 25;11(9):e1005166. doi: 10.1371/journal.ppat.1005166 (PMC4583464; doi:10.1371/journal.ppat.1005166)
Supplement: S2 Table — Excel spreadsheet listing all base to base mismatches (columns) at each position in the MPyV genome (rows) on either strand found in the 25-base read alignments allowing for up to 3 mismatches per read. (XLSX) [file ppat.1005166.s010.xlsx]

## Sheet: 12hr
sample	pos	depth	A>C	A>G	A>T	C>A	C>G	C>T	G>A	G>C	G>T	T>A	T>C	T>G
PyV-12	25	9	0	0	0	0	2	0	0	0	0	0	0	0
PyV-12	28	10	0	0	0	0	0	0	2	0	0	0	0	0
PyV-12	36	13	0	0	0	0	0	0	0	0	0	0	0	0
PyV-12	44	13	0	0	0	0	0	0	0	0	0	0	0	0
PyV-12	47	13	0	0	0	0	0	0	0	0	0	0	0	0
PyV-12	48	13	0	0	0	2	0	0	0	0	0	0	0	0
PyV-12	51	11	0	0	0	0	0	0	0	0	0	0	0	0
PyV-12	57	13	0	0	1	0	0	0	0	0	0	0	0	0
PyV-12	59	13	0	0	0	0	0	0	0	0	0	0	0	0
PyV-12	60	12	0	0	0	0	0	0	0	0	0	0	0	1
PyV-12	72	14	1	0	0	0	0	0	0	0	0	0	0	0
PyV-12	100	8	2	0	0	0	0	0	0	0	0	0	0	0
PyV-12	106	9	0	0	1	0	0	0	0	0	0	0	0	0
PyV-12	115	8	0	0	1	0	0	0	0	0	0	0	0	0
PyV-12	119	7	0	2	0	0	0	0	0	0	0	0	0	0
PyV-12	126	9	0	0	0	0	0	0	0	0	0	1	0	0
PyV-12	162	11	0	0	0	0	0	0	0	0	0	1	0	0
PyV-12	163	21	0	0	0	0	0	1	0	0	0	0	0	0
PyV-12	164	23	1	0	0	0	0	0	0	0	0	0	0	0
PyV-12	168	24	0	0	0	0	0	0	0	0	0	0	1	0
PyV-12	184	16	0	1	0	0	0	0	0	0	0	0	0	0
PyV-12	198	27	0	0	0	0	0	0	1	0	0	0	0	0
PyV-12	201	27	0	0	0	0	0	0	0	0	0	0	0	1
PyV-12	215	39	1	0	0	0	0	0	0	0	0	0	0	0
PyV-12	216	44	1	0	0	0	0	0	0	0	0	0	0	0
PyV-12	218	62	0	0	0	1	0	0	0	0	0	0	0	0
PyV-12	220	74	0	1	0	0	0	0	0	0	0	0	0	0
PyV-12	221	77	0	0	0	0	0	0	0	1	0	0	0	0
PyV-12	224	102	1	0	0	0	0	0	0	0	0	0	0	0
PyV-12	227	104	0	0	0	0	1	0	0	0	0	0	0	0
PyV-12	232	138	0	0	1	0	0	0	0	0	0	0	0	0
PyV-12	234	144	0	0	0	0	0	0	0	0	1	0	0	0
PyV-12	239	189	0	0	0	0	0	0	0	1	0	0	0	0
PyV-12	241	208	0	0	0	0	0	0	0	0	0	1	0	0
PyV-12	254	169	0	0	0	0	0	0	0	1	0	0	0	0
PyV-12	261	159	0	0	0	0	1	0	0	0	0	0	0	0
PyV-12	263	148	0	0	0	0	0	0	0	0	0	0	1	0
PyV-12	264	150	1	0	0	0	0	0	0	0	0	0	0	0
PyV-12	267	106	1	0	0	0	0	0	0	0	0	0	0	0
PyV-12	268	110	0	0	0	0	0	0	1	0	0	0	0	0
PyV-12	273	134	1	0	0	0	0	0	0	0	0	0	0	0
PyV-12	275	140	0	0	0	0	0	0	0	0	0	0	0	1
PyV-12	282	146	0	0	0	0	0	0	0	0	0	0	0	0
PyV-12	285	153	0	0	0	0	0	0	0	0	0	0	0	0
PyV-12	286	151	0	0	0	0	0	0	0	0	0	0	0	0
PyV-12	287	155	0	0	0	0	0	0	0	0	0	0	0	0
PyV-12	288	153	1	0	0	0	0	0	0	0	0	0	1	0
PyV-12	291	157	0	0	0	0	1	0	0	0	0	0	0	0
PyV-12	298	151	0	0	0	0	0	0	0	0	0	0	0	0
PyV-12	301	161	0	0	0	0	0	0	0	0	0	0	0	2
PyV-12	313	149	0	0	0	1	0	0	0	0	0	0	0	0
PyV-12	314	149	0	0	0	0	0	0	0	0	0	0	0	0
PyV-12	317	154	0	0	0	0	0	0	0	0	0	0	0	0
PyV-12	318	155	0	1	0	0	0	0	0	0	0	0	0	0
PyV-12	319	154	0	0	0	0	0	0	0	0	0	0	0	0
PyV-12	320	135	0	0	0	0	0	1	0	0	0	0	0	0
PyV-12	322	135	0	0	0	0	0	0	0	1	0	0	0	0
PyV-12	323	150	0	0	0	0	0	0	0	1	0	0	0	0
PyV-12	324	161	1	0	1	0	0	0	0	0	0	0	0	0
PyV-12	325	146	0	0	1	0	0	0	0	0	0	0	0	0
PyV-12	326	146	0	0	0	0	0	0	0	0	0	0	1	0
PyV-12	330	145	0	0	0	0	0	0	0	0	0	0	0	0
PyV-12	332	145	0	0	1	0	0	0	0	0	0	0	0	0
PyV-12	336	110	0	0	0	0	0	0	0	0	0	0	0	1
PyV-12	338	90	0	0	0	0	0	0	0	0	0	0	1	3
PyV-12	341	68	0	0	0	0	0	0	1	0	0	0	0	0
PyV-12	343	51	0	1	0	0	0	0	0	0	0	0	0	0
PyV-12	355	9	0	0	0	0	0	0	0	0	0	0	0	1
PyV-12	356	21	0	0	0	0	0	0	0	0	0	0	0	0
PyV-12	358	17	0	1	0	0	0	0	0	0	0	0	0	0
PyV-12	360	23	0	0	0	0	0	0	0	0	0	0	1	0
PyV-12	363	22	1	0	0	0	0	0	0	0	0	0	0	0
PyV-12	365	38	0	0	1	0	0	0	0	0	0	0	0	0
PyV-12	374	113	0	1	0	0	0	0	0	0	0	0	0	0
PyV-12	379	177	0	0	0	0	0	0	0	0	0	0	0	0
PyV-12	381	171	0	0	0	0	0	0	0	0	0	0	0	0
PyV-12	385	168	0	0	0	0	0	0	0	0	0	0	0	0
PyV-12	388	182	0	1	0	0	0	0	0	0	0	0	0	0
PyV-12	395	126	0	0	0	0	0	0	0	0	0	0	1	0
PyV-12	396	121	0	0	0	0	0	0	0	0	0	1	0	0
PyV-12	402	57	0	0	0	0	0	0	0	0	0	0	0	10
PyV-12	403	47	5	0	1	0	0	0	0	0	0	0	0	0
PyV-12	404	47	0	0	6	0	0	0	0	0	0	0	0	0
PyV-12	411	49	0	0	0	0	0	0	0	0	0	0	3	0
PyV-12	415	40	0	0	0	0	0	0	0	0	0	0	0	1
PyV-12	416	38	0	0	0	0	0	0	1	0	0	0	0	0
PyV-12	425	55	1	0	0	0	0	0	0	0	0	0	0	0
PyV-12	427	57	0	0	0	0	0	0	0	0	0	0	0	0
PyV-12	428	57	0	0	1	0	0	0	0	0	0	0	0	0
PyV-12	435	55	0	0	0	0	0	0	0	0	0	0	0	0
PyV-12	443	49	0	0	0	0	0	0	0	0	0	0	0	0
PyV-12	444	50	0	0	0	0	0	0	0	0	0	0	0	0
PyV-12	465	79	0	0	0	0	0	0	0	0	0	0	0	0
PyV-12	469	65	0	0	0	0	0	0	0	0	0	0	0	0
PyV-12	479	65	1	0	0	0	0	0	0	0	0	0	0	0
PyV-12	480	61	0	0	0	0	0	0	1	0	1	0	0	0
PyV-12	483	61	0	1	0	0	0	0	0	0	0	0	0	0
PyV-12	490	33	0	1	0	0	0	0	0	0	0	0	0	0
PyV-12	492	33	0	0	0	0	0	0	0	1	0	0	0	0
PyV-12	493	40	0	0	0	0	0	0	0	1	0	0	0	0
PyV-12	516	72	0	0	0	0	0	0	0	0	1	0	0	0
PyV-12	532	78	0	1	0	0	0	0	0	0	0	0	0	0
PyV-12	543	43	0	0	0	0	0	0	0	0	0	1	0	0
PyV-12	564	14	0	0	0	0	0	0	0	0	0	0	0	1
PyV-12	574	37	1	0	0	0	0	0	0	0	0	0	0	0
PyV-12	577	51	0	0	0	0	0	0	0	0	0	0	1	0
PyV-12	582	60	0	0	0	0	0	0	0	0	0	0	0	0
PyV-12	587	64	0	0	0	0	0	0	0	0	0	0	1	0
PyV-12	595	54	1	0	0	0	0	0	0	0	0	0	0	0
PyV-12	597	45	0	0	0	0	0	0	0	0	0	1	0	0
PyV-12	614	7	0	0	0	0	0	5	0	0	0	0	0	0
PyV-12	622	33	0	0	0	0	0	0	0	0	0	1	0	0
PyV-12	624	37	1	0	0	0	0	0	0	0	0	0	0	0
PyV-12	625	40	0	0	0	0	0	1	0	0	0	0	0	0
PyV-12	641	71	0	0	1	0	0	0	0	0	0	0	0	0
PyV-12	653	89	0	0	0	0	0	0	0	1	0	0	0	0
PyV-12	654	87	1	0	0	0	0	0	0	0	0	0	0	0
PyV-12	659	96	0	0	0	0	2	0	0	0	0	0	0	0
PyV-12	668	77	0	0	0	0	0	0	0	0	0	1	0	0
PyV-12	674	64	0	0	0	0	0	0	0	0	0	0	0	0
PyV-12	690	62	0	0	0	0	0	0	0	0	0	0	0	1
PyV-12	706	56	0	0	0	0	0	0	1	0	0	0	0	0
PyV-12	707	57	0	0	0	0	0	0	0	0	1	0	0	0
PyV-12	711	56	0	0	0	0	0	0	0	0	0	0	1	0
PyV-12	712	55	0	0	0	0	0	0	0	1	0	0	0	0
PyV-12	713	58	0	0	0	0	0	0	1	0	0	0	0	0
PyV-12	714	58	0	2	2	0	0	0	0	0	0	0	0	0
PyV-12	717	64	0	0	0	0	0	0	0	0	0	0	0	1
PyV-12	722	53	1	0	0	0	0	0	0	0	0	0	1	0
PyV-12	724	53	0	0	0	1	0	0	0	0	0	0	0	0
PyV-12	725	53	0	0	0	0	0	0	0	0	1	0	0	0
PyV-12	726	51	0	0	0	0	0	0	0	0	0	0	1	3
PyV-12	732	35	0	1	0	0	0	0	0	0	0	0	0	0
PyV-12	738	23	0	0	0	0	0	0	2	0	0	0	0	0
PyV-12	739	24	0	0	0	0	0	0	0	0	0	2	0	4
PyV-12	740	23	4	0	0	0	0	0	0	0	0	0	0	0
PyV-12	750	18	0	1	0	0	0	0	0	0	0	0	0	0
PyV-12	757	21	0	0	0	0	0	0	0	0	0	0	0	0
PyV-12	758	26	0	0	0	0	0	0	0	0	0	0	0	1
PyV-12	763	26	0	0	0	0	0	0	0	0	0	0	0	0
PyV-12	772	28	0	0	0	0	0	0	0	0	0	0	0	0
PyV-12	777	32	0	0	0	0	0	0	0	0	0	0	0	4
PyV-12	778	44	0	0	0	0	0	0	0	0	0	0	0	16
PyV-12	781	54	0	0	0	0	0	0	0	0	0	1	0	1
PyV-12	782	78	46	0	0	0	0	0	0	0	0	0	0	0
PyV-12	784	94	1	0	0	0	0	0	0	0	0	0	0	0
PyV-12	785	122	0	0	0	0	0	0	10	0	0	0	0	0
PyV-12	791	181	0	0	0	0	0	0	0	0	0	0	0	1
PyV-12	793	197	0	0	0	0	1	0	0	0	0	0	0	0
PyV-12	794	203	0	0	0	2	0	0	0	0	0	0	0	0
PyV-12	795	208	0	0	0	0	0	1	0	0	0	0	0	0
PyV-12	797	224	0	0	0	0	0	0	0	0	0	0	4	0
PyV-12	799	241	0	0	0	0	0	0	4	0	0	0	0	0
PyV-12	802	233	0	0	0	1	0	0	0	0	0	0	0	0
PyV-12	803	220	0	0	0	0	0	0	0	1	1	0	0	0
PyV-12	806	220	0	0	0	0	0	0	1	0	0	0	0	0
PyV-12	807	221	0	0	0	0	0	0	3	0	0	0	0	0
PyV-12	808	214	1	3	0	0	0	0	0	0	0	0	0	0
PyV-12	811	199	0	0	0	0	0	0	0	0	0	0	0	0
PyV-12	815	162	0	1	0	0	0	0	0	0	0	0	0	0
PyV-12	819	135	0	0	0	0	0	0	0	0	1	0	0	0
PyV-12	823	140	1	1	0	0	0	0	0	0	0	0	0	0
PyV-12	824	139	0	0	0	0	0	0	0	0	2	0	0	0
PyV-12	825	149	0	0	1	0	0	0	0	0	0	0	0	0
PyV-12	826	153	0	0	0	0	0	0	0	0	0	0	0	0
PyV-12	830	192	0	0	0	0	1	0	0	0	0	0	0	0
PyV-12	831	187	0	0	0	0	0	1	0	0	0	0	0	0
PyV-12	832	169	1	0	0	0	0	0	0	0	0	0	0	0
PyV-12	834	170	0	1	0	0	0	0	0	0	0	0	0	0
PyV-12	836	177	0	0	0	0	0	0	0	0	0	0	0	3
PyV-12	837	181	0	0	0	1	1	0	0	0	0	0	0	0
PyV-12	838	196	0	0	0	1	1	0	0	0	0	0	0	0
PyV-12	839	201	4	0	0	0	0	0	0	0	0	0	0	0
PyV-12	841	235	0	1	0	0	0	0	0	0	0	0	0	1
PyV-12	845	272	0	0	0	0	1	0	0	0	0	0	0	0
PyV-12	848	265	0	0	0	0	0	0	0	0	0	1	1	1
PyV-12	849	264	0	0	0	0	0	0	11	0	1	0	0	0
PyV-12	852	274	0	0	0	0	0	0	0	0	0	0	0	11
PyV-12	853	272	1	1	1	0	0	0	0	0	0	0	0	0
PyV-12	855	262	0	0	0	0	0	0	0	0	0	0	0	1
PyV-12	858	249	0	0	0	0	0	0	0	0	0	0	1	1
PyV-12	863	206	0	0	0	0	0	12	0	0	0	0	0	0
PyV-12	873	163	1	0	1	0	0	0	0	0	0	0	0	0
PyV-12	874	153	0	0	0	0	0	0	0	1	0	0	0	0
PyV-12	875	152	0	0	0	0	0	1	0	0	0	0	0	0
PyV-12	876	139	0	1	0	0	0	0	0	0	0	0	0	0
PyV-12	884	126	0	0	0	0	0	2	0	0	0	0	0	0
PyV-12	887	114	0	1	0	0	0	0	0	0	0	0	0	0
PyV-12	892	109	0	1	0	0	0	0	0	0	0	0	0	0
PyV-12	893	119	0	0	1	0	0	0	0	0	0	0	0	0
PyV-12	899	129	0	0	0	0	0	0	0	0	0	0	2	0
PyV-12	903	145	0	0	0	0	0	0	0	0	0	1	0	0
PyV-12	907	164	0	0	0	0	0	0	0	0	0	0	1	0
PyV-12	911	181	0	2	0	0	0	0	0	0	0	0	0	0
PyV-12	915	216	0	0	0	0	0	0	0	0	0	0	1	3
PyV-12	916	236	0	0	0	0	0	0	0	0	1	0	0	0
PyV-12	918	254	0	0	0	0	0	0	0	0	1	0	0	0
PyV-12	919	253	4	0	2	0	0	0	0	0	0	0	0	0
PyV-12	920	259	0	0	0	1	0	1	0	0	0	0	0	0
PyV-12	921	275	0	0	0	0	1	1	0	0	0	0	0	0
PyV-12	922	308	0	0	0	0	0	1	0	0	0	0	0	0
PyV-12	923	351	0	0	0	1	0	0	0	0	0	0	0	0
PyV-12	924	353	0	2	0	0	0	0	0	0	0	0	0	0
PyV-12	926	353	0	0	0	1	0	0	0	0	0	0	0	0
PyV-12	927	364	0	0	0	0	0	0	0	0	0	1	0	0
PyV-12	928	379	4	1	0	0	0	0	0	0	0	0	0	0
PyV-12	931	419	3	1	0	0	0	0	0	0	0	0	0	0
PyV-12	932	427	0	0	0	0	0	0	0	1	1	0	0	0
PyV-12	934	469	0	0	0	1	0	0	0	0	0	0	0	0
PyV-12	935	467	0	0	0	0	0	0	1	0	2	0	0	0
PyV-12	936	478	0	0	0	1	0	0	0	0	0	0	0	0
PyV-12	938	471	0	0	0	0	0	0	0	0	1	0	0	0
PyV-12	939	464	0	0	0	1	0	0	0	0	0	0	0	0
PyV-12	940	462	0	0	0	0	0	0	0	0	0	0	0	0
PyV-12	941	455	0	0	0	0	0	0	0	0	0	0	3	0
PyV-12	942	454	1	2	0	0	0	0	0	0	0	0	0	0
PyV-12	944	454	0	0	0	0	0	0	1	1	1	0	0	0
PyV-12	945	455	2	0	1	0	0	0	0	0	0	0	0	0
PyV-12	947	468	0	0	0	0	0	0	0	0	0	0	1	0
PyV-12	952	468	0	1	0	0	0	0	0	0	0	0	0	0
PyV-12	954	469	0	0	0	0	0	0	0	0	0	1	0	2
PyV-12	955	479	0	0	0	0	0	1	0	0	0	0	0	0
PyV-12	957	478	0	0	0	0	0	0	0	0	0	0	0	2
PyV-12	961	484	0	1	0	0	0	0	0	0	0	0	0	0
PyV-12	965	492	3	0	0	0	0	0	0	0	0	0	0	0
PyV-12	967	495	0	0	0	0	0	1	0	0	0	0	0	0
PyV-12	970	458	1	2	0	0	0	0	0	0	0	0	1	0
PyV-12	972	447	0	0	0	1	0	0	0	0	0	0	0	0
PyV-12	973	427	0	0	0	0	0	0	0	0	0	1	0	0
PyV-12	976	446	0	0	0	0	0	0	0	0	0	0	0	1
PyV-12	980	460	0	0	0	0	0	0	0	0	0	0	0	1
PyV-12	983	457	0	0	0	0	0	0	0	0	0	1	0	1
PyV-12	984	433	0	0	0	0	0	0	0	0	1	0	0	0
PyV-12	985	424	0	1	0	0	0	0	0	0	0	0	0	0
PyV-12	986	429	0	0	0	0	0	0	0	1	0	0	0	0
PyV-12	987	430	0	0	0	0	0	0	1	0	0	0	0	0
PyV-12	989	408	0	0	0	0	0	0	1	0	0	0	0	0
PyV-12	990	401	0	0	0	1	0	0	0	0	0	0	0	0
PyV-12	992	394	0	1	0	0	0	0	0	0	0	0	0	0
PyV-12	993	403	0	0	0	0	1	0	0	0	0	0	0	0
PyV-12	995	453	0	0	0	0	0	1	0	0	0	0	0	0
PyV-12	996	466	0	0	0	0	0	0	0	0	0	0	0	0
PyV-12	998	428	0	0	0	0	0	0	0	0	0	0	0	0
PyV-12	1000	403	0	0	0	0	0	1	0	0	0	0	0	0
PyV-12	1001	406	0	0	0	0	0	1	0	0	0	0	0	0
PyV-12	1004	429	0	0	0	1	0	0	0	0	0	0	0	0
PyV-12	1005	415	1	0	1	0	0	0	0	0	0	0	1	0
PyV-12	1006	422	3	0	0	0	0	0	0	0	0	0	0	0
PyV-12	1007	427	0	0	0	0	0	1	0	0	0	0	0	0
PyV-12	1008	428	0	0	0	1	0	0	0	0	0	0	0	0
PyV-12	1013	447	0	0	0	0	0	0	0	0	0	0	0	1
PyV-12	1014	456	0	0	0	0	0	0	0	0	0	0	1	0
PyV-12	1015	455	0	0	0	0	1	0	0	0	0	0	0	0
PyV-12	1016	448	0	0	0	0	0	0	0	0	0	0	1	0
PyV-12	1017	455	0	0	0	2	0	0	0	0	0	0	0	0
PyV-12	1018	455	0	0	0	1	0	0	0	0	0	0	0	0
PyV-12	1019	443	0	1	0	0	0	0	0	0	0	0	0	0
PyV-12	1020	440	0	1	2	0	0	0	0	0	0	0	0	0
PyV-12	1023	430	0	0	0	0	0	0	0	1	0	0	0	0
PyV-12	1024	430	1	0	0	0	0	0	0	0	0	0	0	0
PyV-12	1026	441	1	0	0	0	0	0	0	0	0	0	0	0
PyV-12	1027	444	0	0	0	0	0	1	0	0	0	0	0	0
PyV-12	1028	428	1	0	0	0	0	0	0	0	0	0	0	0
PyV-12	1029	387	0	0	0	0	0	0	1	0	0	0	0	0
PyV-12	1032	383	0	0	0	0	0	0	0	1	0	0	0	0
PyV-12	1034	339	1	0	2	0	0	0	0	0	0	0	0	0
PyV-12	1035	335	0	0	0	0	1	0	0	0	0	0	0	0
PyV-12	1036	346	0	1	0	0	0	0	0	0	0	0	0	0
PyV-12	1038	350	0	1	0	0	0	0	0	0	0	0	0	0
PyV-12	1043	319	0	0	0	0	0	0	0	0	0	0	2	0
PyV-12	1044	338	0	0	0	0	0	0	1	0	0	0	0	0
PyV-12	1046	331	0	0	1	0	0	0	0	0	0	0	0	0
PyV-12	1047	327	0	0	1	0	0	0	0	0	0	0	0	0
PyV-12	1048	344	0	0	0	0	0	0	0	1	1	0	0	0
PyV-12	1049	341	0	0	1	0	0	0	0	0	0	0	0	0
PyV-12	1050	341	1	0	0	0	0	0	0	0	0	0	0	0
PyV-12	1052	347	0	0	1	0	0	0	0	0	0	0	0	0
PyV-12	1053	367	0	0	0	0	0	1	0	0	0	0	0	0
PyV-12	1055	418	0	0	1	0	0	0	0	0	0	0	0	0
PyV-12	1056	418	0	0	1	0	0	0	0	0	0	0	0	0
PyV-12	1059	418	0	0	0	0	0	1	0	0	0	0	0	0
PyV-12	1060	406	0	0	0	1	0	0	0	0	0	0	0	0
PyV-12	1061	394	0	0	0	0	0	0	0	0	0	0	1	1
PyV-12	1064	404	0	0	0	0	0	0	0	0	0	0	1	1
PyV-12	1065	404	0	0	0	0	0	0	0	0	0	0	0	0
PyV-12	1066	404	0	0	0	0	0	0	0	0	0	0	1	0
PyV-12	1070	413	0	0	0	0	0	0	0	0	0	0	1	0
PyV-12	1074	409	0	0	0	2	0	0	0	0	0	0	0	0
PyV-12	1076	406	0	0	0	0	0	1	0	0	0	0	0	0
PyV-12	1078	392	0	1	0	0	0	0	0	0	0	0	0	0
PyV-12	1080	388	0	0	0	0	0	0	0	0	0	0	0	0
PyV-12	1081	387	1	0	0	0	0	0	0	0	0	0	0	0
PyV-12	1085	423	0	0	0	0	0	1	0	0	0	0	0	0
PyV-12	1087	435	0	0	0	0	0	0	0	0	0	0	1	0
PyV-12	1088	418	1	0	0	0	0	0	0	0	0	0	0	0
PyV-12	1090	405	0	0	0	1	0	0	0	0	0	0	0	0
PyV-12	1091	406	0	0	0	1	0	0	0	0	0	0	0	0
PyV-12	1092	404	0	0	0	1	0	0	0	0	0	0	0	0
PyV-12	1094	389	0	0	0	0	0	0	1	0	0	0	0	0
PyV-12	1095	368	0	0	0	0	0	0	2	0	0	0	0	0
PyV-12	1096	329	3	0	0	0	0	0	0	0	0	0	0	0
PyV-12	1097	319	0	0	0	1	0	0	0	1	0	0	0	0
PyV-12	1098	311	0	0	0	0	0	0	0	0	1	0	0	0
PyV-12	1099	312	0	0	0	0	0	0	1	0	0	0	0	0
PyV-12	1100	311	0	0	0	1	0	0	0	0	0	0	0	0
PyV-12	1102	297	0	0	0	1	0	0	0	0	0	0	0	0
PyV-12	1104	271	2	3	0	0	0	0	0	0	0	0	0	0
PyV-12	1107	251	0	2	1	0	0	0	0	0	0	0	0	0
PyV-12	1108	250	0	0	0	0	0	2	0	0	0	0	0	0
PyV-12	1109	243	0	1	0	0	0	0	0	0	0	0	1	0
PyV-12	1112	248	0	0	0	0	0	0	0	0	0	1	0	1
PyV-12	1114	248	1	0	0	0	0	0	0	0	0	0	0	0
PyV-12	1125	217	0	0	0	0	1	0	0	0	0	0	0	0
PyV-12	1127	207	1	0	0	0	0	0	0	0	0	0	0	0
PyV-12	1128	191	0	0	0	1	0	0	0	0	0	0	0	0
PyV-12	1129	151	0	0	0	0	1	0	0	0	0	0	0	0
PyV-12	1130	137	0	1	0	0	0	0	0	0	0	0	0	0
PyV-12	1131	133	0	0	1	0	0	0	0	0	0	0	0	0
PyV-12	1133	112	1	0	0	0	0	0	0	0	0	0	0	0
PyV-12	1137	76	0	0	0	0	0	0	0	1	0	0	0	0
PyV-12	1139	57	0	0	0	0	0	0	0	0	0	1	1	1
PyV-12	1143	42	0	0	0	0	0	0	1	0	1	0	0	0
PyV-12	1146	41	0	0	1	0	0	0	0	0	0	0	0	0
PyV-12	1148	39	0	0	0	0	0	0	0	0	0	1	0	0
PyV-12	1149	38	0	0	0	0	0	0	1	0	0	0	0	0
PyV-12	1154	1	0	1	0	0	0	0	0	0	0	0	0	0
PyV-12	1158	1	0	0	0	0	0	0	0	0	1	0	0	0
PyV-12	1159	1	0	0	0	0	0	0	0	1	0	0	0	0
PyV-12	1160	1	0	0	1	0	0	0	0	0	0	0	0	0
PyV-12	1177	79	0	0	1	0	0	0	0	0	0	0	0	0
PyV-12	1178	89	0	0	0	0	0	0	0	0	0	0	1	0
PyV-12	1179	94	0	0	0	0	0	0	0	0	1	0	0	0
PyV-12	1181	106	0	0	1	0	0	0	0	0	0	0	0	0
PyV-12	1184	130	1	0	0	0	0	0	0	0	0	0	0	0
PyV-12	1187	178	0	0	0	0	0	0	0	0	0	0	1	0
PyV-12	1189	182	0	0	0	0	0	0	0	0	0	0	0	1
PyV-12	1194	188	0	0	0	0	0	0	0	0	1	0	0	0
PyV-12	1196	186	0	0	0	0	0	0	0	0	0	0	0	0
PyV-12	1197	188	0	0	0	0	1	1	0	0	0	0	0	0
PyV-12	1199	188	0	0	0	0	0	0	0	0	0	0	2	0
PyV-12	1201	200	0	0	0	0	1	0	0	0	0	0	0	0
PyV-12	1203	202	0	0	2	0	0	0	0	0	0	0	0	0
PyV-12	1211	196	0	1	1	0	0	0	0	0	0	0	0	0
PyV-12	1214	180	0	0	1	0	0	0	0	0	0	0	0	0
PyV-12	1217	168	0	0	0	0	0	0	0	0	0	1	0	3
PyV-12	1218	161	4	1	1	0	0	0	0	0	0	0	0	0
PyV-12	1222	143	0	0	0	1	0	0	0	0	0	0	0	0
PyV-12	1227	93	0	0	0	0	1	1	0	0	0	0	0	0
PyV-12	1228	91	0	0	1	0	0	0	0	0	0	0	0	0
PyV-12	1229	109	0	0	0	0	0	0	0	0	0	0	1	1
PyV-12	1234	105	0	0	0	0	1	0	0	0	0	0	0	0
PyV-12	1246	159	0	0	0	0	1	0	0	0	0	0	0	0
PyV-12	1247	169	0	0	0	0	1	0	0	0	0	0	0	0
PyV-12	1253	211	0	0	0	0	1	0	0	0	0	0	0	0
PyV-12	1255	212	0	0	0	0	0	0	0	0	1	0	0	0
PyV-12	1257	203	1	0	0	0	0	0	0	0	0	1	1	4
PyV-12	1258	201	0	0	0	0	2	0	0	0	0	0	0	0
PyV-12	1260	186	0	0	0	0	0	0	0	0	1	0	0	0
PyV-12	1261	182	0	1	0	0	0	0	0	0	0	0	0	0
PyV-12	1263	193	0	0	0	0	0	0	0	0	0	0	1	3
PyV-12	1269	188	0	0	0	0	0	0	1	0	0	0	0	0
PyV-12	1271	184	3	2	0	0	0	0	0	0	0	0	0	0
PyV-12	1275	187	0	1	0	0	0	0	0	0	0	0	2	4
PyV-12	1277	179	0	0	0	0	0	0	0	0	0	1	0	1
PyV-12	1279	175	0	1	0	0	0	0	0	0	0	0	0	0
PyV-12	1280	174	0	0	0	0	0	0	0	0	0	0	1	1
PyV-12	1283	200	0	0	0	0	0	0	0	0	0	0	0	1
PyV-12	1287	229	0	0	0	0	0	0	0	1	0	0	0	0
PyV-12	1289	234	1	2	0	0	0	0	0	0	0	0	0	0
PyV-12	1293	227	0	0	0	0	0	0	0	0	1	0	0	0
PyV-12	1296	230	0	0	0	0	0	0	3	0	0	0	0	0
PyV-12	1297	228	1	2	0	0	0	0	0	0	0	0	0	0
PyV-12	1298	232	0	0	0	0	0	0	0	1	0	0	0	0
PyV-12	1299	230	0	0	0	0	0	0	3	0	0	0	0	0
PyV-12	1301	240	0	0	0	1	1	0	0	0	0	0	0	0
PyV-12	1302	231	0	0	0	0	0	0	0	0	0	1	1	0
PyV-12	1303	238	0	0	0	0	0	1	0	0	0	0	0	0
PyV-12	1305	247	0	0	0	0	0	0	0	0	0	0	0	1
PyV-12	1306	246	0	0	0	0	0	0	0	0	0	1	0	0
PyV-12	1310	243	1	0	0	0	0	0	0	0	0	0	0	0
PyV-12	1313	236	0	0	0	0	0	1	0	0	0	0	0	0
PyV-12	1315	235	1	0	0	0	0	0	0	0	0	0	0	0
PyV-12	1316	233	0	0	0	0	0	0	0	0	0	0	1	0
PyV-12	1317	228	0	0	0	1	0	0	0	0	0	0	0	0
PyV-12	1328	221	0	0	0	0	0	0	1	0	0	0	0	0
PyV-12	1329	200	0	0	0	0	0	0	0	0	0	1	1	0
PyV-12	1330	203	0	0	0	0	1	0	0	0	0	0	0	0
PyV-12	1331	202	1	0	0	0	0	0	0	0	0	0	0	0
PyV-12	1335	172	1	0	0	0	0	0	0	0	0	0	0	0
PyV-12	1351	96	0	1	0	0	0	0	0	0	0	0	0	0
PyV-12	1353	79	1	0	0	0	0	0	0	0	0	0	0	0
PyV-12	1355	56	0	0	0	0	1	0	0	0	0	0	0	0
PyV-12	1362	92	0	0	0	0	0	1	0	0	0	0	0	0
PyV-12	1367	91	0	0	0	0	0	1	0	0	0	0	0	0
PyV-12	1369	87	0	0	0	0	1	0	0	0	0	0	0	0
PyV-12	1379	160	1	0	0	0	0	0	0	0	0	0	0	0
PyV-12	1380	172	0	0	1	0	0	0	0	0	0	0	0	0
PyV-12	1384	150	0	0	0	0	2	0	0	0	0	0	0	0
PyV-12	1386	131	0	0	0	0	0	2	0	0	0	0	0	0
PyV-12	1387	119	0	0	0	0	0	0	0	0	0	0	0	0
PyV-12	1388	110	0	0	0	0	0	0	0	0	0	1	0	0
PyV-12	1389	110	1	0	0	0	0	0	0	0	0	0	0	0
PyV-12	1390	120	0	1	0	0	0	0	0	0	0	0	0	0
PyV-12	1397	159	0	0	0	0	0	0	0	0	0	0	1	0
PyV-12	1401	140	0	0	0	0	0	0	0	1	0	0	0	0
PyV-12	1402	134	0	1	1	0	0	0	0	0	0	0	0	0
PyV-12	1405	106	1	1	0	0	0	0	0	0	0	0	0	0
PyV-12	1416	115	1	1	0	0	0	0	0	0	0	0	0	0
PyV-12	1417	106	0	0	0	0	0	0	0	0	1	0	0	0
PyV-12	1420	110	1	0	0	0	0	0	0	0	0	0	0	0
PyV-12	1421	103	0	0	0	1	0	0	0	0	0	0	0	0
PyV-12	1427	124	0	0	0	0	0	0	0	0	0	0	0	1
PyV-12	1428	124	0	1	0	0	0	0	0	0	0	0	0	0
PyV-12	1435	133	0	0	0	0	0	0	0	0	0	0	0	1
PyV-12	1436	133	0	0	0	0	0	0	0	0	0	1	0	0
PyV-12	1437	133	0	0	1	0	0	0	0	0	0	0	0	0
PyV-12	1442	131	0	0	0	0	0	0	0	0	1	0	0	0
PyV-12	1443	130	0	0	0	0	0	0	0	0	0	1	1	0
PyV-12	1444	109	1	0	0	0	0	0	0	0	0	0	0	0
PyV-12	1446	116	0	0	0	0	0	0	0	0	0	0	0	1
PyV-12	1462	121	0	0	1	0	0	0	0	0	0	0	0	0
PyV-12	1474	233	0	0	0	0	0	1	0	0	0	0	0	0
PyV-12	1478	282	0	0	0	1	0	0	0	0	0	0	0	0
PyV-12	1479	286	0	0	0	1	0	0	0	0	0	0	0	0
PyV-12	1480	297	0	0	0	1	1	0	0	0	0	0	0	0
PyV-12	1483	259	0	0	0	0	0	1	0	0	0	0	0	0
PyV-12	1484	256	1	4	0	0	0	0	0	0	0	0	0	0
PyV-12	1485	255	0	0	0	0	0	0	0	0	0	0	0	1
PyV-12	1486	257	0	0	0	0	0	0	0	0	0	1	0	0
PyV-12	1488	244	0	0	0	0	0	1	0	0	0	0	0	0
PyV-12	1502	91	0	0	0	0	0	1	0	0	0	0	0	0
PyV-12	1503	80	1	1	0	0	0	0	0	0	0	0	0	0
PyV-12	1512	57	0	0	0	0	0	0	0	0	0	0	2	0
PyV-12	1515	72	0	1	0	0	0	0	0	0	0	0	0	0
PyV-12	1516	70	0	1	0	0	0	0	0	0	0	0	0	0
PyV-12	1520	142	1	0	0	0	0	0	0	0	0	0	0	0
PyV-12	1529	216	0	0	0	0	0	0	0	0	0	0	0	1
PyV-12	1530	238	0	0	1	0	0	0	0	0	0	0	0	0
PyV-12	1533	262	1	0	0	0	0	0	0	0	0	0	0	0
PyV-12	1535	274	1	0	0	0	0	0	0	0	0	0	0	0
PyV-12	1536	268	0	0	0	0	0	0	1	2	0	0	0	0
PyV-12	1539	251	1	0	0	0	0	0	0	0	0	0	0	0
PyV-12	1547	246	0	0	0	0	0	0	1	0	0	0	0	0
PyV-12	1550	228	0	0	0	1	1	0	0	0	0	0	0	0
PyV-12	1551	233	0	0	0	0	0	0	0	1	0	0	0	0
PyV-12	1556	221	0	0	0	0	2	0	0	0	0	0	0	0
PyV-12	1566	213	0	0	0	0	0	0	1	0	0	0	0	0
PyV-12	1567	202	0	0	0	0	0	0	0	0	0	0	0	1
PyV-12	1568	199	0	0	0	0	0	0	0	0	0	0	0	0
PyV-12	1570	200	1	0	0	0	0	0	0	0	0	0	0	0
PyV-12	1573	188	0	0	2	0	0	0	0	0	0	0	0	0
PyV-12	1576	184	0	0	1	0	0	0	0	0	0	0	0	0
PyV-12	1578	174	0	0	0	0	0	0	1	0	0	0	0	0
PyV-12	1579	169	1	0	0	0	0	0	0	0	0	0	0	0
PyV-12	1580	153	0	0	0	0	0	0	0	2	1	0	0	0
PyV-12	1581	133	0	0	0	0	0	0	0	0	0	0	0	0
PyV-12	1582	133	0	0	0	0	0	0	0	1	0	0	0	0
PyV-12	1583	139	0	0	0	0	0	0	2	0	0	0	0	0
PyV-12	1584	137	0	0	0	0	0	0	0	1	0	0	0	0
PyV-12	1585	130	0	0	0	0	0	0	1	1	0	0	0	0
PyV-12	1586	111	0	0	0	1	0	0	0	0	0	0	0	0
PyV-12	1587	102	1	0	1	0	0	0	0	0	0	0	0	0
PyV-12	1588	101	0	0	0	0	0	0	0	0	0	0	0	1
PyV-12	1590	108	0	0	0	0	1	0	0	0	0	0	0	0
PyV-12	1591	114	0	0	0	0	0	0	0	0	0	0	0	1
PyV-12	1593	104	0	0	0	0	0	0	0	0	0	0	1	0
PyV-12	1595	86	0	0	0	0	0	1	0	0	0	0	0	0
PyV-12	1603	93	0	0	0	0	0	1	0	0	0	0	0	0
PyV-12	1616	107	0	0	0	0	0	0	0	1	0	0	0	0
PyV-12	1617	107	0	2	0	0	0	0	0	0	0	1	0	0
PyV-12	1619	106	0	0	0	0	0	0	1	0	0	0	0	0
PyV-12	1620	67	0	0	0	0	0	0	0	2	2	0	0	0
PyV-12	1630	34	0	0	0	0	0	0	0	0	0	0	1	0
PyV-12	1636	65	0	0	0	0	0	0	0	0	0	0	0	0
PyV-12	1638	71	0	1	0	0	0	0	0	0	0	0	0	0
PyV-12	1642	96	0	0	0	0	0	0	0	0	0	0	0	0
PyV-12	1643	102	0	0	0	0	1	0	0	0	0	0	0	0
PyV-12	1649	155	0	0	0	0	0	0	0	0	1	0	0	0
PyV-12	1656	183	0	0	1	0	0	0	0	0	0	0	0	0
PyV-12	1657	187	0	0	0	0	0	1	1	0	0	0	0	0
PyV-12	1658	183	0	0	0	0	0	0	0	0	0	0	0	0
PyV-12	1659	173	0	0	0	0	0	0	0	0	0	0	0	0
PyV-12	1660	161	0	0	0	0	0	0	0	0	0	0	1	0
PyV-12	1661	152	0	0	0	2	0	0	0	0	0	0	0	0
PyV-12	1662	149	1	0	0	0	0	0	0	0	0	0	0	0
PyV-12	1663	149	0	0	0	0	0	0	0	1	0	0	0	0
PyV-12	1664	156	0	0	0	0	0	0	0	0	1	0	0	0
PyV-12	1665	154	0	0	0	0	0	0	0	0	0	0	1	0
PyV-12	1669	129	0	0	0	0	0	0	0	0	0	1	0	0
PyV-12	1672	121	0	0	0	0	0	0	0	0	0	0	0	0
PyV-12	1673	132	0	0	0	0	0	1	0	0	0	0	0	0
PyV-12	1674	109	0	0	0	0	0	0	0	0	0	0	1	0
PyV-12	1676	105	0	0	0	0	0	0	0	0	0	0	0	0
PyV-12	1677	104	0	0	1	0	0	0	0	0	0	0	0	0
PyV-12	1678	97	0	0	0	0	0	0	0	0	0	0	1	0
PyV-12	1680	85	0	0	0	0	0	1	0	0	0	0	0	0
PyV-12	1681	96	0	0	0	0	0	0	0	1	0	0	0	0
PyV-12	1682	92	0	0	0	0	0	0	0	0	0	0	1	0
PyV-12	1685	127	0	0	0	1	0	0	0	0	0	0	0	0
PyV-12	1686	134	1	1	0	0	0	0	0	0	0	0	0	0
PyV-12	1688	148	0	0	0	1	0	0	0	0	0	0	0	0
PyV-12	1689	145	0	1	0	0	0	0	0	0	0	0	0	0
PyV-12	1690	146	0	1	0	0	0	0	0	0	0	0	0	0
PyV-12	1691	145	0	0	0	0	0	0	0	1	0	0	0	0
PyV-12	1693	145	0	0	0	0	0	1	0	0	0	0	0	0
PyV-12	1695	153	0	0	1	0	0	0	0	0	0	0	0	0
PyV-12	1702	198	0	0	0	0	0	0	0	0	1	0	0	0
PyV-12	1708	171	0	1	0	0	0	0	0	0	0	0	0	0
PyV-12	1712	158	0	0	0	0	0	0	0	0	0	0	1	0
PyV-12	1719	162	0	0	0	0	0	0	2	0	0	0	0	0
PyV-12	1720	157	0	0	0	0	1	0	0	0	0	0	0	0
PyV-12	1721	153	0	0	1	0	0	0	0	0	0	0	0	0
PyV-12	1722	153	0	0	0	0	0	0	0	0	1	0	0	0
PyV-12	1723	139	0	0	0	1	0	0	0	0	0	0	0	0
PyV-12	1724	116	1	0	0	0	0	0	0	0	0	0	0	0
PyV-12	1726	104	0	0	0	1	0	0	0	0	0	0	0	0
PyV-12	1727	92	0	0	1	0	0	0	0	0	0	0	0	0
PyV-12	1743	33	0	0	0	0	0	0	0	0	0	0	0	0
PyV-12	1747	32	0	0	0	0	0	0	0	0	0	0	0	0
PyV-12	1749	52	0	0	0	0	0	0	0	0	0	0	0	0
PyV-12	1750	61	1	0	0	0	0	0	0	0	0	0	0	0
PyV-12	1754	105	0	1	0	0	0	0	0	0	0	0	0	0
PyV-12	1756	120	0	0	0	0	0	0	1	0	0	0	0	0
PyV-12	1762	191	2	0	0	0	0	0	0	0	0	0	2	0
PyV-12	1764	192	0	0	0	0	1	0	0	0	0	0	0	0
PyV-12	1774	206	0	0	0	0	0	0	0	0	0	0	0	1
PyV-12	1775	197	0	0	0	0	0	0	0	0	0	0	1	0
PyV-12	1777	180	0	0	0	0	0	2	0	0	0	0	0	0
PyV-12	1779	153	0	0	0	0	0	0	0	0	1	0	0	0
PyV-12	1784	106	0	0	0	0	0	0	0	0	1	0	0	0
PyV-12	1785	94	0	0	0	1	85	0	0	5	0	0	0	0
PyV-12	1797	38	0	0	1	0	0	0	0	0	0	0	0	0
PyV-12	1798	40	0	1	0	0	0	0	0	0	0	0	0	0
PyV-12	1807	110	0	0	0	0	0	0	0	0	0	0	1	0
PyV-12	1809	143	0	0	0	0	0	0	0	0	0	0	1	0
PyV-12	1810	157	0	0	0	0	0	0	0	0	1	0	0	0
PyV-12	1814	149	0	0	0	0	0	0	0	0	0	0	1	0
PyV-12	1821	200	0	0	0	0	0	0	0	0	0	0	0	0
PyV-12	1822	199	0	0	0	1	0	0	0	0	0	0	0	0
PyV-12	1837	89	0	0	0	0	0	0	0	0	0	1	0	0
PyV-12	1838	81	1	1	0	0	0	0	0	0	0	0	0	0
PyV-12	1840	80	0	0	0	0	0	0	0	0	0	0	0	0
PyV-12	1841	89	0	0	0	1	0	0	0	0	0	0	0	0
PyV-12	1843	80	0	0	0	0	0	0	0	0	0	0	0	0
PyV-12	1846	81	0	0	0	0	0	0	0	0	0	0	0	0
PyV-12	1847	83	0	0	1	0	0	0	0	0	0	0	0	0
PyV-12	1851	105	0	0	0	0	0	0	0	0	0	0	0	0
PyV-12	1857	103	0	0	0	0	1	0	0	0	0	0	0	0
PyV-12	1865	110	0	0	0	0	0	0	0	0	0	0	0	0
PyV-12	1869	90	0	0	0	0	0	0	0	2	0	0	0	0
PyV-12	1870	81	0	0	0	0	0	0	0	0	0	0	0	0
PyV-12	1872	69	0	0	0	0	0	0	0	0	0	0	0	0
PyV-12	1893	147	0	0	0	0	0	0	0	0	0	0	0	0
PyV-12	1894	129	0	1	0	0	0	0	0	0	0	0	0	0
PyV-12	1897	135	0	0	0	0	0	0	0	0	0	0	0	1
PyV-12	1900	138	0	0	0	0	0	1	0	0	0	0	0	0
PyV-12	1902	134	0	0	0	0	0	0	0	0	0	0	0	0
PyV-12	1903	152	0	0	0	0	0	2	0	0	0	0	0	0
PyV-12	1904	157	0	1	0	0	0	0	0	0	0	0	0	0
PyV-12	1909	150	0	0	0	0	0	0	0	0	0	2	1	0
PyV-12	1912	155	0	1	0	0	0	0	0	0	0	0	0	0
PyV-12	1913	157	0	0	0	0	0	0	1	0	0	0	0	0
PyV-12	1914	155	0	0	0	0	0	0	0	0	0	0	1	1
PyV-12	1915	156	0	0	0	0	0	0	0	0	0	0	0	0
PyV-12	1917	147	0	1	0	0	0	0	0	0	0	0	0	0
PyV-12	1919	152	0	0	0	1	0	0	0	0	0	0	0	0
PyV-12	1922	175	0	0	0	0	0	0	0	0	0	0	0	0
PyV-12	1926	187	0	0	0	0	0	0	0	1	0	0	0	0
PyV-12	1927	189	1	0	0	0	0	0	0	0	0	0	0	0
PyV-12	1928	191	1	0	0	0	0	0	0	0	0	0	0	0
PyV-12	1929	190	6	0	0	0	0	0	0	0	0	0	0	0
PyV-12	1932	211	0	0	0	0	0	1	0	0	0	0	0	0
PyV-12	1933	199	0	0	0	0	0	0	0	1	0	0	0	0
PyV-12	1934	187	0	0	0	0	0	1	0	0	0	0	0	0
PyV-12	1936	168	0	0	0	0	0	0	0	0	0	0	2	1
PyV-12	1954	67	0	1	0	0	0	0	0	0	0	0	0	0
PyV-12	1967	42	0	0	0	0	0	0	0	0	0	0	1	0
PyV-12	1977	33	0	0	0	0	0	0	0	0	0	0	0	0
PyV-12	1986	63	0	0	0	0	0	0	0	0	0	0	1	0
PyV-12	2002	114	0	0	0	0	1	0	0	0	0	0	0	0
PyV-12	2005	86	0	1	0	0	0	0	0	0	0	0	0	0
PyV-12	2020	118	0	1	0	0	0	0	0	0	0	0	0	0
PyV-12	2030	186	0	0	0	0	0	0	0	0	0	0	0	1
PyV-12	2032	206	1	0	0	0	0	0	0	0	0	0	0	0
PyV-12	2034	217	0	0	0	0	0	11	0	0	0	0	0	0
PyV-12	2036	216	0	1	0	0	0	0	0	0	0	0	0	0
PyV-12	2038	208	0	0	0	0	0	0	0	0	0	0	1	1
PyV-12	2040	194	0	0	0	0	0	0	0	0	0	1	0	0
PyV-12	2041	194	0	0	0	0	0	0	0	0	0	0	0	0
PyV-12	2042	199	0	0	0	0	0	0	1	0	0	0	0	0
PyV-12	2043	198	0	0	0	0	0	0	0	0	1	0	0	0
PyV-12	2046	204	0	11	0	0	0	0	0	0	0	0	0	0
PyV-12	2050	192	0	0	0	0	0	0	0	2	0	0	0	0
PyV-12	2051	188	0	0	0	0	0	0	1	0	0	0	0	0
PyV-12	2055	159	0	0	0	0	1	0	0	0	0	0	0	0
PyV-12	2056	153	0	0	1	0	0	0	0	0	0	0	0	0
PyV-12	2060	150	1	0	0	0	0	0	0	0	0	0	0	0
PyV-12	2068	176	1	0	0	0	0	0	0	0	0	0	0	0
PyV-12	2072	177	0	0	0	0	0	0	0	0	0	0	1	0
PyV-12	2073	183	0	0	0	0	0	0	0	0	0	0	0	1
PyV-12	2077	185	0	0	0	0	0	0	1	0	0	0	0	0
PyV-12	2079	167	0	0	2	0	0	0	0	0	0	0	0	0
PyV-12	2080	163	0	0	0	0	0	0	0	1	0	0	0	0
PyV-12	2083	144	1	1	0	0	0	0	0	0	0	0	0	0
PyV-12	2084	141	0	0	0	0	0	0	1	0	0	0	0	0
PyV-12	2089	112	0	0	0	0	0	0	0	0	0	0	1	0
PyV-12	2091	102	0	0	1	0	0	0	0	0	0	0	0	0
PyV-12	2100	87	0	0	0	0	0	0	0	0	0	0	1	0
PyV-12	2105	80	1	0	0	0	0	0	0	0	0	0	0	0
PyV-12	2127	108	0	0	0	0	0	0	0	0	1	0	0	0
PyV-12	2128	111	1	0	0	0	0	0	0	0	0	0	0	0
PyV-12	2129	116	0	0	1	0	0	0	0	0	0	0	0	0
PyV-12	2132	143	0	0	0	0	0	0	0	0	0	1	0	0
PyV-12	2136	149	0	0	0	0	0	0	0	0	0	0	1	0
PyV-12	2137	141	0	0	0	0	0	1	0	0	0	0	0	0
PyV-12	2144	143	0	0	0	0	0	0	0	0	0	0	1	0
PyV-12	2149	137	0	0	0	0	0	0	0	0	0	1	0	0
PyV-12	2150	137	1	0	0	0	0	0	0	0	0	0	0	0
PyV-12	2155	131	1	1	0	0	0	0	0	0	0	0	0	0
PyV-12	2161	141	0	0	0	0	0	0	0	0	1	0	0	0
PyV-12	2165	155	0	0	0	0	0	0	0	0	0	0	2	0
PyV-12	2166	159	0	0	0	0	0	0	0	2	0	0	0	0
PyV-12	2170	145	0	0	0	0	1	0	0	0	0	0	0	0
PyV-12	2183	88	0	0	0	0	0	0	0	0	0	0	3	0
PyV-12	2196	47	0	0	0	0	0	0	0	0	0	0	1	0
PyV-12	2211	79	0	0	0	0	0	0	0	0	0	0	1	0
PyV-12	2212	78	0	0	0	0	0	0	0	0	0	0	0	0
PyV-12	2221	93	0	0	0	0	0	0	0	0	0	0	1	0
PyV-12	2227	55	0	0	0	0	0	0	0	0	0	0	1	0
PyV-12	2244	86	0	0	0	1	0	0	0	0	0	0	0	0
PyV-12	2246	107	0	2	0	0	0	0	0	0	0	0	0	0
PyV-12	2248	119	1	0	0	0	0	0	0	0	0	0	0	0
PyV-12	2254	179	0	0	0	0	0	0	1	0	1	0	0	0
PyV-12	2256	175	0	1	0	0	0	0	0	0	0	0	0	0
PyV-12	2261	168	1	0	1	0	0	0	0	0	0	0	0	0
PyV-12	2264	155	0	0	0	0	0	0	0	0	0	1	0	0
PyV-12	2266	148	0	0	0	0	0	0	0	0	0	1	0	0
PyV-12	2267	148	0	0	0	0	0	0	0	0	0	0	0	1
PyV-12	2269	148	0	0	0	0	0	0	0	0	0	0	0	0
PyV-12	2270	133	0	0	0	0	0	0	0	0	0	0	0	0
PyV-12	2271	137	0	0	0	0	0	0	0	1	0	0	0	0
PyV-12	2273	132	1	0	0	0	0	0	0	0	0	0	0	0
PyV-12	2275	121	0	0	0	1	0	0	0	0	0	0	0	0
PyV-12	2276	115	1	1	0	0	0	0	0	0	0	0	0	0
PyV-12	2278	119	0	0	1	0	0	0	0	0	0	0	0	0
PyV-12	2283	127	0	0	0	0	0	0	0	0	0	0	0	0
PyV-12	2289	163	1	2	0	0	0	0	0	0	0	0	0	0
PyV-12	2290	163	0	0	0	0	0	0	0	0	0	0	0	1
PyV-12	2291	167	0	0	0	0	0	0	0	0	2	0	0	0
PyV-12	2297	170	0	0	0	1	0	0	0	0	0	0	0	0
PyV-12	2298	168	0	0	0	1	0	0	0	0	0	0	0	0
PyV-12	2299	168	0	0	0	0	0	0	0	0	0	0	1	0
PyV-12	2303	172	0	2	0	0	0	0	0	0	0	0	1	0
PyV-12	2308	185	0	0	0	0	1	1	0	0	0	0	0	0
PyV-12	2309	171	0	0	0	0	0	0	0	2	0	0	0	0
PyV-12	2315	139	0	0	0	0	0	0	0	0	0	0	1	0
PyV-12	2316	142	0	0	0	0	0	0	0	0	0	0	0	0
PyV-12	2329	102	0	0	0	0	0	0	0	0	1	0	0	0
PyV-12	2335	116	0	0	0	1	0	0	0	0	0	0	0	0
PyV-12	2360	106	0	0	0	0	0	0	0	0	0	0	2	0
PyV-12	2361	94	1	0	0	0	0	0	0	0	0	0	0	0
PyV-12	2362	75	0	1	0	0	0	0	0	0	0	0	0	0
PyV-12	2363	71	0	1	0	0	0	0	0	0	0	0	0	0
PyV-12	2366	93	0	0	0	0	0	0	0	0	0	0	0	1
PyV-12	2367	102	0	0	0	0	0	0	1	0	0	0	0	0
PyV-12	2370	97	0	0	0	0	0	0	0	0	0	0	1	0
PyV-12	2374	108	0	1	0	0	0	0	0	0	0	0	0	0
PyV-12	2381	108	0	0	0	0	0	0	0	0	0	0	0	1
PyV-12	2382	116	0	0	0	0	0	0	1	0	0	0	0	0
PyV-12	2383	117	0	0	0	0	0	0	0	0	0	0	2	1
PyV-12	2386	143	0	0	0	2	0	0	0	0	0	0	0	0
PyV-12	2387	143	4	1	0	0	0	0	0	0	0	0	0	0
PyV-12	2392	87	0	1	0	0	0	0	0	0	0	0	0	0
PyV-12	2404	60	0	0	0	0	0	0	0	0	0	0	0	1
PyV-12	2406	60	0	0	0	0	0	0	0	0	0	0	0	1
PyV-12	2419	132	0	0	0	0	0	0	0	0	0	1	0	0
PyV-12	2426	148	0	0	0	0	0	0	0	0	0	0	3	1
PyV-12	2431	130	0	0	0	0	0	0	0	0	0	0	0	1
PyV-12	2432	127	0	1	0	0	0	0	0	0	0	0	0	0
PyV-12	2433	117	0	0	0	0	0	0	1	0	0	0	0	0
PyV-12	2434	117	0	0	0	0	0	1	0	0	0	0	0	0
PyV-12	2436	115	0	0	0	0	0	0	0	0	0	0	0	1
PyV-12	2440	113	1	0	1	0	0	0	0	0	0	0	0	0
PyV-12	2442	81	0	0	1	0	0	0	0	0	0	0	0	0
PyV-12	2459	96	0	0	0	0	0	0	0	0	0	0	0	0
PyV-12	2460	100	0	0	1	0	0	0	0	0	0	0	0	0
PyV-12	2461	108	0	0	0	0	0	0	0	0	0	0	0	1
PyV-12	2465	133	1	0	0	0	0	0	0	0	0	0	0	0
PyV-12	2466	145	0	0	0	0	0	0	0	1	0	0	0	0
PyV-12	2467	160	0	0	0	0	0	0	0	0	0	0	0	1
PyV-12	2468	147	0	0	0	0	0	0	0	1	0	0	0	0
PyV-12	2469	149	0	0	0	0	0	0	0	0	1	0	0	0
PyV-12	2470	151	0	0	0	1	0	0	0	0	0	0	0	0
PyV-12	2471	163	0	0	0	0	0	0	0	0	0	0	0	2
PyV-12	2472	166	1	0	0	0	0	0	0	0	0	0	0	0
PyV-12	2473	177	0	1	1	0	0	0	0	0	0	0	0	0
PyV-12	2474	198	0	0	0	0	0	0	0	0	0	1	0	0
PyV-12	2475	210	0	0	0	1	0	0	0	0	0	0	0	0
PyV-12	2476	221	0	0	0	0	0	0	0	0	0	1	0	0
PyV-12	2481	255	0	0	1	0	0	0	0	0	0	0	0	0
PyV-12	2485	253	0	0	0	0	0	0	0	0	0	0	0	0
PyV-12	2487	249	0	1	0	0	0	0	0	0	0	0	0	0
PyV-12	2491	244	1	1	0	0	0	0	0	0	0	0	0	0
PyV-12	2493	276	0	0	0	0	0	0	0	0	0	1	0	0
PyV-12	2494	295	1	0	4	0	0	0	0	0	0	0	0	0
PyV-12	2496	303	0	0	0	0	0	1	0	0	0	0	0	0
PyV-12	2501	291	0	0	0	0	0	0	0	0	0	0	0	1
PyV-12	2504	274	0	0	0	0	0	0	1	0	0	0	0	0
PyV-12	2505	265	1	1	1	0	0	0	0	0	0	0	0	0
PyV-12	2506	262	0	0	0	0	0	0	0	1	0	0	0	0
PyV-12	2507	248	0	0	0	0	0	0	0	0	0	0	0	4
PyV-12	2508	240	0	0	0	0	0	0	0	1	0	0	0	0
PyV-12	2510	206	0	0	1	0	0	0	0	0	0	0	0	0
PyV-12	2512	191	0	0	1	0	0	0	0	0	0	0	0	0
PyV-12	2514	166	0	0	0	0	0	0	0	0	0	0	0	0
PyV-12	2515	171	0	0	0	0	0	0	0	0	0	0	2	1
PyV-12	2517	152	1	0	0	0	0	0	0	0	0	0	0	0
PyV-12	2533	49	1	0	0	0	0	0	0	0	0	0	0	0
PyV-12	2534	49	0	0	0	0	0	1	0	0	0	0	0	0
PyV-12	2554	26	0	0	0	0	0	0	0	0	0	0	0	0
PyV-12	2556	30	0	0	0	0	0	0	0	0	0	0	1	0
PyV-12	2557	41	0	0	0	0	0	0	0	0	0	0	0	0
PyV-12	2558	42	0	0	0	0	0	0	0	0	0	1	0	0
PyV-12	2559	42	0	0	0	0	0	0	0	0	0	0	0	0
PyV-12	2560	42	0	0	0	1	0	0	0	0	0	0	0	0
PyV-12	2561	41	3	1	0	0	0	0	0	0	0	0	0	0
PyV-12	2562	41	0	0	0	1	0	0	0	0	0	0	0	0
PyV-12	2564	33	0	0	0	0	0	1	0	0	0	0	0	0
PyV-12	2567	28	0	0	0	0	0	0	0	0	0	0	0	2
PyV-12	2573	101	0	0	0	0	0	0	0	0	0	0	0	1
PyV-12	2575	121	0	0	0	0	0	0	1	0	0	0	0	0
PyV-12	2576	130	0	1	0	0	0	0	0	0	0	0	0	0
PyV-12	2579	145	0	0	0	0	0	0	0	1	0	0	0	0
PyV-12	2582	130	0	0	0	0	0	0	0	0	0	1	0	0
PyV-12	2586	172	0	0	0	0	0	0	0	0	0	0	0	1
PyV-12	2588	178	0	0	1	0	0	0	0	0	0	0	0	0
PyV-12	2590	202	0	0	1	0	0	0	0	0	0	0	0	0
PyV-12	2592	227	0	0	0	1	0	0	0	0	0	0	0	0
PyV-12	2593	216	1	0	0	0	0	0	0	0	0	0	0	0
PyV-12	2594	200	1	0	0	0	0	0	0	0	0	0	0	0
PyV-12	2598	199	0	0	0	1	0	0	0	1	0	0	0	0
PyV-12	2602	209	0	0	0	0	1	0	0	1	0	0	0	0
PyV-12	2604	208	0	0	0	0	0	0	1	0	1	0	0	0
PyV-12	2605	208	1	0	0	0	0	0	0	0	0	0	1	0
PyV-12	2608	198	0	0	0	0	0	0	0	0	1	0	0	0
PyV-12	2610	186	0	0	0	0	0	0	2	1	0	0	0	0
PyV-12	2611	187	0	0	0	0	2	0	0	0	0	0	0	0
PyV-12	2612	188	0	0	0	1	1	1	0	0	0	0	0	0
PyV-12	2614	197	0	0	0	0	0	0	0	0	1	0	0	0
PyV-12	2616	189	0	0	0	0	0	0	0	0	0	0	1	0
PyV-12	2617	188	0	0	0	0	0	0	0	0	0	0	1	0
PyV-12	2619	192	0	0	0	1	0	0	0	0	0	0	0	0
PyV-12	2620	184	1	0	1	0	0	0	0	0	0	0	0	0
PyV-12	2626	165	0	0	0	0	0	0	0	0	0	3	0	4
PyV-12	2627	157	0	0	0	0	0	0	0	0	1	0	0	0
PyV-12	2628	145	0	0	1	0	0	0	0	0	0	1	3	0
PyV-12	2632	147	0	0	1	0	0	0	0	0	0	0	0	0
PyV-12	2640	164	0	0	0	0	0	0	0	0	0	0	1	1
PyV-12	2647	127	0	0	0	0	1	0	0	0	0	0	0	0
PyV-12	2652	124	0	0	0	1	0	0	0	0	0	0	0	0
PyV-12	2656	152	0	0	0	1	0	0	0	0	0	0	0	0
PyV-12	2669	99	0	0	0	0	0	0	0	0	0	0	1	0
PyV-12	2673	100	1	0	0	0	0	0	0	0	0	0	2	2
PyV-12	2675	109	0	0	0	0	0	0	0	0	0	0	1	0
PyV-12	2688	72	1	0	0	0	0	0	0	0	0	0	0	0
PyV-12	2690	86	0	0	0	0	0	0	1	0	0	0	0	0
PyV-12	2698	99	0	0	0	0	0	0	0	0	0	0	1	0
PyV-12	2703	69	0	0	0	0	0	1	0	0	0	0	0	0
PyV-12	2708	100	0	0	0	0	0	0	0	0	0	1	0	0
PyV-12	2712	124	0	0	0	0	0	0	0	1	0	0	0	0
PyV-12	2715	121	0	0	1	0	0	0	0	0	0	0	0	0
PyV-12	2716	122	0	0	0	0	0	1	0	0	0	0	0	0
PyV-12	2719	125	0	0	0	0	0	0	0	0	0	0	0	1
PyV-12	2720	130	0	0	1	0	0	0	0	0	0	0	1	0
PyV-12	2721	124	0	0	0	0	0	0	0	1	0	0	0	0
PyV-12	2722	137	0	0	0	0	0	1	0	0	0	0	0	0
PyV-12	2729	128	0	1	0	0	0	0	0	0	0	0	0	0
PyV-12	2733	97	0	1	0	0	0	0	0	0	0	0	0	0
PyV-12	2740	51	1	0	0	0	0	0	0	0	0	0	0	0
PyV-12	2743	72	0	0	0	0	0	0	0	0	0	0	2	0
PyV-12	2766	114	0	0	0	0	0	0	1	0	1	0	0	0
PyV-12	2767	110	1	0	0	0	0	0	0	0	0	0	0	0
PyV-12	2772	123	0	0	0	0	0	0	0	0	0	0	0	0
PyV-12	2775	121	0	0	0	0	0	0	0	0	0	0	0	0
PyV-12	2776	122	0	0	0	0	0	0	0	0	1	0	0	0
PyV-12	2777	128	0	0	0	0	0	0	0	0	0	0	1	0
PyV-12	2785	175	0	0	0	0	0	0	0	0	0	0	1	0
PyV-12	2788	203	0	0	1	0	0	0	0	0	0	0	0	0
PyV-12	2791	217	0	0	0	0	0	0	0	0	0	0	0	0
PyV-12	2792	217	0	0	0	0	0	0	0	0	0	1	0	0
PyV-12	2795	227	0	0	0	0	0	0	0	0	0	0	0	0
PyV-12	2801	229	0	0	0	0	0	0	0	0	1	0	0	0
PyV-12	2802	224	0	1	0	0	0	0	0	0	0	0	1	0
PyV-12	2805	195	0	0	0	0	0	0	0	0	1	0	0	0
PyV-12	2808	182	0	0	1	0	0	0	0	0	0	0	0	0
PyV-12	2810	165	0	0	0	0	0	0	0	0	0	0	1	0
PyV-12	2813	138	0	0	0	0	0	0	1	0	0	0	0	0
PyV-12	2814	123	1	0	0	0	0	0	0	0	0	0	1	0
PyV-12	2816	98	0	0	0	1	0	0	0	0	0	0	0	0
PyV-12	2817	88	0	0	0	0	0	0	0	0	0	1	3	0
PyV-12	2820	55	0	0	0	0	0	0	0	0	0	0	2	0
PyV-12	2823	33	0	1	1	0	0	0	0	0	0	0	0	0
PyV-12	2834	8	0	0	1	0	0	0	0	0	0	0	0	0
PyV-12	2840	33	0	0	0	0	0	0	0	0	0	0	0	0
PyV-12	2842	41	0	0	0	0	0	0	0	0	0	0	0	0
PyV-12	2845	69	0	0	0	0	0	0	0	0	0	0	0	0
PyV-12	2854	107	0	0	1	0	0	0	0	0	0	0	0	0
PyV-12	2855	130	0	1	0	0	0	0	0	0	0	0	0	0
PyV-12	2860	188	0	0	0	0	0	0	0	1	0	0	0	0
PyV-12	2861	192	0	0	0	0	0	1	0	0	0	0	0	0
PyV-12	2863	184	1	0	0	0	0	0	0	0	0	0	0	0
PyV-12	2864	182	0	0	0	0	1	0	0	0	0	0	0	0
PyV-12	2865	171	0	0	0	0	0	0	0	1	0	0	0	0
PyV-12	2866	166	0	0	0	0	0	0	0	0	0	0	0	0
PyV-12	2867	166	0	0	0	0	1	0	0	0	0	0	0	0
PyV-12	2868	159	0	0	0	1	0	0	0	0	0	0	0	0
PyV-12	2870	154	0	0	0	0	0	0	0	0	0	0	0	0
PyV-12	2871	152	0	0	0	0	0	0	0	0	0	0	0	1
PyV-12	2873	149	0	0	0	0	0	1	0	0	0	0	0	0
PyV-12	2874	149	0	1	0	0	0	0	0	0	0	0	1	0
PyV-12	2875	149	0	0	1	0	0	0	0	0	0	0	0	0
PyV-12	2877	142	0	0	0	0	0	0	0	0	0	0	0	0
PyV-12	2878	140	0	0	0	0	0	0	0	0	0	0	0	0
PyV-12	2880	131	0	2	0	0	0	0	0	0	0	0	0	0
PyV-12	2885	123	1	0	0	0	0	0	0	0	0	0	0	0
PyV-12	2895	113	0	0	1	0	0	0	0	0	0	0	0	1
PyV-12	2899	96	0	0	0	0	0	0	0	0	0	0	1	0
PyV-12	2900	93	0	0	0	0	0	0	0	0	0	0	0	0
PyV-12	2901	93	0	0	0	0	1	0	0	0	0	0	0	0
PyV-12	2902	90	0	0	0	0	0	0	0	0	0	0	0	0
PyV-12	2903	88	0	0	0	0	1	1	0	1	0	0	0	0
PyV-12	2921	8	0	0	0	0	0	0	0	0	0	1	0	0
PyV-12	2922	8	0	0	0	0	0	0	0	0	0	0	0	1
PyV-12	2956	25	0	0	0	0	0	0	0	0	0	0	0	0
PyV-12	2961	49	0	0	0	0	0	0	0	0	0	0	0	0
PyV-12	2965	58	0	0	0	0	0	0	0	0	0	0	0	0
PyV-12	2970	90	0	0	0	0	0	0	0	1	0	0	0	0
PyV-12	2971	100	0	0	0	1	0	0	0	0	0	0	0	0
PyV-12	2974	101	0	1	0	0	0	0	0	0	0	0	0	0
PyV-12	2981	103	0	0	0	0	0	0	0	0	0	0	1	0
PyV-12	2985	103	1	0	0	0	0	0	0	0	0	0	0	0
PyV-12	2988	107	0	0	0	0	0	0	0	0	1	0	0	0
PyV-12	2992	104	0	0	0	0	1	0	0	0	0	0	0	0
PyV-12	2993	93	0	0	1	0	0	0	0	0	0	0	0	0
PyV-12	2994	93	0	0	0	0	0	0	0	0	0	0	0	0
PyV-12	2999	94	0	1	0	0	0	0	0	0	0	0	0	0
PyV-12	3002	93	0	0	0	0	0	0	0	0	0	0	0	0
PyV-12	3003	92	0	0	0	0	0	0	0	0	0	0	0	0
PyV-12	3004	87	0	0	0	0	0	0	0	0	0	0	0	0
PyV-12	3008	86	0	0	0	0	0	0	0	0	0	0	0	0
PyV-12	3013	77	0	0	0	0	0	0	0	0	0	0	0	0
PyV-12	3019	73	0	0	0	0	0	0	0	0	0	0	0	0
PyV-12	3021	62	0	0	0	0	0	0	0	0	0	0	2	0
PyV-12	3026	58	0	0	0	0	0	0	0	0	1	0	0	0
PyV-12	3027	63	0	0	0	0	0	0	0	0	0	0	0	0
PyV-12	3028	67	0	0	0	0	0	0	0	1	0	0	0	0
PyV-12	3029	74	0	1	0	0	0	0	0	0	0	0	0	0
PyV-12	3030	71	0	0	0	0	0	0	0	0	0	0	1	0
PyV-12	3031	72	0	0	0	0	0	0	0	0	0	0	0	0
PyV-12	3032	71	0	0	0	0	0	0	0	0	0	0	0	0
PyV-12	3033	75	0	1	0	0	0	0	0	0	0	0	0	0
PyV-12	3035	81	0	0	0	0	0	1	0	0	0	0	0	0
PyV-12	3039	83	0	0	0	0	0	0	0	0	0	0	0	0
PyV-12	3040	83	0	0	0	0	0	0	0	0	0	0	0	0
PyV-12	3041	90	0	0	0	0	0	0	0	1	0	0	0	0
PyV-12	3042	90	0	1	0	0	0	0	0	0	0	0	0	0
PyV-12	3044	96	0	0	0	0	0	0	0	0	0	0	0	0
PyV-12	3049	102	0	0	0	0	0	0	0	0	0	0	0	0
PyV-12	3050	103	0	0	0	0	0	0	0	2	0	0	0	0
PyV-12	3052	96	1	0	0	0	0	0	0	0	0	0	0	0
PyV-12	3056	107	0	1	2	0	0	0	0	0	0	0	0	0
PyV-12	3057	108	1	0	0	0	0	0	0	0	0	0	0	0
PyV-12	3058	122	0	0	0	0	0	1	0	0	0	0	0	0
PyV-12	3059	121	0	0	0	0	0	0	0	0	0	0	0	0
PyV-12	3060	129	0	0	0	0	0	0	3	0	0	0	0	0
PyV-12	3061	136	0	0	0	0	0	0	0	0	0	0	0	0
PyV-12	3063	135	2	2	0	0	0	0	0	0	0	0	0	0
PyV-12	3064	137	0	0	0	0	0	0	0	0	0	0	0	0
PyV-12	3065	138	0	0	0	0	0	0	1	1	0	0	0	0
PyV-12	3066	131	0	0	0	0	0	0	0	0	0	0	1	0
PyV-12	3067	131	0	0	0	0	0	0	0	0	0	0	0	0
PyV-12	3068	128	0	0	0	0	0	0	0	0	0	1	0	0
PyV-12	3069	119	0	1	0	0	0	0	0	0	0	0	0	0
PyV-12	3070	114	0	0	0	0	0	0	0	0	0	0	0	0
PyV-12	3072	114	0	0	0	0	0	0	0	0	0	0	0	0
PyV-12	3075	120	0	0	0	0	0	0	0	0	0	0	1	0
PyV-12	3077	129	0	0	0	0	0	0	0	0	0	0	0	0
PyV-12	3081	120	0	0	0	0	0	0	0	0	0	0	0	0
PyV-12	3087	86	0	0	0	0	0	0	0	0	0	0	0	0
PyV-12	3088	79	0	0	0	0	0	0	0	0	0	0	0	0
PyV-12	3090	86	0	0	0	0	0	0	0	0	0	0	1	0
PyV-12	3091	97	0	0	0	0	0	0	0	0	0	0	0	0
PyV-12	3092	108	0	0	0	0	0	0	0	0	0	0	0	0
PyV-12	3093	109	0	0	0	0	0	0	0	0	0	0	0	0
PyV-12	3094	108	0	0	0	0	0	0	0	0	0	0	0	0
PyV-12	3097	106	1	0	0	0	0	0	0	0	0	0	0	0
PyV-12	3100	101	0	0	0	0	0	0	0	0	0	0	0	1
PyV-12	3101	97	0	0	0	0	0	0	0	0	0	0	0	0
PyV-12	3102	94	0	0	0	0	0	0	0	0	0	1	0	0
PyV-12	3103	94	0	0	0	0	0	0	0	0	0	0	0	0
PyV-12	3105	93	0	0	0	0	0	1	0	0	0	0	0	0
PyV-12	3106	80	0	0	0	0	0	0	0	0	0	0	0	0
PyV-12	3108	79	0	0	0	0	0	1	0	0	0	0	0	0
PyV-12	3110	114	0	0	0	0	0	0	0	0	0	0	0	0
PyV-12	3111	121	0	0	0	0	0	0	0	0	0	0	0	0
PyV-12	3114	113	0	0	0	1	0	0	0	0	0	0	0	0
PyV-12	3118	84	0	0	0	0	0	0	0	0	0	0	0	0
PyV-12	3119	82	0	0	0	0	0	0	0	0	0	0	0	0
PyV-12	3120	83	0	0	0	0	0	0	0	0	0	0	0	0
PyV-12	3121	83	0	0	0	0	0	0	0	0	0	0	0	0
PyV-12	3123	89	0	1	0	0	0	0	0	0	0	0	0	0
PyV-12	3126	94	0	0	0	0	0	0	0	0	0	0	0	0
PyV-12	3129	120	0	0	0	0	0	0	0	0	0	0	0	0
PyV-12	3130	120	0	0	0	0	0	0	0	0	0	0	0	0
PyV-12	3131	119	0	0	0	0	0	0	0	0	0	0	0	0
PyV-12	3134	77	0	0	0	0	0	0	0	0	0	0	0	0
PyV-12	3135	61	0	0	0	0	0	0	0	0	0	0	0	0
PyV-12	3136	54	0	0	0	0	0	0	0	0	0	0	0	0
PyV-12	3137	54	0	0	0	0	0	0	0	0	0	0	0	0
PyV-12	3138	54	0	0	0	0	0	0	0	0	0	0	0	0
PyV-12	3142	56	0	0	0	0	0	0	0	0	0	0	0	0
PyV-12	3143	60	0	0	0	0	0	0	0	0	0	0	0	0
PyV-12	3144	65	0	0	0	0	0	0	0	0	0	0	1	0
PyV-12	3147	70	0	0	0	0	0	0	0	0	0	0	0	0
PyV-12	3148	76	2	2	0	0	0	0	0	0	0	0	0	0
PyV-12	3149	77	0	0	0	0	0	0	0	0	0	0	0	0
PyV-12	3152	85	0	0	1	0	0	0	0	0	0	0	0	0
PyV-12	3155	99	0	0	0	0	0	0	0	0	0	0	0	0
PyV-12	3156	112	0	0	0	0	0	0	0	0	0	0	0	0
PyV-12	3157	114	0	0	0	0	0	0	0	0	0	0	0	0
PyV-12	3158	121	0	0	0	0	0	0	0	0	0	0	0	0
PyV-12	3159	129	0	0	0	0	0	0	0	0	0	0	0	0
PyV-12	3161	155	0	0	0	0	0	0	0	0	0	0	0	0
PyV-12	3162	165	0	0	0	0	0	0	0	0	0	0	0	0
PyV-12	3163	177	0	0	0	0	0	0	0	0	0	0	0	0
PyV-12	3167	202	0	0	0	0	0	0	0	0	0	0	0	1
PyV-12	3168	202	0	0	0	0	0	0	0	0	0	0	1	0
PyV-12	3169	204	0	0	0	0	0	1	0	0	0	0	0	0
PyV-12	3170	204	0	0	0	0	0	0	0	0	0	0	0	0
PyV-12	3171	209	0	0	0	0	0	0	0	0	0	0	0	0
PyV-12	3173	231	0	0	0	0	0	0	0	0	0	0	0	0
PyV-12	3174	232	0	0	0	0	0	0	0	0	0	0	0	0
PyV-12	3175	235	0	0	0	0	0	0	0	0	0	0	0	0
PyV-12	3177	234	0	0	0	0	0	0	0	0	0	0	0	0
PyV-12	3179	241	0	0	0	1	0	0	0	0	0	0	0	0
PyV-12	3180	235	0	0	0	0	0	0	0	0	0	0	0	0
PyV-12	3181	234	0	0	0	0	0	0	0	0	0	0	0	0
PyV-12	3182	233	0	0	0	0	0	0	0	0	0	0	0	0
PyV-12	3183	234	0	0	0	0	0	0	0	0	0	0	0	0
PyV-12	3184	235	0	0	0	0	0	0	0	0	0	0	0	0
PyV-12	3185	232	0	0	0	0	0	1	0	0	0	0	0	0
PyV-12	3186	231	0	0	0	0	0	0	0	0	0	0	1	0
PyV-12	3187	231	0	0	0	0	0	0	0	0	0	0	0	0
PyV-12	3188	219	0	0	0	0	0	0	0	0	0	0	0	0
PyV-12	3190	216	0	0	0	0	0	0	0	0	0	0	0	0
PyV-12	3191	215	0	0	0	0	0	0	0	0	0	0	0	0
PyV-12	3192	218	0	0	0	0	0	0	0	0	0	0	0	0
PyV-12	3193	215	0	0	0	0	0	0	0	0	0	0	0	1
PyV-12	3194	217	0	0	0	0	0	0	0	0	0	0	0	0
PyV-12	3196	218	0	0	0	0	0	0	0	0	0	0	0	0
PyV-12	3197	192	0	0	0	0	0	0	0	0	0	0	0	0
PyV-12	3198	193	0	0	0	0	0	0	0	0	0	0	0	0
PyV-12	3200	194	0	0	0	0	0	0	0	0	0	0	0	0
PyV-12	3202	179	0	0	0	0	0	0	0	0	0	0	0	0
PyV-12	3204	150	0	0	0	0	0	0	0	0	0	0	0	1
PyV-12	3206	134	0	0	0	0	0	0	0	0	0	0	0	0
PyV-12	3209	132	0	0	0	0	0	0	0	0	0	0	0	0
PyV-12	3210	125	0	0	0	0	0	0	0	0	0	0	0	0
PyV-12	3211	124	0	0	39	0	0	0	0	0	0	5	0	0
PyV-12	3212	115	0	0	0	0	0	0	0	0	0	0	0	0
PyV-12	3214	125	0	0	0	0	0	0	0	1	0	0	0	0
PyV-12	3216	120	0	0	0	0	0	0	0	0	0	0	0	0
PyV-12	3219	112	0	0	0	0	0	0	0	0	0	0	0	0
PyV-12	3221	113	0	0	0	0	0	0	0	0	0	0	0	0
PyV-12	3223	127	0	0	0	0	0	0	0	0	0	0	0	0
PyV-12	3225	124	0	0	0	0	0	0	0	0	0	0	0	0
PyV-12	3226	121	0	0	0	0	0	0	0	0	0	0	0	0
PyV-12	3227	122	0	0	0	0	0	0	0	0	0	1	0	0
PyV-12	3229	123	0	0	0	0	0	0	0	0	0	0	0	0
PyV-12	3230	125	0	0	0	0	0	0	0	0	0	0	0	0
PyV-12	3231	127	0	0	0	0	0	0	0	0	0	0	0	0
PyV-12	3232	126	0	0	0	0	0	0	0	0	0	0	0	0
PyV-12	3234	125	0	0	0	0	0	0	0	0	0	0	2	0
PyV-12	3236	116	0	0	0	0	0	0	0	0	0	0	0	0
PyV-12	3237	115	0	1	0	0	0	0	0	0	0	0	0	0
PyV-12	3240	112	0	0	0	0	0	0	0	0	0	0	0	0
PyV-12	3241	98	0	0	0	0	0	0	0	0	0	0	0	0
PyV-12	3242	87	0	0	0	0	0	0	0	0	0	0	0	0
PyV-12	3245	85	0	0	0	0	0	0	0	0	0	0	0	0
PyV-12	3246	83	0	0	0	0	0	0	0	0	0	0	0	0
PyV-12	3248	67	0	0	0	0	0	0	0	0	0	0	0	0
PyV-12	3250	61	0	0	0	0	0	0	0	0	0	0	0	0
PyV-12	3252	64	0	0	0	0	0	0	0	0	0	0	0	0
PyV-12	3254	74	0	0	0	0	0	0	0	0	0	0	0	0
PyV-12	3256	68	0	0	0	0	0	0	0	0	0	0	0	0
PyV-12	3257	71	0	0	0	0	0	0	0	0	0	0	0	0
PyV-12	3258	75	0	0	0	0	0	0	0	0	0	0	0	1
PyV-12	3260	79	0	0	0	0	0	0	0	0	0	0	0	0
PyV-12	3262	90	0	0	0	0	0	0	0	0	0	0	0	0
PyV-12	3263	89	0	0	0	0	0	0	0	0	0	0	0	0
PyV-12	3264	94	0	0	0	0	0	0	0	0	0	0	0	0
PyV-12	3265	95	0	0	0	0	0	0	0	0	0	0	0	0
PyV-12	3266	95	0	0	0	0	0	0	0	0	0	0	0	0
PyV-12	3267	95	0	0	0	0	0	0	0	0	0	0	0	0
PyV-12	3269	91	0	0	0	0	0	0	0	0	0	0	0	0
PyV-12	3270	90	0	0	0	0	0	0	0	0	0	0	0	0
PyV-12	3272	88	0	0	0	0	0	0	0	0	0	0	0	0
PyV-12	3273	77	0	0	0	0	0	0	0	0	0	0	0	0
PyV-12	3282	59	0	0	0	0	0	0	0	0	0	0	0	0
PyV-12	3283	55	0	0	0	0	1	0	0	0	0	0	0	0
PyV-12	3284	41	0	0	0	0	0	0	0	0	0	0	0	0
PyV-12	3285	37	0	0	0	0	0	0	0	0	0	0	0	0
PyV-12	3286	41	0	0	0	0	0	0	0	0	0	0	0	0
PyV-12	3288	60	0	0	0	0	0	0	0	0	0	0	0	1
PyV-12	3289	59	0	0	0	0	0	0	0	0	1	0	0	0
PyV-12	3290	63	0	0	0	0	0	0	0	0	0	0	0	0
PyV-12	3293	72	0	0	0	0	0	0	0	0	0	0	0	0
PyV-12	3294	74	0	0	0	0	0	0	0	0	0	0	0	0
PyV-12	3297	85	0	0	0	0	0	0	0	0	0	0	4	1
PyV-12	3298	87	0	0	0	0	1	0	0	0	0	0	0	0
PyV-12	3301	101	3	0	0	0	0	0	0	0	0	0	0	0
PyV-12	3302	111	0	0	0	0	0	0	0	0	0	0	0	0
PyV-12	3304	119	0	0	0	0	0	0	0	0	0	0	0	0
PyV-12	3305	123	0	0	1	0	0	0	0	0	0	0	0	0
PyV-12	3306	126	0	0	0	0	0	0	0	0	0	0	0	0
PyV-12	3307	132	0	1	0	0	0	0	0	0	0	0	0	0
PyV-12	3310	154	0	0	0	0	0	0	0	0	0	0	1	0
PyV-12	3311	155	0	0	0	0	0	0	0	0	1	0	0	0
PyV-12	3312	147	0	0	0	0	0	0	0	0	0	0	0	0
PyV-12	3313	146	0	0	0	0	0	0	0	0	0	0	0	0
PyV-12	3317	143	0	0	0	0	1	0	0	0	0	0	0	0
PyV-12	3318	151	0	0	0	0	0	0	0	0	0	1	0	0
PyV-12	3319	173	0	0	0	0	0	0	0	0	0	0	0	0
PyV-12	3320	173	0	0	0	0	0	0	0	0	0	0	0	0
PyV-12	3321	170	0	0	0	0	0	0	0	0	0	0	0	0
PyV-12	3322	161	0	0	0	0	0	0	0	0	0	0	0	0
PyV-12	3323	174	2	1	1	0	0	0	0	0	0	0	0	0
PyV-12	3324	174	0	0	0	0	0	0	0	0	0	0	0	0
PyV-12	3325	173	0	0	0	0	0	0	0	0	0	0	0	0
PyV-12	3326	172	0	0	0	0	0	0	0	0	0	0	1	1
PyV-12	3328	170	2	0	0	0	0	0	0	0	0	0	0	0
PyV-12	3332	173	0	1	0	0	0	0	0	0	0	0	0	0
PyV-12	3333	176	0	0	0	0	0	0	0	0	0	0	0	0
PyV-12	3335	178	0	0	0	0	0	0	0	0	0	0	0	0
PyV-12	3337	188	0	0	0	0	0	0	0	1	0	0	0	0
PyV-12	3338	188	0	0	0	0	0	0	0	0	0	0	0	0
PyV-12	3339	188	0	0	0	0	0	0	0	0	0	0	0	0
PyV-12	3340	193	0	0	0	0	0	0	0	0	0	0	0	0
PyV-12	3341	204	0	0	0	0	0	0	0	0	0	0	0	2
PyV-12	3343	199	1	0	1	0	0	0	0	0	0	0	0	0
PyV-12	3345	202	0	1	0	0	0	0	0	0	0	0	0	0
PyV-12	3349	189	2	0	0	0	0	0	0	0	0	0	0	0
PyV-12	3353	178	0	0	0	0	0	0	0	0	0	0	0	1
PyV-12	3355	171	0	0	0	0	0	0	0	0	0	0	1	0
PyV-12	3356	168	0	0	0	0	0	0	0	0	0	0	0	0
PyV-12	3357	164	0	1	2	0	0	0	0	0	0	0	0	0
PyV-12	3360	141	0	0	0	0	0	0	0	0	0	0	0	0
PyV-12	3361	128	0	0	0	0	0	0	0	0	0	0	0	0
PyV-12	3367	82	0	0	0	0	0	0	0	0	0	0	0	0
PyV-12	3368	72	0	0	0	0	0	0	0	0	0	0	0	0
PyV-12	3369	75	1	0	0	0	0	0	0	0	0	0	0	0
PyV-12	3373	148	1	0	0	0	0	0	0	0	0	0	0	0
PyV-12	3379	175	0	0	0	0	0	0	0	0	0	0	0	0
PyV-12	3380	180	0	0	0	0	0	0	0	0	0	0	0	0
PyV-12	3384	176	0	0	0	0	0	0	0	0	0	0	0	0
PyV-12	3386	193	0	0	1	0	0	0	0	0	0	0	0	0
PyV-12	3389	205	0	0	0	0	0	0	0	0	0	0	0	0
PyV-12	3393	231	0	0	0	0	0	0	0	1	0	0	0	0
PyV-12	3394	220	0	0	0	0	0	0	0	0	0	0	0	0
PyV-12	3397	200	1	2	0	0	0	0	0	0	0	0	0	0
PyV-12	3398	186	0	0	1	0	0	0	0	0	0	0	0	0
PyV-12	3399	187	0	1	0	0	0	0	0	0	0	0	0	0
PyV-12	3400	181	0	0	0	0	0	0	0	0	0	0	0	0
PyV-12	3402	187	0	0	0	0	0	0	0	0	0	0	0	0
PyV-12	3404	183	0	0	0	0	0	0	0	0	0	0	0	0
PyV-12	3405	185	0	0	0	0	0	0	0	0	0	0	0	0
PyV-12	3406	184	0	0	0	0	0	0	0	0	0	0	0	0
PyV-12	3409	200	0	0	0	0	0	0	0	0	0	0	0	0
PyV-12	3410	185	0	0	0	0	0	0	0	0	0	0	0	0
PyV-12	3411	191	0	0	0	0	0	0	0	0	0	0	2	0
PyV-12	3414	200	0	0	0	0	0	0	0	0	0	0	0	0
PyV-12	3416	227	0	0	0	0	0	0	0	0	0	0	0	0
PyV-12	3417	224	0	0	0	0	0	0	0	0	0	0	0	0
PyV-12	3418	217	0	0	0	0	0	0	0	0	1	0	0	0
PyV-12	3419	212	0	0	0	0	0	0	0	1	0	0	0	0
PyV-12	3422	205	0	0	0	0	0	0	0	0	0	0	0	0
PyV-12	3426	210	0	0	0	0	0	0	0	0	0	0	0	0
PyV-12	3427	214	0	0	0	0	0	0	0	0	0	0	0	0
PyV-12	3428	213	0	0	0	0	0	0	0	1	0	0	0	0
PyV-12	3430	206	0	2	0	0	0	0	0	0	0	0	0	0
PyV-12	3431	204	0	0	0	0	1	1	0	0	0	0	0	0
PyV-12	3432	212	0	0	0	0	0	0	0	0	0	0	0	0
PyV-12	3433	224	0	0	0	0	0	0	0	0	0	0	0	0
PyV-12	3434	233	0	0	0	0	0	0	0	0	0	0	0	0
PyV-12	3435	232	0	0	0	0	0	0	0	0	0	0	0	0
PyV-12	3437	225	0	0	0	0	0	1	0	0	0	0	0	0
PyV-12	3438	228	0	0	0	0	0	0	0	0	0	0	0	0
PyV-12	3439	228	0	0	1	0	0	0	0	0	0	0	0	0
PyV-12	3442	231	0	0	0	0	0	0	0	0	0	0	0	0
PyV-12	3443	230	0	0	1	0	0	0	0	0	0	0	0	0
PyV-12	3444	227	0	0	0	0	0	0	0	0	0	0	0	0
PyV-12	3445	228	0	0	0	0	0	0	0	0	0	0	0	0
PyV-12	3447	221	0	0	0	0	0	0	0	0	0	0	0	0
PyV-12	3448	218	0	0	0	0	0	0	0	0	0	0	0	0
PyV-12	3449	215	0	0	0	0	0	0	0	0	0	0	0	0
PyV-12	3450	212	0	0	0	0	0	0	0	0	0	0	0	0
PyV-12	3452	200	0	0	0	0	0	0	0	0	0	0	0	0
PyV-12	3453	178	0	0	0	0	0	0	0	0	0	0	0	0
PyV-12	3457	172	0	0	0	0	0	0	0	0	0	0	0	0
PyV-12	3458	152	0	0	0	0	0	0	0	0	0	0	0	0
PyV-12	3460	136	0	0	0	0	0	0	0	0	0	0	0	0
PyV-12	3461	126	1	0	0	0	0	0	0	0	0	0	0	0
PyV-12	3462	127	0	0	0	0	0	0	0	0	0	0	0	0
PyV-12	3464	122	0	0	0	0	0	0	0	0	0	0	0	0
PyV-12	3466	108	0	1	0	0	0	0	0	0	0	0	0	0
PyV-12	3468	92	0	0	0	0	0	0	0	0	0	0	0	1
PyV-12	3471	61	0	0	0	0	0	0	0	0	0	0	0	0
PyV-12	3472	61	0	0	0	0	0	0	0	0	0	0	0	0
PyV-12	3473	61	0	0	0	0	0	0	0	0	0	0	0	0
PyV-12	3474	60	0	0	0	0	0	0	0	0	0	0	0	0
PyV-12	3475	56	0	0	0	0	0	0	1	0	0	0	0	0
PyV-12	3476	56	0	0	0	0	0	0	0	0	0	0	0	0
PyV-12	3477	46	0	0	0	0	0	0	0	0	0	0	0	0
PyV-12	3479	46	0	0	0	0	0	0	0	0	0	0	0	0
PyV-12	3481	47	0	0	0	0	0	0	0	0	0	0	0	0
PyV-12	3482	48	0	0	0	0	0	0	0	0	0	0	0	0
PyV-12	3484	68	0	0	0	0	0	0	0	0	0	0	0	0
PyV-12	3487	79	0	0	0	0	0	0	0	0	0	0	0	0
PyV-12	3488	73	0	0	0	0	0	0	0	0	0	0	0	0
PyV-12	3491	66	0	0	0	0	0	0	0	0	0	0	0	0
PyV-12	3495	88	0	0	0	0	0	0	0	0	0	0	0	0
PyV-12	3496	87	0	0	0	0	0	0	0	0	0	0	0	0
PyV-12	3497	89	0	0	0	0	0	0	0	0	0	0	0	0
PyV-12	3498	95	0	0	0	0	0	0	0	0	0	0	0	0
PyV-12	3502	103	0	0	0	0	0	0	0	0	0	0	0	0
PyV-12	3503	103	0	0	0	0	0	0	0	0	0	0	0	0
PyV-12	3504	103	0	0	0	0	0	0	0	0	0	0	0	0
PyV-12	3506	102	0	0	0	0	0	0	0	0	0	0	0	0
PyV-12	3509	70	0	0	0	0	0	0	0	0	0	0	0	0
PyV-12	3511	60	0	0	0	0	0	0	0	0	0	0	0	0
PyV-12	3514	53	0	0	0	0	0	0	0	0	0	0	0	0
PyV-12	3519	35	0	0	0	0	0	0	0	0	0	0	0	0
PyV-12	3520	51	0	0	0	0	0	0	0	0	0	0	0	0
PyV-12	3521	57	0	0	0	0	0	0	0	0	0	0	0	0
PyV-12	3526	73	0	0	0	0	0	0	0	0	0	0	0	0
PyV-12	3528	76	0	0	0	0	0	0	0	1	0	0	0	0
PyV-12	3529	100	0	1	0	0	0	0	0	0	0	0	0	0
PyV-12	3530	120	0	0	0	0	0	0	0	0	0	0	0	0
PyV-12	3531	120	0	0	0	0	0	0	0	0	0	0	0	0
PyV-12	3532	129	0	0	0	0	0	0	0	0	0	0	0	0
PyV-12	3534	140	0	0	0	0	0	0	0	0	0	0	0	0
PyV-12	3538	142	0	0	0	0	0	0	0	0	0	0	0	0
PyV-12	3539	146	0	0	0	0	0	0	0	0	0	0	0	0
PyV-12	3540	144	0	0	0	0	0	0	0	0	0	0	0	0
PyV-12	3541	143	0	0	0	0	0	0	0	0	0	0	0	0
PyV-12	3545	153	1	1	0	0	0	0	0	0	0	0	0	0
PyV-12	3549	181	0	0	0	0	0	0	0	0	0	0	0	0
PyV-12	3552	194	0	0	0	0	0	0	0	0	0	0	1	0
PyV-12	3553	214	0	0	0	0	0	0	0	0	0	0	0	0
PyV-12	3555	223	0	0	0	0	0	0	0	0	0	0	0	0
PyV-12	3556	237	0	0	0	0	0	0	0	0	1	0	0	0
PyV-12	3557	235	0	0	0	0	0	0	0	0	0	0	0	0
PyV-12	3558	236	0	0	0	0	0	0	0	0	0	0	0	0
PyV-12	3559	239	0	0	0	0	0	1	0	0	0	0	0	0
PyV-12	3560	245	0	0	0	0	0	0	1	0	0	0	0	0
PyV-12	3563	242	0	1	1	0	0	0	0	0	0	0	0	0
PyV-12	3566	233	0	0	0	0	0	0	0	0	0	0	0	0
PyV-12	3567	231	0	0	0	0	0	0	0	0	2	0	0	0
PyV-12	3568	225	0	0	0	0	0	0	0	1	1	0	0	0
PyV-12	3569	224	0	0	0	0	1	0	0	0	0	0	0	0
PyV-12	3570	207	0	0	0	0	0	0	0	0	1	0	0	0
PyV-12	3571	204	0	0	0	0	0	0	0	0	1	0	0	0
PyV-12	3572	204	0	0	0	0	0	0	0	0	1	0	0	0
PyV-12	3574	192	0	0	0	0	0	0	0	1	0	0	0	0
PyV-12	3575	188	0	0	0	0	0	0	0	0	0	0	0	0
PyV-12	3576	186	0	0	0	0	0	0	0	0	0	0	0	0
PyV-12	3579	177	0	0	0	0	0	0	0	0	0	0	1	0
PyV-12	3580	178	0	0	0	0	0	0	0	0	0	0	1	0
PyV-12	3582	188	0	0	0	0	0	0	0	0	0	0	0	0
PyV-12	3584	177	0	0	0	0	0	0	0	0	0	0	1	0
PyV-12	3585	176	0	1	0	0	0	0	0	0	0	0	0	0
PyV-12	3589	177	0	0	0	0	0	0	0	0	0	0	2	0
PyV-12	3591	178	0	1	0	0	0	0	0	0	0	0	0	0
PyV-12	3592	187	0	0	0	0	0	0	0	0	0	0	0	0
PyV-12	3593	191	0	0	0	0	0	0	0	0	0	0	0	0
PyV-12	3594	192	0	0	0	0	0	0	0	0	1	0	0	0
PyV-12	3596	193	0	0	0	0	0	0	0	0	0	0	0	0
PyV-12	3598	193	0	0	0	0	0	0	0	1	0	0	0	0
PyV-12	3599	190	0	1	1	0	0	0	0	0	0	0	0	0
PyV-12	3600	186	1	0	1	0	0	0	0	0	0	0	0	0
PyV-12	3601	183	0	0	0	0	0	0	1	0	1	0	0	0
PyV-12	3603	177	0	0	0	0	0	0	0	0	0	0	0	2
PyV-12	3605	160	0	0	0	0	0	0	0	0	0	0	0	0
PyV-12	3606	154	0	0	0	1	0	0	0	0	0	0	0	0
PyV-12	3609	168	0	0	0	0	0	1	0	0	0	0	0	0
PyV-12	3610	166	3	0	1	0	0	0	0	0	0	0	0	0
PyV-12	3613	186	0	0	0	0	0	0	0	0	0	0	0	0
PyV-12	3615	185	0	0	0	0	0	0	0	0	0	0	1	0
PyV-12	3616	184	0	0	1	0	0	0	0	0	0	0	0	0
PyV-12	3617	169	0	0	0	0	0	0	0	0	0	0	0	0
PyV-12	3618	165	1	0	0	0	0	0	0	0	0	0	0	54
PyV-12	3619	164	0	0	0	1	0	0	0	0	0	0	0	0
PyV-12	3620	154	0	0	0	0	0	0	0	0	0	0	0	0
PyV-12	3622	143	0	0	1	0	0	0	0	0	0	0	0	0
PyV-12	3623	130	0	0	1	0	0	0	0	0	0	0	0	0
PyV-12	3624	130	0	0	0	1	0	0	1	0	0	0	0	0
PyV-12	3626	142	0	0	0	0	0	1	0	0	0	0	0	0
PyV-12	3627	135	0	0	0	0	0	0	0	0	0	0	0	0
PyV-12	3629	118	0	0	0	0	0	0	0	0	0	0	0	0
PyV-12	3630	111	0	0	0	0	0	0	0	0	0	1	0	0
PyV-12	3631	106	0	0	0	0	0	1	0	0	1	0	0	0
PyV-12	3632	98	0	0	0	0	0	0	0	0	0	0	0	0
PyV-12	3634	100	0	1	0	0	0	0	0	0	0	0	0	0
PyV-12	3635	106	0	6	0	0	0	0	0	0	0	0	0	0
PyV-12	3636	105	0	0	0	0	0	0	0	0	0	0	0	0
PyV-12	3638	108	0	0	0	0	0	0	0	0	0	0	0	0
PyV-12	3639	118	0	0	0	0	0	0	0	0	0	0	0	0
PyV-12	3640	122	0	1	0	0	0	0	0	0	0	0	0	0
PyV-12	3641	128	0	0	0	0	0	0	0	0	0	0	0	0
PyV-12	3642	139	0	0	0	1	1	0	0	0	0	0	0	0
PyV-12	3643	147	0	0	0	0	0	0	0	0	0	0	0	0
PyV-12	3645	162	0	1	1	0	0	0	0	0	0	0	0	0
PyV-12	3646	170	0	0	0	0	0	0	0	0	0	0	0	0
PyV-12	3649	178	0	1	0	0	0	0	0	0	0	0	0	0
PyV-12	3651	164	0	10	0	0	0	0	0	0	0	0	0	0
PyV-12	3652	163	0	10	0	0	0	0	0	0	0	0	0	0
PyV-12	3653	166	0	0	0	0	0	0	0	0	1	0	0	0
PyV-12	3654	156	0	0	0	0	0	0	0	0	0	0	0	0
PyV-12	3656	153	0	0	0	0	0	0	0	0	0	1	1	1
PyV-12	3659	152	0	0	0	0	0	0	0	0	0	0	0	0
PyV-12	3660	145	4	0	0	0	0	0	0	0	0	0	0	0
PyV-12	3662	133	0	0	0	0	0	0	0	0	0	0	0	0
PyV-12	3666	110	0	0	0	0	0	0	0	0	0	0	0	0
PyV-12	3667	99	0	0	0	0	0	0	0	0	0	0	0	0
PyV-12	3671	84	1	1	0	0	0	0	0	0	0	0	0	0
PyV-12	3679	82	0	0	0	0	0	0	0	0	0	0	0	0
PyV-12	3680	82	0	0	0	0	0	1	0	0	0	0	0	0
PyV-12	3682	77	0	0	0	0	0	0	0	0	1	0	0	0
PyV-12	3683	69	0	0	0	0	0	0	0	0	1	0	0	0
PyV-12	3684	68	0	0	0	0	0	0	0	0	0	0	0	0
PyV-12	3687	68	0	0	0	0	0	0	0	0	0	0	0	0
PyV-12	3690	91	0	1	0	0	0	0	0	0	0	0	0	0
PyV-12	3694	96	0	1	0	0	0	0	0	0	0	0	0	0
PyV-12	3699	93	0	0	0	0	0	0	0	0	0	0	1	0
PyV-12	3701	87	0	0	0	0	0	0	0	0	0	0	0	0
PyV-12	3702	87	0	0	0	0	0	0	0	0	0	0	0	0
PyV-12	3703	84	0	0	0	0	0	0	0	0	0	0	0	0
PyV-12	3705	79	0	0	0	0	0	0	0	0	0	0	0	1
PyV-12	3709	85	0	0	0	0	0	0	0	0	1	0	0	0
PyV-12	3711	83	0	0	0	0	0	0	0	0	0	0	0	0
PyV-12	3713	80	0	0	0	0	0	0	0	0	0	0	0	0
PyV-12	3715	61	0	0	0	0	0	0	0	0	0	0	0	0
PyV-12	3717	60	0	0	0	0	0	0	0	0	0	0	0	1
PyV-12	3718	61	0	0	0	0	0	0	0	0	0	0	0	0
PyV-12	3720	61	0	0	1	0	0	0	0	0	0	0	0	0
PyV-12	3722	68	0	0	2	0	0	0	0	0	0	0	0	0
PyV-12	3723	68	0	0	0	0	0	0	0	0	0	2	0	0
PyV-12	3727	57	1	1	0	0	0	0	0	0	0	0	0	0
PyV-12	3728	69	0	0	0	0	0	0	0	0	0	0	0	0
PyV-12	3730	71	0	0	0	0	0	0	1	0	0	0	0	0
PyV-12	3731	70	0	0	0	0	0	0	0	0	0	0	0	0
PyV-12	3740	89	0	0	0	0	0	0	0	1	0	0	0	0
PyV-12	3741	87	0	0	0	0	0	0	0	0	0	0	0	0
PyV-12	3747	92	0	0	0	0	0	0	0	0	0	0	0	0
PyV-12	3748	98	0	0	0	0	0	0	0	0	0	0	0	0
PyV-12	3749	106	0	0	0	0	0	1	0	0	0	0	0	0
PyV-12	3751	113	0	0	0	0	0	0	0	0	0	0	0	0
PyV-12	3752	113	0	0	0	0	0	0	0	0	0	0	0	0
PyV-12	3754	115	0	0	0	0	0	0	0	0	0	0	0	1
PyV-12	3755	115	0	0	0	0	0	0	0	1	0	0	0	0
PyV-12	3757	111	0	0	0	0	0	0	0	0	0	0	0	0
PyV-12	3762	104	0	0	0	0	0	0	0	0	0	0	0	0
PyV-12	3763	101	0	0	0	0	0	0	0	0	0	0	0	0
PyV-12	3764	92	0	0	0	0	0	0	0	0	0	0	0	0
PyV-12	3765	92	0	0	0	0	0	0	0	0	0	0	0	0
PyV-12	3766	96	0	0	0	0	0	0	0	0	0	0	0	0
PyV-12	3767	96	0	0	0	0	0	0	0	0	0	0	0	0
PyV-12	3769	96	0	0	0	0	0	0	0	0	0	0	0	0
PyV-12	3770	96	0	0	0	0	0	0	0	0	0	0	0	0
PyV-12	3775	96	0	0	0	0	0	0	0	0	0	0	0	0
PyV-12	3776	96	0	0	0	0	0	0	0	0	0	0	0	0
PyV-12	3778	95	0	0	1	0	0	0	0	0	0	0	0	0
PyV-12	3779	95	0	0	0	0	0	0	0	0	0	0	0	0
PyV-12	3781	92	0	0	0	0	0	0	0	0	0	0	0	0
PyV-12	3782	91	0	0	0	0	0	0	0	0	0	0	0	0
PyV-12	3784	95	0	0	0	0	0	0	0	0	0	0	0	0
PyV-12	3786	102	0	0	0	1	0	0	0	0	0	0	0	0
PyV-12	3791	113	0	0	2	0	0	0	0	0	0	0	0	0
PyV-12	3793	113	0	0	0	0	0	0	0	0	0	0	0	0
PyV-12	3794	113	0	0	0	0	0	0	0	0	0	0	2	0
PyV-12	3796	113	0	2	0	0	0	0	0	0	0	0	0	0
PyV-12	3799	111	0	0	0	0	0	0	0	0	0	0	0	0
PyV-12	3801	115	0	51	0	0	0	0	0	0	0	0	1	0
PyV-12	3804	128	0	0	0	0	0	1	0	0	0	0	0	0
PyV-12	3807	133	0	0	0	0	0	0	0	0	0	0	0	0
PyV-12	3813	139	0	0	0	0	0	0	0	0	0	0	0	0
PyV-12	3816	121	0	0	0	0	0	0	0	0	0	0	0	0
PyV-12	3818	113	0	0	0	0	0	0	0	0	0	0	0	0
PyV-12	3821	102	0	0	0	0	0	0	0	0	0	0	0	0
PyV-12	3833	75	0	0	0	0	0	0	0	0	0	0	0	0
PyV-12	3835	76	0	0	0	0	0	0	0	0	0	0	0	0
PyV-12	3837	74	0	0	0	0	0	0	0	0	0	0	0	0
PyV-12	3838	77	0	0	0	0	0	0	0	0	0	0	0	0
PyV-12	3840	79	0	0	0	0	0	0	0	0	0	0	0	0
PyV-12	3841	100	0	0	0	0	0	0	0	1	0	0	0	0
PyV-12	3842	101	1	0	0	0	0	0	0	0	0	0	0	0
PyV-12	3843	102	0	0	0	0	0	0	0	0	0	0	0	0
PyV-12	3844	105	0	1	0	0	0	0	0	0	0	0	0	0
PyV-12	3845	114	0	0	0	0	0	0	0	0	0	0	0	0
PyV-12	3847	122	0	0	0	0	0	0	0	0	0	0	0	0
PyV-12	3848	126	0	0	0	0	0	0	0	1	1	0	0	0
PyV-12	3849	125	0	0	0	0	0	0	0	1	0	0	0	0
PyV-12	3851	137	0	0	0	0	0	0	0	0	0	0	1	0
PyV-12	3859	142	0	0	0	0	0	0	0	0	0	0	0	0
PyV-12	3860	133	0	0	0	0	0	0	0	0	0	0	0	0
PyV-12	3861	129	0	0	0	0	0	0	0	0	0	0	0	0
PyV-12	3866	139	0	0	0	0	0	0	0	0	0	0	0	0
PyV-12	3870	131	0	0	0	0	0	0	0	0	0	0	0	0
PyV-12	3874	122	0	0	0	0	0	0	0	0	0	0	0	0
PyV-12	3875	123	0	0	0	0	0	0	0	0	0	0	0	0
PyV-12	3876	113	0	0	0	0	0	0	0	0	0	0	0	1
PyV-12	3877	102	0	0	0	0	0	0	0	0	0	0	0	0
PyV-12	3880	86	0	1	0	0	0	0	0	0	0	0	0	0
PyV-12	3882	85	0	0	0	0	0	0	0	0	0	0	0	0
PyV-12	3886	85	0	0	0	0	0	1	0	0	0	0	0	0
PyV-12	3887	76	0	0	0	0	0	1	0	0	0	0	0	0
PyV-12	3888	76	0	0	0	0	0	0	0	0	0	0	0	0
PyV-12	3889	76	3	1	0	0	0	0	0	0	0	0	0	0
PyV-12	3890	72	0	0	0	1	0	0	0	0	0	0	0	0
PyV-12	3891	54	0	0	0	0	0	0	0	0	0	0	0	0
PyV-12	3892	51	0	0	0	0	0	0	0	0	0	0	0	0
PyV-12	3893	50	2	0	0	0	0	0	0	0	0	0	0	0
PyV-12	3895	75	0	0	0	0	0	1	0	0	0	0	0	0
PyV-12	3902	102	0	0	0	0	0	0	1	0	0	0	0	0
PyV-12	3903	91	0	0	0	0	0	0	0	0	0	0	0	1
PyV-12	3905	90	0	0	0	0	0	0	0	0	0	0	0	0
PyV-12	3907	92	0	0	0	0	0	0	0	0	0	0	0	0
PyV-12	3908	94	0	0	0	0	0	0	0	0	0	0	0	0
PyV-12	3909	111	0	0	0	1	0	3	0	0	0	0	0	0
PyV-12	3910	107	0	0	0	1	0	0	0	0	0	0	0	0
PyV-12	3911	107	0	0	0	0	0	0	0	0	0	0	0	0
PyV-12	3912	106	0	0	1	0	0	0	0	0	0	0	0	0
PyV-12	3913	106	0	0	0	0	0	0	0	0	0	0	0	0
PyV-12	3914	98	0	0	0	0	0	0	0	0	0	0	0	0
PyV-12	3915	98	0	0	0	0	0	0	0	0	0	0	0	0
PyV-12	3916	98	0	0	0	0	0	0	0	0	0	0	0	0
PyV-12	3920	71	0	0	0	0	0	0	0	0	0	0	0	0
PyV-12	3921	70	0	0	0	0	0	0	0	0	0	0	0	0
PyV-12	3922	70	0	0	0	0	0	0	0	0	0	0	0	0
PyV-12	3923	58	1	0	0	0	0	0	0	0	0	0	0	0
PyV-12	3924	58	0	0	0	0	0	0	0	0	0	0	0	0
PyV-12	3926	47	0	0	0	0	0	0	0	0	0	0	0	0
PyV-12	3928	39	0	0	0	0	0	0	0	0	0	0	0	0
PyV-12	3932	34	0	0	0	0	0	0	0	0	0	0	0	0
PyV-12	3936	14	0	0	0	0	0	0	0	0	0	0	0	0
PyV-12	3938	14	0	0	0	0	0	0	0	0	0	0	0	0
PyV-12	3944	46	0	0	0	0	0	0	0	0	0	0	0	0
PyV-12	3947	60	0	0	0	0	0	0	0	0	0	0	0	0
PyV-12	3948	61	0	0	0	0	0	0	0	0	0	0	0	0
PyV-12	3950	61	0	0	0	0	0	0	0	0	0	0	0	0
PyV-12	3952	68	0	0	0	0	0	0	0	0	0	0	0	0
PyV-12	3953	70	0	0	0	0	0	0	0	0	0	0	0	0
PyV-12	3954	71	0	0	0	0	0	0	0	0	0	0	0	0
PyV-12	3955	72	0	0	0	0	0	0	0	0	1	0	0	0
PyV-12	3956	73	0	0	0	0	0	0	0	0	0	0	0	1
PyV-12	3958	84	0	0	0	0	0	0	0	0	0	0	0	0
PyV-12	3960	87	0	0	0	0	0	0	0	0	0	0	0	0
PyV-12	3961	94	0	0	0	0	0	0	1	0	0	0	0	0
PyV-12	3963	103	0	0	0	0	0	0	0	0	0	0	0	0
PyV-12	3966	101	0	0	0	0	0	0	0	0	0	0	0	0
PyV-12	3968	108	0	0	0	0	0	0	0	1	0	0	0	0
PyV-12	3969	105	0	0	0	0	0	0	0	0	0	0	0	0
PyV-12	3970	101	0	0	0	0	0	0	0	0	0	0	0	0
PyV-12	3971	95	0	0	0	0	0	0	0	0	0	0	0	0
PyV-12	3974	98	0	0	0	0	0	0	0	0	0	0	0	1
PyV-12	3977	107	0	0	0	0	0	0	0	1	0	0	0	0
PyV-12	3979	113	0	0	0	0	0	0	0	0	0	0	0	0
PyV-12	3980	117	0	0	0	0	0	0	0	0	0	0	0	0
PyV-12	3981	131	0	0	0	0	0	0	0	0	0	0	0	0
PyV-12	3982	132	0	0	0	0	0	0	0	0	0	0	0	0
PyV-12	3985	141	0	0	0	0	0	0	0	0	0	0	0	0
PyV-12	3986	142	0	0	0	0	0	0	0	0	0	0	0	1
PyV-12	3987	140	0	0	0	0	0	0	0	0	0	0	0	0
PyV-12	3989	152	0	0	0	0	0	0	0	0	0	0	0	0
PyV-12	3990	149	0	0	0	0	0	0	0	0	0	0	0	0
PyV-12	3991	146	0	0	0	0	0	0	0	0	0	0	0	0
PyV-12	3992	142	0	0	2	0	0	0	0	0	0	0	0	0
PyV-12	3994	135	0	0	0	0	0	0	0	0	0	0	0	0
PyV-12	3995	140	0	0	0	0	0	0	0	0	0	0	0	0
PyV-12	3997	140	0	0	0	0	0	0	0	0	0	0	0	0
PyV-12	3998	136	0	0	0	0	0	0	0	0	0	0	1	0
PyV-12	3999	136	0	0	0	0	0	0	0	0	0	0	2	0
PyV-12	4001	141	0	0	0	0	0	0	0	0	0	0	0	0
PyV-12	4002	141	0	0	0	0	0	0	0	0	0	0	0	0
PyV-12	4003	145	0	0	0	0	0	0	0	0	0	0	0	0
PyV-12	4004	144	0	0	1	0	0	0	0	0	0	0	0	0
PyV-12	4005	148	0	0	0	0	0	1	0	0	0	0	0	0
PyV-12	4007	138	0	0	0	0	0	0	0	0	0	0	0	0
PyV-12	4008	129	0	0	0	0	0	0	0	0	0	0	0	0
PyV-12	4009	125	0	0	0	0	0	0	0	0	0	0	0	0
PyV-12	4011	118	0	0	0	0	0	0	0	0	0	0	0	0
PyV-12	4015	112	0	0	0	1	0	0	0	0	0	0	0	0
PyV-12	4016	110	0	0	0	0	0	0	0	0	0	1	0	0
PyV-12	4018	113	0	0	0	0	0	0	0	0	0	0	0	0
PyV-12	4019	122	0	0	0	0	1	0	0	0	0	0	0	0
PyV-12	4020	125	0	0	0	0	0	1	0	0	0	0	0	0
PyV-12	4021	124	0	0	0	0	0	0	1	0	0	0	0	0
PyV-12	4023	115	0	0	0	0	0	0	0	0	0	0	0	0
PyV-12	4027	111	0	0	0	0	0	0	0	0	0	0	0	0
PyV-12	4028	111	1	0	0	0	0	0	0	0	0	0	1	0
PyV-12	4031	113	0	0	0	0	0	0	0	0	0	0	0	0
PyV-12	4032	116	0	0	0	0	0	0	0	0	0	0	0	0
PyV-12	4034	127	0	0	0	0	0	0	0	0	0	0	0	0
PyV-12	4036	131	0	0	0	0	0	0	0	0	0	0	0	0
PyV-12	4038	140	0	0	0	0	0	0	0	0	0	0	0	0
PyV-12	4040	150	0	0	0	0	0	1	0	0	0	0	0	0
PyV-12	4041	154	0	0	0	0	0	0	0	0	0	0	0	0
PyV-12	4044	150	0	0	0	0	0	0	0	0	0	0	0	0
PyV-12	4045	150	0	0	0	0	0	0	0	0	0	0	0	0
PyV-12	4047	160	0	0	0	0	0	0	0	0	0	0	0	0
PyV-12	4048	163	0	0	0	0	0	0	0	0	0	0	0	0
PyV-12	4050	164	0	0	0	0	0	0	0	0	0	0	0	0
PyV-12	4051	167	0	0	0	0	0	0	0	0	0	0	0	0
PyV-12	4052	191	0	0	0	0	0	0	0	0	0	0	0	0
PyV-12	4054	190	0	0	0	0	0	0	0	0	0	0	0	0
PyV-12	4055	180	0	0	0	0	0	0	0	0	0	0	0	0
PyV-12	4056	173	0	0	0	0	0	0	0	0	0	0	0	0
PyV-12	4057	170	0	0	0	0	0	0	0	0	0	0	0	0
PyV-12	4059	158	0	0	0	0	0	0	0	0	0	0	0	0
PyV-12	4060	154	0	0	0	0	0	0	0	0	0	0	0	0
PyV-12	4061	150	0	0	0	0	0	0	0	0	0	0	0	0
PyV-12	4062	151	0	0	0	0	0	0	0	0	0	0	0	0
PyV-12	4063	140	0	0	0	0	0	0	0	0	0	0	0	0
PyV-12	4065	125	0	1	0	0	0	0	0	0	0	0	0	0
PyV-12	4066	117	0	0	0	0	0	0	0	0	0	0	0	0
PyV-12	4067	114	0	0	0	1	0	0	0	0	0	0	0	0
PyV-12	4068	115	0	0	0	0	0	0	0	0	0	0	0	0
PyV-12	4069	118	0	0	0	1	0	0	0	0	0	0	0	0
PyV-12	4070	121	0	0	0	1	1	0	0	0	0	0	0	0
PyV-12	4072	123	0	0	0	0	0	0	1	0	0	0	0	0
PyV-12	4073	122	0	0	0	0	0	0	0	0	0	0	0	0
PyV-12	4074	119	0	0	0	0	0	0	0	0	0	0	0	0
PyV-12	4075	112	0	0	0	0	0	0	0	0	0	0	0	0
PyV-12	4076	99	0	0	0	0	0	0	0	0	0	0	0	0
PyV-12	4077	78	1	1	0	0	0	0	0	0	0	0	0	0
PyV-12	4078	75	0	0	0	0	0	0	0	0	0	0	0	0
PyV-12	4079	80	0	0	0	0	0	0	0	0	0	0	0	0
PyV-12	4081	101	0	0	0	0	0	0	0	0	0	0	0	0
PyV-12	4084	109	0	0	0	0	0	0	0	0	0	0	0	1
PyV-12	4085	113	0	0	0	0	0	0	0	0	0	0	0	0
PyV-12	4086	117	0	0	0	0	0	0	0	0	0	0	0	0
PyV-12	4087	111	0	0	0	0	0	0	0	0	0	0	0	0
PyV-12	4089	121	0	0	1	0	0	0	0	0	0	0	0	0
PyV-12	4090	121	0	0	0	0	1	0	0	0	0	0	0	0
PyV-12	4091	121	1	1	0	0	0	0	0	0	0	0	0	0
PyV-12	4092	120	1	0	0	0	0	0	0	0	0	0	0	0
PyV-12	4093	120	0	0	0	0	0	0	0	0	0	0	0	0
PyV-12	4094	107	0	0	0	0	0	0	0	0	0	0	0	0
PyV-12	4095	104	0	0	0	0	0	0	0	1	0	0	0	0
PyV-12	4096	105	0	0	0	0	0	0	0	0	0	0	0	0
PyV-12	4098	118	0	0	0	0	0	0	0	0	0	0	0	0
PyV-12	4099	120	0	0	0	0	0	0	0	0	0	0	0	0
PyV-12	4100	125	3	0	1	0	0	0	0	0	0	0	0	0
PyV-12	4101	134	0	0	0	0	0	0	0	0	0	0	0	0
PyV-12	4104	144	1	0	1	0	0	0	0	0	0	0	0	0
PyV-12	4105	128	0	0	0	0	0	0	0	0	0	0	0	0
PyV-12	4106	126	2	0	0	0	0	0	0	0	0	0	0	0
PyV-12	4107	125	0	0	0	0	0	0	0	0	0	0	0	0
PyV-12	4109	121	0	0	0	0	0	0	0	0	0	0	0	0
PyV-12	4110	123	0	0	0	0	0	0	0	0	0	0	0	0
PyV-12	4111	120	0	0	0	0	0	0	0	0	0	0	0	0
PyV-12	4112	123	0	0	0	0	0	0	0	0	0	0	0	0
PyV-12	4113	119	0	0	0	0	0	0	0	0	0	0	0	0
PyV-12	4114	111	0	0	0	0	0	0	0	0	0	0	0	0
PyV-12	4116	110	0	0	0	0	0	0	0	0	0	0	0	0
PyV-12	4118	107	0	0	0	0	0	0	0	0	0	0	0	0
PyV-12	4119	114	0	0	0	0	0	0	0	0	0	0	0	0
PyV-12	4121	95	0	0	0	0	0	0	0	0	0	0	0	0
PyV-12	4122	88	0	0	0	0	0	0	0	0	0	0	0	0
PyV-12	4123	84	0	0	0	0	0	0	0	0	0	0	0	0
PyV-12	4124	87	0	0	0	0	0	0	18	0	0	0	0	0
PyV-12	4125	85	0	0	0	0	0	0	0	0	0	0	0	0
PyV-12	4126	75	0	0	0	0	0	0	0	0	0	0	13	0
PyV-12	4127	62	0	0	0	0	0	3	0	0	0	0	0	0
PyV-12	4129	59	0	0	0	0	0	0	0	0	0	0	0	0
PyV-12	4130	59	0	0	0	0	0	0	0	0	0	0	0	0
PyV-12	4133	57	0	0	0	0	0	0	0	0	0	0	0	0
PyV-12	4136	49	0	0	0	0	0	0	0	0	0	0	0	0
PyV-12	4139	50	0	0	0	0	0	0	0	0	0	0	0	0
PyV-12	4142	51	0	0	0	0	0	0	0	0	0	0	0	0
PyV-12	4143	56	0	0	0	0	0	0	0	0	0	0	0	0
PyV-12	4147	49	0	1	0	0	0	0	0	0	0	0	0	0
PyV-12	4154	49	1	2	0	0	0	0	0	0	0	0	0	0
PyV-12	4156	48	0	0	0	0	0	0	0	0	0	0	0	0
PyV-12	4158	51	0	0	0	0	0	0	0	0	0	0	0	0
PyV-12	4160	57	0	0	0	0	0	0	0	0	0	0	0	0
PyV-12	4164	63	0	0	0	0	0	0	0	0	0	0	0	0
PyV-12	4166	69	0	0	0	2	0	0	0	0	0	0	0	0
PyV-12	4168	70	0	0	0	2	0	0	0	0	0	0	0	0
PyV-12	4170	75	0	0	0	0	0	0	0	0	0	0	0	0
PyV-12	4171	73	0	0	0	0	0	0	0	0	0	0	0	0
PyV-12	4173	69	0	0	0	0	0	0	0	0	0	0	0	0
PyV-12	4174	70	0	0	0	0	0	0	0	0	0	0	0	0
PyV-12	4175	68	0	0	0	0	0	0	0	0	0	0	0	0
PyV-12	4178	66	0	0	0	0	0	1	0	0	0	0	0	0
PyV-12	4179	67	0	0	0	0	0	0	0	0	0	0	0	0
PyV-12	4180	73	0	0	0	0	0	1	0	0	0	0	0	0
PyV-12	4182	71	0	0	0	0	0	0	0	0	0	0	0	0
PyV-12	4183	68	2	0	0	0	0	0	0	0	0	0	0	0
PyV-12	4190	58	0	0	0	0	0	0	0	0	0	0	1	0
PyV-12	4191	57	0	0	0	0	0	0	0	0	1	0	0	0
PyV-12	4193	52	0	1	0	0	0	0	0	0	0	0	0	0
PyV-12	4198	45	0	0	0	0	0	0	0	0	0	0	0	0
PyV-12	4203	41	0	0	0	0	0	0	0	0	0	0	0	1
PyV-12	4213	32	0	0	0	0	0	0	0	0	0	0	0	0
PyV-12	4214	31	0	0	0	0	0	0	0	0	0	0	0	0
PyV-12	4216	25	0	0	1	0	0	0	0	0	0	0	0	0
PyV-12	4218	24	0	0	1	0	0	0	0	0	0	0	0	0
PyV-12	4245	21	1	0	0	0	0	0	0	0	0	0	0	0
PyV-12	4246	23	0	1	1	0	0	0	0	0	0	0	0	0
PyV-12	4248	24	0	1	1	0	0	0	0	0	0	0	0	0
PyV-12	4251	27	0	0	0	0	1	0	0	0	0	0	0	0
PyV-12	4256	40	0	0	0	0	0	0	0	0	0	0	0	0
PyV-12	4260	35	0	1	0	0	0	0	0	0	0	0	0	0
PyV-12	4262	39	0	0	0	0	0	0	0	0	0	0	0	0
PyV-12	4265	47	0	0	0	0	0	0	0	0	0	0	0	0
PyV-12	4266	51	0	0	0	0	0	0	0	0	0	0	0	0
PyV-12	4270	53	0	0	0	0	0	0	0	0	0	0	0	0
PyV-12	4275	51	0	0	0	0	0	0	0	0	0	0	0	0
PyV-12	4283	54	1	0	0	0	0	0	0	0	0	0	0	0
PyV-12	4285	60	0	0	0	0	0	0	0	0	0	0	0	0
PyV-12	4286	60	0	0	0	0	0	0	0	0	0	0	0	0
PyV-12	4290	55	0	0	0	0	0	0	0	0	0	0	0	0
PyV-12	4294	47	0	0	0	0	0	0	0	0	0	0	0	0
PyV-12	4296	50	0	0	0	0	0	0	0	0	0	0	0	0
PyV-12	4299	49	0	0	0	0	0	0	0	0	0	0	0	0
PyV-12	4302	52	0	0	0	0	0	0	0	0	0	0	0	0
PyV-12	4305	56	0	0	0	0	0	0	0	0	0	0	0	0
PyV-12	4306	56	0	0	0	0	0	0	0	0	0	0	0	0
PyV-12	4312	66	0	0	0	0	0	0	0	0	0	0	0	0
PyV-12	4315	59	0	0	0	0	0	0	0	0	0	0	0	0
PyV-12	4321	67	0	0	0	0	0	0	0	0	0	0	0	0
PyV-12	4323	63	0	0	0	0	0	0	0	0	0	0	1	0
PyV-12	4328	62	0	0	0	0	0	0	0	0	0	0	0	0
PyV-12	4329	58	0	0	0	0	0	0	0	0	0	0	0	0
PyV-12	4334	51	0	0	0	0	0	0	0	0	0	0	0	0
PyV-12	4335	53	0	0	0	0	0	0	0	0	0	0	0	0
PyV-12	4337	48	0	0	0	0	0	0	0	0	0	0	0	0
PyV-12	4339	49	0	0	0	0	0	0	0	0	0	0	0	0
PyV-12	4344	42	0	0	0	0	0	0	0	0	0	0	0	0
PyV-12	4351	41	0	0	0	0	0	1	1	0	0	0	0	0
PyV-12	4352	43	0	0	0	0	0	0	0	0	0	0	1	0
PyV-12	4353	45	1	0	1	0	0	0	0	0	0	0	0	0
PyV-12	4357	50	0	0	0	0	0	0	1	0	0	0	0	0
PyV-12	4358	50	0	0	0	1	0	0	0	0	1	0	0	0
PyV-12	4359	50	0	0	0	0	0	0	0	0	0	0	0	0
PyV-12	4361	52	0	0	0	0	0	0	0	0	1	0	0	0
PyV-12	4366	63	0	0	1	0	0	0	0	0	0	0	0	0
PyV-12	4373	59	0	0	0	0	0	0	0	0	1	0	0	0
PyV-12	4374	60	0	0	0	0	0	0	0	0	0	0	1	0
PyV-12	4377	57	0	0	0	0	0	0	0	0	0	0	0	0
PyV-12	4378	55	0	0	0	0	0	0	0	0	0	0	0	0
PyV-12	4380	56	0	0	0	0	0	0	0	0	0	0	0	0
PyV-12	4383	45	0	0	0	0	0	0	0	0	0	0	0	0
PyV-12	4384	43	0	0	0	0	0	0	0	0	0	0	0	0
PyV-12	4385	43	0	0	0	0	0	0	0	0	0	0	0	0
PyV-12	4386	37	0	0	0	0	0	0	0	1	0	0	0	0
PyV-12	4387	37	0	0	1	0	0	0	0	0	0	0	0	0
PyV-12	4388	49	0	0	0	1	0	0	0	0	0	0	0	0
PyV-12	4392	55	0	0	0	0	0	0	0	0	0	0	1	0
PyV-12	4393	55	0	0	0	0	0	0	0	0	0	0	0	0
PyV-12	4394	57	0	0	0	0	0	0	0	0	0	0	0	0
PyV-12	4396	59	0	0	0	0	0	0	0	0	0	0	0	0
PyV-12	4402	67	0	0	0	0	0	0	0	0	0	0	0	0
PyV-12	4406	67	0	0	0	0	0	0	0	1	0	0	0	0
PyV-12	4409	71	0	0	0	0	0	0	0	0	0	1	0	0
PyV-12	4410	78	0	0	0	0	0	0	0	0	0	0	0	0
PyV-12	4415	90	1	2	1	0	0	0	0	0	0	0	0	0
PyV-12	4431	87	0	0	0	0	0	0	0	0	0	0	0	0
PyV-12	4444	43	0	0	0	0	0	0	0	0	0	1	0	0
PyV-12	4446	42	0	0	0	0	0	0	0	0	0	0	0	0
PyV-12	4449	31	0	0	1	0	0	0	0	0	0	0	0	0
PyV-12	4450	28	0	0	0	0	0	0	0	0	0	0	0	0
PyV-12	4451	25	0	0	1	0	0	0	0	0	0	0	0	0
PyV-12	4456	17	0	0	0	0	0	0	0	0	0	0	0	0
PyV-12	4460	12	0	0	0	0	0	0	0	0	0	0	0	0
PyV-12	4461	4	0	0	0	0	0	0	0	0	0	0	0	0
PyV-12	4483	37	0	0	0	0	0	0	0	0	0	0	0	0
PyV-12	4489	26	0	0	0	0	0	0	0	0	0	0	0	0
PyV-12	4490	25	0	0	0	0	0	0	0	0	0	0	0	0
PyV-12	4506	7	0	0	0	0	0	0	0	0	0	0	0	0
PyV-12	4507	6	0	0	0	0	0	0	0	0	0	0	0	0
PyV-12	4508	6	0	0	0	0	0	0	0	0	0	0	0	0
PyV-12	4510	11	0	0	0	0	0	0	0	0	0	0	0	0
PyV-12	4514	19	0	0	0	0	0	0	0	0	0	0	0	0
PyV-12	4518	24	0	0	0	0	0	0	0	0	0	0	0	0
PyV-12	4520	28	0	0	0	0	0	0	0	0	0	0	0	0
PyV-12	4526	28	0	0	0	0	0	0	0	0	0	0	0	0
PyV-12	4527	27	0	0	0	0	0	0	0	0	0	0	0	0
PyV-12	4532	39	0	0	0	0	0	0	0	0	0	0	0	0
PyV-12	4534	50	0	0	0	0	0	0	0	0	1	0	0	0
PyV-12	4535	50	0	0	0	0	0	0	0	0	0	0	0	0
PyV-12	4538	57	0	0	0	0	0	0	0	0	0	0	0	0
PyV-12	4543	54	0	0	0	0	0	0	0	0	0	0	0	0
PyV-12	4552	79	0	0	0	0	0	0	0	0	0	0	1	0
PyV-12	4555	78	0	0	0	0	0	0	0	0	0	0	0	0
PyV-12	4556	70	0	0	0	0	0	0	0	0	0	0	0	0
PyV-12	4559	61	0	0	0	0	0	1	0	0	0	0	0	0
PyV-12	4560	56	0	0	0	0	0	0	0	0	0	0	0	0
PyV-12	4562	49	0	0	0	0	0	0	0	0	0	0	0	0
PyV-12	4568	43	0	0	0	0	0	0	0	0	0	0	0	0
PyV-12	4569	42	0	0	0	0	0	0	0	0	0	0	0	0
PyV-12	4574	35	0	0	0	0	0	0	0	0	0	0	0	0
PyV-12	4576	35	0	0	0	0	0	0	0	0	0	0	0	0
PyV-12	4581	38	0	0	0	0	0	0	0	0	0	0	0	0
PyV-12	4585	39	0	0	0	0	0	1	0	0	0	0	0	0
PyV-12	4586	39	0	0	0	0	0	0	0	1	0	0	0	0
PyV-12	4588	42	1	0	0	0	0	0	0	0	0	0	0	0
PyV-12	4591	45	0	0	0	0	0	0	0	0	0	0	0	0
PyV-12	4593	47	0	0	2	0	0	0	0	0	0	0	0	0
PyV-12	4596	52	0	0	0	0	0	0	0	0	0	0	0	0
PyV-12	4597	54	0	0	0	0	0	0	0	0	0	0	0	0
PyV-12	4607	52	0	0	0	0	0	0	0	0	0	0	0	0
PyV-12	4611	51	0	0	0	0	0	0	0	0	0	0	0	0
PyV-12	4614	51	0	0	0	0	0	0	0	0	0	0	0	0
PyV-12	4623	43	0	0	0	0	0	0	0	0	0	0	0	0
PyV-12	4628	43	0	0	0	0	0	0	0	0	0	0	0	0
PyV-12	4629	47	0	0	0	0	0	0	0	0	0	0	0	0
PyV-12	4630	50	0	0	0	0	0	0	0	0	0	0	0	0
PyV-12	4637	70	0	0	0	0	1	0	0	0	0	0	0	0
PyV-12	4638	73	0	0	0	0	1	0	0	0	0	0	0	0
PyV-12	4640	76	0	0	0	0	0	0	0	0	0	0	0	0
PyV-12	4641	76	0	0	0	0	0	1	0	0	0	0	0	0
PyV-12	4646	75	0	0	0	0	0	1	0	0	0	0	0	0
PyV-12	4647	73	0	0	0	0	0	0	0	0	0	0	0	1
PyV-12	4665	66	0	1	0	0	0	0	0	0	0	0	0	0
PyV-12	4673	67	0	1	0	0	0	0	0	0	0	0	0	0
PyV-12	4676	72	0	0	0	0	0	0	0	0	0	0	0	0
PyV-12	4677	74	0	0	0	0	0	0	0	0	1	0	0	0
PyV-12	4678	73	1	0	0	0	0	0	0	0	0	0	0	0
PyV-12	4680	75	0	0	0	0	0	0	0	0	0	0	0	0
PyV-12	4684	79	0	0	0	0	0	0	0	0	0	0	0	0
PyV-12	4688	84	0	0	0	0	0	0	0	0	0	0	0	0
PyV-12	4689	80	0	0	0	0	0	0	0	0	0	0	0	0
PyV-12	4693	81	0	0	0	0	0	0	0	0	0	0	0	0
PyV-12	4695	83	0	0	0	0	0	0	0	0	0	0	0	0
PyV-12	4697	82	0	0	0	0	0	0	0	0	0	0	0	0
PyV-12	4698	84	0	0	0	0	0	0	0	0	0	0	0	0
PyV-12	4699	84	0	0	0	0	0	0	0	0	0	0	0	0
PyV-12	4709	58	0	0	0	0	0	0	2	0	0	0	0	0
PyV-12	4711	53	0	0	0	0	0	0	0	0	0	0	1	0
PyV-12	4712	51	0	0	0	0	0	1	0	0	0	0	0	0
PyV-12	4718	50	0	0	0	0	0	0	0	0	0	0	0	0
PyV-12	4721	49	0	0	0	0	0	0	0	0	0	0	0	0
PyV-12	4722	49	0	0	0	0	0	0	0	0	0	0	0	0
PyV-12	4724	45	0	0	0	0	0	0	0	0	0	0	1	0
PyV-12	4725	45	0	0	0	0	0	1	0	0	0	0	0	0
PyV-12	4726	45	0	0	0	1	0	0	0	0	0	0	0	0
PyV-12	4740	34	0	0	0	0	0	0	0	0	0	0	0	0
PyV-12	4752	47	0	0	0	0	0	0	0	0	0	0	0	0
PyV-12	4756	41	0	0	0	0	0	0	0	0	0	0	0	0
PyV-12	4758	42	0	0	0	0	0	0	0	0	1	0	0	0
PyV-12	4760	43	0	0	0	0	0	0	0	0	1	0	0	0
PyV-12	4761	46	0	0	0	0	0	0	0	0	1	0	0	0
PyV-12	4768	43	0	0	0	0	0	0	0	0	1	0	0	0
PyV-12	4790	30	0	0	0	0	0	0	0	0	0	0	0	0
PyV-12	4798	36	0	0	0	0	0	0	0	0	0	0	1	0
PyV-12	4799	37	0	0	0	0	0	0	0	0	0	0	0	0
PyV-12	4812	42	0	0	0	0	0	0	0	0	0	0	0	0
PyV-12	4821	34	0	0	0	0	0	0	0	0	0	0	0	0
PyV-12	4843	18	0	0	0	0	0	0	0	0	0	0	0	0
PyV-12	4847	16	0	0	0	0	0	0	0	0	0	0	1	0
PyV-12	4848	14	0	0	0	0	0	0	0	0	0	0	0	0
PyV-12	4861	25	0	0	0	0	0	0	0	0	0	0	0	0
PyV-12	4863	29	0	0	0	0	0	0	0	0	0	0	0	0
PyV-12	4872	25	0	0	0	0	0	0	0	0	0	0	0	0
PyV-12	4877	29	0	0	0	0	0	0	0	0	0	0	0	0
PyV-12	4889	31	0	0	0	0	0	0	0	0	0	0	0	0
PyV-12	4895	34	0	0	0	0	0	0	0	0	0	0	0	0
PyV-12	4935	33	1	0	0	0	0	0	0	0	0	0	0	0
PyV-12	4946	26	0	0	0	0	0	0	0	0	0	0	0	0
PyV-12	4968	22	0	0	0	0	0	1	0	0	0	0	0	0
PyV-12	4996	22	0	0	0	0	0	0	0	0	0	0	0	0
PyV-12	4999	20	0	0	0	0	0	0	1	0	0	0	0	0
PyV-12	5005	14	0	0	0	0	0	0	0	0	0	0	0	0
PyV-12	5015	13	0	0	0	0	0	0	0	0	0	0	0	0
PyV-12	5017	24	0	0	8	0	0	0	0	0	0	0	0	0
PyV-12	5018	63	9	0	23	0	0	0	0	0	0	0	0	0
PyV-12	5019	83	0	0	0	0	0	0	0	0	0	1	0	35
PyV-12	5020	119	0	0	0	0	0	0	32	0	0	0	0	0
PyV-12	5022	148	0	0	0	0	0	0	0	0	0	0	0	0
PyV-12	5025	193	0	0	1	0	0	0	0	0	0	0	0	0
PyV-12	5026	195	0	0	0	0	0	0	0	0	0	0	0	0
PyV-12	5027	268	0	0	0	0	0	0	0	0	0	0	1	0
PyV-12	5028	278	0	0	0	0	0	0	0	0	0	0	0	0
PyV-12	5029	291	0	0	0	0	0	0	0	0	0	0	0	0
PyV-12	5030	307	2	0	0	0	0	0	0	0	0	0	0	0
PyV-12	5031	322	0	0	1	0	0	0	0	0	0	0	0	0
PyV-12	5032	378	0	0	0	0	0	0	0	1	0	0	0	0
PyV-12	5033	400	0	0	0	0	0	0	0	0	0	0	0	0
PyV-12	5034	438	0	0	0	1	0	0	0	0	0	0	0	0
PyV-12	5035	444	0	0	0	0	0	0	0	0	0	0	0	1
PyV-12	5036	461	0	0	0	0	0	0	0	0	0	0	0	1
PyV-12	5037	480	0	0	0	0	0	0	0	0	0	0	0	0
PyV-12	5038	498	0	0	0	0	0	0	0	0	0	0	1	0
PyV-12	5039	543	0	0	0	0	0	0	0	0	0	0	0	0
PyV-12	5040	576	0	0	0	0	0	1	0	0	0	0	0	0
PyV-12	5041	599	0	0	0	0	0	1	0	0	0	0	0	0
PyV-12	5042	599	0	0	0	0	0	0	0	0	3	0	0	0
PyV-12	5043	603	0	0	0	0	0	0	0	0	0	0	0	0
PyV-12	5044	584	0	0	0	2	0	0	0	0	0	0	0	0
PyV-12	5045	550	0	0	0	0	0	0	0	0	0	0	3	0
PyV-12	5046	548	0	0	0	0	2	0	0	0	0	0	0	0
PyV-12	5047	546	0	0	0	1	1	0	0	0	0	0	0	0
PyV-12	5048	545	0	0	0	0	1	2	0	0	0	0	0	0
PyV-12	5049	508	0	0	0	0	0	0	0	1	0	0	0	0
PyV-12	5050	551	0	0	0	0	0	0	0	1	1	0	0	0
PyV-12	5051	551	0	1	0	0	0	0	0	0	0	0	0	0
PyV-12	5052	485	0	0	0	0	0	0	2	1	2	0	0	0
PyV-12	5053	475	0	0	0	0	0	0	0	2	0	0	0	0
PyV-12	5054	464	0	0	0	0	0	0	0	0	0	0	0	0
PyV-12	5055	448	0	0	0	0	0	0	0	0	0	2	0	0
PyV-12	5056	443	0	0	0	0	0	0	0	0	0	0	0	0
PyV-12	5057	408	0	0	0	0	0	0	0	0	0	0	0	1
PyV-12	5058	396	0	0	0	0	0	0	0	0	0	0	0	0
PyV-12	5060	350	0	0	0	0	0	0	0	0	0	0	0	0
PyV-12	5061	333	1	0	0	0	0	0	0	0	0	0	0	0
PyV-12	5063	296	0	0	0	0	0	0	0	0	0	0	0	0
PyV-12	5065	223	0	0	0	0	0	0	0	0	0	0	0	0
PyV-12	5067	191	0	0	0	0	0	0	0	0	0	0	0	0
PyV-12	5068	146	0	0	0	0	0	0	0	0	0	0	0	0
PyV-12	5070	141	0	0	0	0	0	0	0	0	0	0	0	0
PyV-12	5073	119	0	0	0	0	0	0	0	0	0	0	0	0
PyV-12	5074	117	0	0	0	0	0	0	0	0	0	0	0	0
PyV-12	5075	70	0	0	0	0	0	0	0	0	0	0	0	0
PyV-12	5076	68	0	0	0	0	0	0	0	0	0	0	0	0
PyV-12	5077	61	0	0	0	0	0	0	0	0	0	0	0	0
PyV-12	5078	61	0	0	0	0	0	0	15	0	0	0	0	0
PyV-12	5080	58	15	0	0	0	0	0	0	0	0	0	0	0
PyV-12	5082	26	0	1	0	0	0	0	0	0	0	3	0	0
PyV-12	5087	15	0	0	0	0	0	0	0	0	0	0	0	0
PyV-12	5092	9	0	0	0	0	0	0	0	0	0	0	0	1
PyV-12	5106	25	0	0	0	0	0	0	0	0	0	0	0	0
PyV-12	5110	26	0	0	0	0	0	0	0	0	0	0	0	0
PyV-12	5111	27	0	0	0	0	0	0	0	0	0	0	0	0
PyV-12	5114	30	0	0	0	0	0	0	0	0	0	0	0	0
PyV-12	5125	24	0	0	0	0	0	0	0	0	0	0	0	0
PyV-12	5139	22	0	0	0	0	0	0	0	0	0	1	0	0
PyV-12	5140	23	0	0	0	0	0	0	0	1	0	0	0	0
PyV-12	5143	22	0	0	0	0	0	0	0	0	0	0	0	0
PyV-12	5145	19	0	1	0	0	0	0	0	0	0	0	0	0
PyV-12	5274	6	0	0	0	0	0	0	0	0	0	0	0	0
PyV-12	5276	7	0	0	0	0	0	0	0	0	0	0	1	0
			0	0	0	0	0	0	0	0	0	0	1	0

## Sheet: 18hr
sample	pos	depth	A>C	A>G	A>T	C>A	C>G	C>T	G>A	G>C	G>T	T>A	T>C	T>G
PyV-18	2	185	0	0	0	0	0	0	0	1	0	0	0	0
PyV-18	3	231	0	0	0	0	0	0	0	1	2	0	0	0
PyV-18	4	234	0	0	0	0	0	0	1	0	0	0	0	0
PyV-18	5	235	0	0	0	0	0	0	0	0	1	0	0	0
PyV-18	6	236	0	0	0	0	0	0	0	1	0	0	0	0
PyV-18	8	236	0	0	0	4	0	0	1	0	0	0	0	0
PyV-18	10	320	0	0	1	0	0	0	0	0	0	0	0	0
PyV-18	13	511	0	0	0	0	0	0	0	1	0	0	0	0
PyV-18	14	556	0	0	0	0	0	0	0	0	1	0	0	0
PyV-18	15	593	0	1	0	0	0	0	0	0	0	0	0	0
PyV-18	17	652	0	0	0	0	0	0	0	0	0	0	0	0
PyV-18	18	652	0	0	0	0	1	0	0	0	0	0	0	0
PyV-18	19	652	0	0	0	0	0	0	0	0	1	0	0	0
PyV-18	20	652	0	0	0	0	0	0	0	0	0	0	0	1
PyV-18	21	652	0	0	1	0	0	0	0	0	0	0	0	0
PyV-18	22	652	0	0	0	0	0	0	0	0	0	1	0	0
PyV-18	23	652	0	0	0	0	0	0	0	0	1	0	0	0
PyV-18	24	662	0	0	0	0	0	0	0	0	0	0	0	1
PyV-18	25	667	0	0	0	0	9	0	0	0	1	0	0	0
PyV-18	26	667	0	0	0	0	0	0	0	0	0	0	1	0
PyV-18	27	673	0	0	0	0	0	0	0	0	2	0	0	0
PyV-18	28	689	0	0	0	0	0	1	9	0	1	0	0	0
PyV-18	29	749	0	1	0	0	0	0	0	0	0	0	2	0
PyV-18	30	784	0	0	0	0	0	0	0	0	0	0	0	0
PyV-18	31	840	0	2	0	0	0	0	0	0	0	0	0	0
PyV-18	32	891	0	0	0	0	0	0	0	0	0	1	1	0
PyV-18	33	936	0	0	1	0	0	0	0	0	0	0	0	1
PyV-18	34	908	0	0	0	0	0	0	0	0	0	1	1	0
PyV-18	37	849	0	1	0	0	0	0	0	0	0	0	0	0
PyV-18	41	805	0	0	0	0	0	1	0	0	0	0	0	0
PyV-18	42	760	1	1	0	0	0	0	0	0	0	0	1	0
PyV-18	43	761	0	0	0	0	0	1	1	0	0	0	0	0
PyV-18	44	813	0	0	0	0	0	0	0	0	0	0	0	0
PyV-18	46	943	0	0	0	0	0	0	0	0	0	0	1	0
PyV-18	47	1071	0	0	0	0	0	0	0	0	0	2	0	0
PyV-18	48	1076	0	0	0	9	0	0	0	1	0	0	0	0
PyV-18	49	1066	0	0	0	0	0	0	0	0	0	0	0	0
PyV-18	50	1062	1	1	0	0	0	0	0	0	0	0	1	1
PyV-18	52	875	0	0	0	0	0	0	0	0	0	0	0	0
PyV-18	53	890	0	0	0	0	1	0	1	0	0	0	0	0
PyV-18	54	877	0	0	0	0	0	0	0	1	1	0	0	0
PyV-18	55	875	0	0	0	0	2	0	0	1	0	0	0	0
PyV-18	56	863	3	0	0	0	0	0	0	0	0	0	0	0
PyV-18	57	931	1	1	6	0	0	0	0	0	0	0	0	0
PyV-18	58	968	0	0	0	0	1	2	0	0	0	0	0	0
PyV-18	59	958	1	0	0	0	0	0	0	0	0	1	2	1
PyV-18	60	979	0	0	1	0	0	0	0	0	0	0	0	1
PyV-18	61	997	0	0	0	0	1	0	0	1	0	0	0	0
PyV-18	62	985	1	0	1	0	0	0	0	0	0	0	0	0
PyV-18	63	995	0	0	0	4	0	0	0	0	0	0	0	0
PyV-18	64	1038	0	0	0	0	0	0	0	0	0	0	1	0
PyV-18	65	1065	0	0	1	0	0	0	0	0	0	0	0	0
PyV-18	66	1102	0	0	1	0	0	0	0	0	0	0	0	0
PyV-18	67	1160	0	2	0	0	0	0	0	0	0	0	0	0
PyV-18	68	1160	0	0	0	1	0	2	0	0	0	0	0	0
PyV-18	69	1108	0	0	0	0	0	0	0	0	0	0	0	0
PyV-18	70	1110	0	0	0	0	0	0	0	0	0	0	0	0
PyV-18	71	1096	0	0	0	0	0	1	0	0	1	0	0	0
PyV-18	72	1048	2	2	0	0	0	0	0	0	0	0	1	0
PyV-18	73	1053	0	0	0	0	0	0	1	0	3	0	0	0
PyV-18	74	1059	2	0	0	0	0	0	0	0	0	0	1	3
PyV-18	75	1061	0	0	0	1	0	2	0	1	2	0	0	0
PyV-18	76	1149	0	0	0	0	0	0	0	0	1	0	0	0
PyV-18	77	1208	0	0	0	0	1	2	4	0	0	0	0	0
PyV-18	78	1131	0	0	0	0	0	0	0	1	1	0	0	0
PyV-18	79	1083	0	0	0	0	0	0	1	0	1	0	0	0
PyV-18	80	1051	0	0	0	0	0	1	0	0	0	0	0	0
PyV-18	81	1048	0	0	0	0	0	0	0	0	0	0	4	0
PyV-18	82	1055	0	0	0	0	0	0	0	0	0	0	0	1
PyV-18	83	1053	0	0	0	0	0	0	0	1	0	0	0	0
PyV-18	84	1051	0	0	0	0	1	0	0	1	1	0	0	0
PyV-18	85	1050	0	0	0	0	0	0	0	0	0	0	1	1
PyV-18	86	1073	0	0	0	1	0	1	0	2	1	0	0	0
PyV-18	87	1076	0	0	0	2	0	1	0	1	0	0	0	0
PyV-18	88	1082	0	0	0	1	3	1	0	0	1	0	0	0
PyV-18	89	1091	0	0	0	0	0	0	1	0	0	0	0	0
PyV-18	90	1089	0	0	0	0	0	3	0	0	0	0	0	0
PyV-18	91	1125	0	0	1	0	0	0	0	0	0	0	0	2
PyV-18	92	1118	0	0	0	0	0	0	1	0	2	0	0	0
PyV-18	93	1185	1	4	0	0	0	0	0	0	0	1	1	5
PyV-18	94	1221	0	0	0	0	0	0	0	0	0	0	0	0
PyV-18	95	1167	0	0	0	0	0	0	0	0	0	0	0	0
PyV-18	96	1171	0	0	0	0	0	0	0	1	0	0	0	0
PyV-18	97	1092	0	0	0	0	1	0	1	5	0	0	0	0
PyV-18	98	1088	0	0	0	2	2	0	0	0	1	0	0	0
PyV-18	99	1123	0	0	0	2	1	1	1	0	0	0	0	0
PyV-18	100	1200	6	8	2	0	0	0	0	0	0	0	0	0
PyV-18	101	1211	0	0	0	0	0	0	0	0	0	0	0	0
PyV-18	102	1208	0	0	0	2	0	0	0	0	0	0	0	0
PyV-18	103	1212	0	0	0	9	0	0	0	0	0	0	0	0
PyV-18	104	1211	2	0	0	0	0	0	0	0	0	0	0	0
PyV-18	105	1251	1	0	0	0	0	0	0	0	0	0	0	0
PyV-18	106	1242	0	0	2	0	0	0	0	0	0	0	0	1
PyV-18	108	1170	0	0	0	0	0	0	0	0	0	0	1	2
PyV-18	109	1129	0	0	0	1	0	0	1	0	0	0	0	0
PyV-18	110	1082	0	1	1	0	0	0	0	0	0	0	0	1
PyV-18	111	1076	0	0	0	0	0	0	0	0	0	1	0	0
PyV-18	112	1070	1	0	2	0	0	0	0	0	0	0	0	0
PyV-18	113	1061	0	0	0	0	0	0	0	0	0	3	0	1
PyV-18	114	1054	0	0	1	0	0	0	0	0	0	0	0	0
PyV-18	115	1070	0	0	4	0	0	0	0	0	0	0	0	0
PyV-18	116	1077	0	1	0	0	0	0	0	0	0	0	0	0
PyV-18	117	1075	0	0	0	0	0	0	0	0	0	4	2	3
PyV-18	118	1071	1	0	0	0	0	0	0	0	0	1	0	0
PyV-18	119	1037	1	3	2	0	0	0	0	0	0	0	1	0
PyV-18	120	1119	0	0	0	1	0	0	0	4	0	0	0	0
PyV-18	121	1089	0	0	0	1	1	0	0	0	1	0	0	0
PyV-18	122	1135	0	0	0	1	0	0	0	2	1	0	0	0
PyV-18	123	1200	0	0	0	1	0	1	0	0	0	0	0	0
PyV-18	124	1162	0	0	0	1	2	0	1	0	0	0	0	0
PyV-18	125	1150	1	0	0	0	0	0	0	0	0	0	0	1
PyV-18	126	1187	18	3	4	0	0	0	0	0	0	0	3	0
PyV-18	128	1196	0	0	0	0	0	3	0	0	0	0	0	0
PyV-18	129	1195	0	0	0	0	0	0	0	3	0	0	0	0
PyV-18	130	1153	0	0	0	0	0	0	1	0	0	0	0	0
PyV-18	131	1120	0	0	0	1	0	3	0	0	1	0	0	0
PyV-18	132	990	0	0	0	0	0	0	0	0	0	1	0	1
PyV-18	133	1035	0	0	0	0	2	1	0	0	0	0	0	0
PyV-18	134	1036	1	0	0	0	0	0	0	0	0	0	1	1
PyV-18	135	1033	0	0	0	0	0	0	0	0	0	0	0	0
PyV-18	136	961	0	0	0	0	0	0	0	0	0	0	0	0
PyV-18	137	915	0	0	0	0	0	0	0	0	0	0	0	0
PyV-18	139	815	0	0	0	0	0	0	0	0	0	0	0	0
PyV-18	140	775	0	0	0	0	0	0	0	0	0	0	0	0
PyV-18	141	694	0	0	0	0	1	1	0	0	0	0	0	0
PyV-18	143	587	0	0	0	0	3	0	0	0	0	0	0	0
PyV-18	144	587	3	0	0	0	0	0	0	0	0	0	0	0
PyV-18	145	506	0	0	0	0	0	0	0	0	0	0	0	0
PyV-18	147	528	1	1	1	0	0	0	0	0	0	0	4	0
PyV-18	148	541	0	0	0	0	0	0	0	0	0	0	0	0
PyV-18	149	661	0	0	0	0	0	0	0	0	0	0	8	1
PyV-18	150	700	0	0	0	0	1	0	0	0	1	0	0	0
PyV-18	151	700	0	0	0	0	0	0	0	1	1	0	0	0
PyV-18	152	702	0	0	0	0	0	0	0	1	1	0	0	0
PyV-18	153	763	0	2	0	0	0	0	0	0	0	0	1	1
PyV-18	154	767	0	0	0	0	0	0	0	0	0	0	0	0
PyV-18	155	767	0	2	0	0	0	0	0	0	0	0	0	1
PyV-18	156	767	0	0	0	0	0	0	0	0	0	0	0	0
PyV-18	157	764	0	0	0	5	1	0	0	0	0	0	0	0
PyV-18	158	718	0	0	0	0	0	0	0	0	0	0	0	0
PyV-18	159	719	0	0	0	0	1	0	0	0	0	0	0	0
PyV-18	160	716	0	0	0	1	0	0	0	0	1	0	0	0
PyV-18	161	713	0	1	0	0	0	0	0	0	0	0	0	0
PyV-18	162	791	0	0	0	0	0	0	0	0	0	0	3	2
PyV-18	163	934	0	0	0	1	0	0	0	0	0	0	0	0
PyV-18	164	993	0	1	0	0	0	0	0	0	0	0	0	0
PyV-18	165	992	0	0	0	0	0	0	0	0	0	0	0	1
PyV-18	167	994	0	0	0	0	0	0	0	1	0	0	0	0
PyV-18	169	990	0	0	0	0	0	0	0	0	0	0	0	2
PyV-18	173	803	0	0	0	0	0	1	0	0	0	0	0	0
PyV-18	174	680	1	1	3	0	0	0	0	0	0	0	0	0
PyV-18	175	573	1	1	0	0	0	0	0	0	0	0	0	1
PyV-18	176	439	0	0	0	1	1	0	0	0	0	0	0	0
PyV-18	178	303	0	0	0	0	0	0	0	0	1	0	0	0
PyV-18	179	299	0	2	0	0	0	0	0	0	0	0	0	0
PyV-18	181	299	0	0	0	1	0	0	0	0	0	0	0	0
PyV-18	183	302	0	0	0	0	1	0	1	0	0	0	0	0
PyV-18	184	300	0	1	0	0	0	0	0	0	0	0	2	0
PyV-18	186	495	0	0	0	1	0	0	0	0	0	0	0	0
PyV-18	187	495	0	0	0	0	0	0	0	0	0	2	0	0
PyV-18	188	352	0	0	0	1	0	0	0	0	1	0	0	0
PyV-18	189	340	1	0	0	0	0	0	0	0	0	0	0	0
PyV-18	190	459	0	0	0	0	0	0	0	0	0	0	0	0
PyV-18	191	460	0	0	2	0	0	0	0	0	0	0	0	0
PyV-18	192	462	0	1	0	0	0	0	0	0	0	0	0	0
PyV-18	195	518	1	1	0	0	0	0	0	0	0	0	0	0
PyV-18	196	519	0	1	0	0	0	0	0	0	0	0	0	0
PyV-18	197	519	0	2	0	0	0	0	0	0	0	0	3	0
PyV-18	198	517	0	0	0	0	0	1	1	2	0	0	0	0
PyV-18	201	518	0	0	0	0	0	0	0	0	0	1	0	1
PyV-18	204	707	0	0	0	0	0	0	0	0	0	0	0	0
PyV-18	205	707	0	1	0	0	0	0	0	0	0	0	0	1
PyV-18	207	708	0	1	0	0	0	0	0	0	0	0	0	0
PyV-18	208	706	0	1	1	0	0	0	0	0	0	0	0	0
PyV-18	212	633	0	0	0	1	1	0	0	0	0	0	0	0
PyV-18	214	588	0	1	0	0	0	0	0	0	0	0	0	0
PyV-18	215	576	0	1	0	0	0	0	0	0	0	0	0	0
PyV-18	216	684	0	1	0	0	0	0	0	0	0	0	0	0
PyV-18	217	801	0	1	0	0	0	0	0	0	0	0	3	1
PyV-18	218	803	0	0	0	2	0	0	0	0	0	0	0	0
PyV-18	219	877	6	1	2	0	0	0	0	0	0	0	0	1
PyV-18	220	990	10	5	8	0	0	0	0	0	0	0	1	0
PyV-18	221	1210	0	0	0	1	1	0	6	2	2	0	0	0
PyV-18	222	1359	0	0	0	0	2	0	2	0	1	0	0	0
PyV-18	223	1809	0	0	0	0	0	0	3	3	1	0	0	0
PyV-18	224	1813	0	3	1	0	0	0	0	0	0	0	13	1
PyV-18	225	1813	0	0	0	0	0	1	0	1	0	0	0	0
PyV-18	226	1815	2	0	0	0	0	0	0	0	0	0	2	0
PyV-18	227	1831	0	0	0	0	0	1	0	0	0	0	0	0
PyV-18	228	1802	0	0	0	0	0	0	0	0	0	0	1	0
PyV-18	229	1802	0	0	0	0	0	0	0	0	0	1	0	0
PyV-18	230	1897	0	0	0	0	0	0	0	0	0	0	0	0
PyV-18	231	2078	0	0	0	0	0	0	0	0	0	0	0	0
PyV-18	232	2364	1	1	0	0	0	0	0	0	0	0	2	0
PyV-18	233	2468	2	11	2	0	0	0	0	0	0	0	1	0
PyV-18	234	2583	0	0	0	0	0	0	0	1	3	0	0	0
PyV-18	235	3214	0	0	0	0	4	1	0	0	2	0	0	0
PyV-18	236	3588	0	0	0	0	1	1	0	0	0	0	0	0
PyV-18	237	3959	0	0	0	2	0	2	1	0	0	0	0	0
PyV-18	238	4273	0	0	0	3	1	0	1	1	1	0	0	0
PyV-18	239	4481	0	0	0	0	0	1	0	1	1	0	0	0
PyV-18	240	4618	2	10	4	0	0	0	0	0	0	1	2	0
PyV-18	241	4753	0	0	0	0	0	0	0	0	0	9	2	0
PyV-18	242	4920	0	0	0	0	0	0	0	0	0	0	0	0
PyV-18	243	4862	0	0	0	0	0	0	0	0	0	0	10	2
PyV-18	244	4790	0	0	0	0	0	0	0	0	0	0	0	1
PyV-18	245	4676	0	0	0	0	0	0	0	0	2	0	0	0
PyV-18	246	4458	0	0	0	0	0	1	0	0	0	0	0	0
PyV-18	247	4309	0	0	1	0	0	0	0	0	0	1	1	0
PyV-18	248	3864	1	0	0	0	0	0	0	0	0	0	1	0
PyV-18	249	3860	0	0	0	0	0	2	0	0	1	0	0	0
PyV-18	250	3861	0	0	1	0	0	0	0	0	0	1	0	0
PyV-18	251	3861	2	2	1	0	0	0	0	0	0	0	0	0
PyV-18	252	3818	2	0	0	0	0	0	0	0	0	0	1	0
PyV-18	253	3760	0	0	0	0	0	0	0	0	1	0	0	0
PyV-18	254	3764	0	0	0	0	0	0	1	0	2	0	0	0
PyV-18	255	3672	0	1	3	0	0	0	0	0	0	1	3	1
PyV-18	256	3579	0	0	0	0	1	0	1	0	1	0	0	0
PyV-18	257	3671	0	0	0	0	0	0	3	3	4	0	0	0
PyV-18	258	3696	0	1	0	0	0	0	0	0	0	1	8	5
PyV-18	259	3811	0	0	0	0	1	2	0	0	0	0	0	0
PyV-18	260	3910	0	0	0	0	0	0	0	3	1	0	0	0
PyV-18	261	3911	0	0	0	0	1	2	0	1	1	0	0	0
PyV-18	262	3890	0	1	0	0	0	0	0	0	0	0	2	0
PyV-18	263	3790	0	0	0	0	0	0	0	0	0	0	1	1
PyV-18	264	3818	0	2	0	0	0	0	0	0	0	0	0	0
PyV-18	265	3886	0	0	0	0	0	0	0	0	0	0	0	0
PyV-18	266	3647	0	0	0	0	0	0	0	0	0	1	1	0
PyV-18	267	3372	1	1	1	0	0	0	0	0	0	0	0	0
PyV-18	268	3470	0	0	0	0	0	0	1	0	0	0	0	0
PyV-18	269	3560	0	0	0	1	1	3	0	2	2	0	0	0
PyV-18	270	3752	1	0	0	0	0	0	0	0	0	1	1	0
PyV-18	271	4163	0	0	0	1	0	0	0	1	0	0	0	0
PyV-18	272	4169	0	0	0	0	0	0	0	1	1	0	0	0
PyV-18	273	4171	0	0	1	0	0	0	0	0	0	0	1	0
PyV-18	274	4171	0	0	0	0	0	0	0	0	2	0	0	0
PyV-18	275	4236	1	2	0	0	0	0	0	0	0	0	0	1
PyV-18	276	4236	0	0	0	0	0	1	0	0	4	0	0	0
PyV-18	277	4247	2	1	2	0	0	0	0	0	0	0	0	0
PyV-18	278	4347	0	0	0	0	0	0	0	1	0	0	0	0
PyV-18	279	4345	0	0	0	0	0	0	0	0	0	1	0	0
PyV-18	280	4351	0	0	0	0	0	0	0	2	0	0	0	0
PyV-18	281	4348	0	0	0	0	0	1	0	0	1	0	0	0
PyV-18	282	4337	1	0	1	0	0	0	0	0	0	0	0	0
PyV-18	283	4292	1	0	0	0	0	0	0	0	0	0	1	1
PyV-18	284	4298	0	0	0	0	0	0	0	0	1	0	0	0
PyV-18	285	4451	1	0	3	0	0	0	0	0	0	0	0	0
PyV-18	286	4439	0	0	0	1	0	0	0	0	0	0	0	0
PyV-18	287	4450	0	0	0	0	1	1	0	0	2	0	0	0
PyV-18	288	4429	6	3	1	0	0	0	0	0	0	1	0	0
PyV-18	289	4194	0	0	0	2	2	0	0	0	2	0	0	0
PyV-18	290	4152	0	0	0	0	0	0	0	2	1	0	0	0
PyV-18	291	4395	0	0	0	1	1	3	0	0	0	0	0	0
PyV-18	292	4389	1	1	1	0	0	0	0	0	0	0	2	0
PyV-18	293	4294	0	0	0	0	0	0	1	1	0	0	0	0
PyV-18	294	4205	1	5	6	0	0	0	0	0	0	0	0	0
PyV-18	295	4347	0	0	0	0	0	2	0	0	0	0	0	0
PyV-18	296	3936	3	3	0	0	0	0	0	0	0	0	0	0
PyV-18	298	4069	1	0	0	0	0	0	0	0	0	0	1	0
PyV-18	299	4071	0	0	0	0	1	1	0	1	1	0	0	0
PyV-18	300	4196	0	0	0	1	0	0	0	1	0	0	0	0
PyV-18	301	4201	6	7	1	0	0	0	0	0	0	0	6	9
PyV-18	302	4230	0	0	0	0	0	2	0	0	2	0	0	0
PyV-18	303	4203	0	0	0	0	1	0	1	3	1	0	0	0
PyV-18	304	4268	0	4	2	0	0	0	0	0	0	0	0	0
PyV-18	305	4263	0	2	0	0	0	0	0	0	0	0	1	1
PyV-18	306	4180	0	0	0	0	0	2	0	1	0	0	0	0
PyV-18	307	3813	0	0	0	1	1	0	2	0	1	0	0	0
PyV-18	308	3729	0	0	0	0	0	0	0	0	1	0	0	0
PyV-18	309	3734	0	2	1	0	0	0	0	0	0	1	1	1
PyV-18	310	3760	3	0	0	0	0	0	0	0	0	0	0	0
PyV-18	311	3801	0	0	0	1	0	1	0	0	0	0	0	0
PyV-18	312	3813	0	0	0	1	0	0	1	0	0	0	0	0
PyV-18	313	3806	0	0	0	0	1	0	2	0	1	0	0	0
PyV-18	314	3815	0	1	0	0	0	0	0	0	0	0	1	1
PyV-18	315	3554	0	0	1	0	0	0	0	0	0	0	0	0
PyV-18	316	3568	0	0	0	0	0	0	0	0	0	0	1	0
PyV-18	317	3823	0	0	1	0	0	0	0	0	0	0	1	1
PyV-18	318	3825	0	2	3	0	0	0	0	0	0	0	1	0
PyV-18	319	3826	0	0	0	0	1	0	0	0	1	0	0	0
PyV-18	320	3499	0	0	0	0	0	1	1	1	1	0	0	0
PyV-18	321	3507	0	3	0	0	0	0	0	0	0	0	2	1
PyV-18	322	3374	0	0	0	0	0	1	1	1	1	0	0	0
PyV-18	323	3688	0	0	0	1	0	1	0	2	0	0	0	0
PyV-18	324	3792	1	1	3	0	0	0	0	0	0	2	0	0
PyV-18	325	3613	12	1	5	0	0	0	0	0	0	0	0	0
PyV-18	326	3608	0	0	0	0	0	0	0	0	0	0	1	1
PyV-18	327	3498	0	0	0	0	0	0	0	0	0	0	2	0
PyV-18	328	3595	0	0	0	0	0	0	1	0	1	0	0	0
PyV-18	329	3528	0	0	0	0	0	0	0	0	0	1	0	2
PyV-18	330	3526	1	1	0	0	0	0	0	0	0	0	1	1
PyV-18	331	3525	0	0	0	0	0	0	0	1	2	0	0	0
PyV-18	332	3529	1	2	0	0	0	0	0	0	0	0	1	1
PyV-18	333	3654	0	0	0	0	0	2	0	0	0	0	0	0
PyV-18	334	3334	3	1	71	0	0	0	0	0	0	2	0	3
PyV-18	335	2312	0	0	0	1	0	3	41	0	4	0	0	0
PyV-18	336	1907	0	15	0	0	0	0	0	0	0	0	2	1
PyV-18	337	1541	0	0	0	0	0	2	2	0	0	0	0	0
PyV-18	338	1356	0	9	0	0	0	0	0	0	0	0	18	11
PyV-18	339	1353	0	0	0	1	3	0	1	0	1	0	0	0
PyV-18	340	1351	0	0	0	0	0	0	0	1	0	0	0	0
PyV-18	341	1097	0	0	0	0	1	1	7	1	0	0	0	0
PyV-18	342	837	0	0	0	0	0	0	5	0	1	0	0	0
PyV-18	343	831	2	3	1	0	0	0	0	0	0	0	12	1
PyV-18	344	826	0	0	4	0	0	0	0	0	0	0	2	0
PyV-18	345	822	0	0	0	1	0	3	0	0	0	0	0	0
PyV-18	346	812	1	0	0	0	0	0	0	0	0	0	0	1
PyV-18	347	809	0	0	0	0	0	0	0	0	0	2	1	1
PyV-18	348	486	1	3	0	0	0	0	0	0	0	0	0	0
PyV-18	351	366	0	0	0	0	0	0	0	0	0	0	0	0
PyV-18	352	365	1	0	0	0	0	0	0	0	0	0	1	0
PyV-18	353	193	0	0	1	0	0	0	0	0	0	0	0	0
PyV-18	354	195	0	0	0	0	1	0	1	0	0	0	0	0
PyV-18	355	194	1	1	0	0	0	0	0	0	0	0	0	0
PyV-18	356	424	0	0	0	0	0	0	0	0	1	0	0	0
PyV-18	357	420	0	0	0	0	0	0	0	0	0	0	4	0
PyV-18	358	295	1	1	0	0	0	0	0	0	0	0	0	0
PyV-18	359	461	0	0	0	0	0	0	0	0	0	0	0	0
PyV-18	360	468	0	1	0	0	0	0	0	0	0	0	2	2
PyV-18	361	470	2	2	0	0	0	0	0	0	0	0	0	0
PyV-18	362	463	0	0	0	0	0	0	0	0	0	0	0	0
PyV-18	363	604	1	0	0	0	0	0	0	0	0	0	0	0
PyV-18	364	1002	0	0	0	0	0	0	0	0	0	0	0	0
PyV-18	365	997	0	0	0	0	0	0	0	0	0	0	1	0
PyV-18	367	1599	0	1	0	0	0	0	0	0	0	0	0	0
PyV-18	368	1803	0	0	0	0	0	0	0	0	0	0	0	0
PyV-18	369	1992	0	1	0	0	0	0	0	0	0	0	1	1
PyV-18	370	2403	0	0	0	0	0	0	0	0	1	0	0	0
PyV-18	372	2544	0	0	0	0	0	0	0	0	0	0	0	0
PyV-18	373	2673	0	0	1	0	0	0	0	0	0	0	1	0
PyV-18	374	2777	0	2	0	0	0	0	0	0	0	0	0	0
PyV-18	375	3122	0	1	0	0	0	0	0	0	0	1	0	1
PyV-18	376	3198	0	0	0	1	0	2	0	0	1	0	0	0
PyV-18	377	3358	0	0	0	0	0	0	0	0	0	0	0	0
PyV-18	378	3513	0	0	0	0	0	0	0	0	0	0	2	0
PyV-18	379	3603	1	0	0	0	0	0	0	0	0	2	2	0
PyV-18	380	3689	0	0	0	1	0	0	0	0	0	0	0	0
PyV-18	381	3459	0	0	0	0	0	0	0	0	0	0	0	0
PyV-18	382	3462	1	0	0	0	0	0	0	0	0	1	2	0
PyV-18	383	3463	0	0	0	1	0	0	0	0	1	0	0	0
PyV-18	384	3296	0	0	0	0	0	0	0	0	0	0	0	0
PyV-18	385	3599	0	1	0	0	0	0	0	0	0	2	2	0
PyV-18	386	3798	0	0	0	0	0	1	0	0	0	0	0	0
PyV-18	387	4106	0	0	0	1	0	0	1	0	0	0	0	0
PyV-18	388	4131	2	1	2	0	0	0	0	0	0	1	9	2
PyV-18	389	4241	4	1	0	0	0	0	0	0	0	4	9	1
PyV-18	390	4579	0	0	0	1	0	0	2	0	0	0	0	0
PyV-18	391	4585	0	0	0	0	0	0	0	1	0	0	0	0
PyV-18	392	4507	0	0	0	0	0	2	1	1	0	0	0	0
PyV-18	393	4305	0	0	0	1	0	1	2	0	1	0	0	0
PyV-18	394	4119	0	0	0	0	6	3	1	0	2	0	0	0
PyV-18	395	3874	0	0	0	0	0	0	0	0	0	0	3	0
PyV-18	396	3835	0	0	3	0	0	0	0	0	0	0	4	1
PyV-18	397	3894	0	0	0	0	0	1	0	1	3	0	0	0
PyV-18	398	3763	0	0	0	0	0	0	2	0	1	0	0	0
PyV-18	399	3711	1	0	1	0	0	0	0	0	0	1	1	2
PyV-18	400	3442	0	0	0	0	0	1	0	2	0	0	0	0
PyV-18	401	3368	0	0	0	1	0	1	4	0	0	0	0	0
PyV-18	402	3216	6	3	2	0	0	0	0	0	0	0	4	122
PyV-18	403	3066	87	0	3	0	0	0	0	0	0	0	0	0
PyV-18	404	3059	0	0	85	0	0	0	0	0	0	0	0	0
PyV-18	405	3067	0	0	0	0	0	1	0	0	0	0	0	0
PyV-18	406	3214	0	0	0	0	0	0	0	0	0	1	1	0
PyV-18	407	3286	0	0	0	0	0	0	0	0	0	0	1	2
PyV-18	408	3382	0	0	0	0	0	0	0	0	0	0	0	0
PyV-18	409	3512	0	0	0	1	1	0	0	0	1	0	0	0
PyV-18	410	3510	0	0	0	0	0	0	0	1	0	0	0	0
PyV-18	411	3463	1	1	0	0	0	0	0	0	0	2	7	2
PyV-18	412	3416	2	1	1	0	0	0	0	0	0	0	2	0
PyV-18	413	3249	0	0	0	0	0	0	0	5	0	0	0	0
PyV-18	414	3170	0	0	0	0	0	0	0	0	0	0	1	0
PyV-18	415	3127	1	0	0	0	0	0	0	0	0	0	0	1
PyV-18	416	3125	0	0	0	0	0	2	0	0	0	0	0	0
PyV-18	417	3138	0	0	0	0	0	0	1	1	3	0	0	0
PyV-18	418	3355	0	0	0	0	0	1	0	2	0	0	0	0
PyV-18	419	3490	0	0	0	0	0	2	1	0	0	0	0	0
PyV-18	420	3362	0	1	4	0	0	0	0	0	0	2	1	0
PyV-18	421	3343	3	0	1	0	0	0	0	0	0	0	4	2
PyV-18	422	3284	0	0	0	0	1	1	3	3	0	0	0	0
PyV-18	423	3362	0	0	0	1	0	0	1	0	3	0	0	0
PyV-18	424	3609	0	0	0	1	0	1	3	5	0	0	0	0
PyV-18	425	3534	11	8	6	0	0	0	0	0	0	5	4	13
PyV-18	426	3585	0	0	0	1	1	1	0	3	1	0	0	0
PyV-18	427	3614	0	0	0	0	0	2	2	2	0	0	0	0
PyV-18	428	3610	0	0	1	0	0	0	0	0	0	0	1	1
PyV-18	429	3638	0	2	0	0	0	0	0	0	0	0	1	0
PyV-18	430	3625	0	1	1	0	0	0	0	0	0	0	0	0
PyV-18	431	3497	0	0	0	0	0	0	0	5	0	0	0	0
PyV-18	432	3423	0	0	0	0	0	0	0	0	0	2	1	0
PyV-18	433	3451	0	0	1	0	0	0	0	0	0	0	1	0
PyV-18	434	3449	0	0	0	0	0	0	0	0	0	0	2	0
PyV-18	435	3355	0	0	0	0	1	1	0	0	0	0	0	0
PyV-18	436	3206	2	2	8	0	0	0	0	0	0	0	2	1
PyV-18	437	3043	2	0	0	0	0	0	0	0	0	0	2	0
PyV-18	438	3170	0	0	0	0	0	1	1	0	3	0	0	0
PyV-18	439	3000	0	0	0	0	1	0	0	0	1	0	0	0
PyV-18	440	2932	1	0	0	0	0	0	0	0	0	0	1	0
PyV-18	441	2490	0	0	2	0	0	0	0	0	0	0	0	0
PyV-18	442	2474	0	0	1	0	0	0	0	0	0	0	0	0
PyV-18	443	2490	0	0	0	1	0	0	1	0	0	0	0	0
PyV-18	444	2440	0	0	0	0	0	0	0	0	0	0	1	0
PyV-18	445	2458	0	0	0	0	0	3	0	0	1	0	0	0
PyV-18	446	2429	3	0	0	0	0	0	0	0	0	0	0	0
PyV-18	447	2486	0	0	0	0	1	1	0	0	0	0	0	0
PyV-18	448	2470	0	0	0	0	0	0	0	0	2	0	0	0
PyV-18	449	2457	1	0	0	0	0	0	0	0	0	0	0	0
PyV-18	451	2463	0	2	0	0	0	0	0	0	0	0	0	0
PyV-18	452	2472	0	0	0	0	0	0	0	0	1	0	0	0
PyV-18	453	2472	0	0	0	0	0	0	0	0	0	0	0	0
PyV-18	454	2431	3	2	1	0	0	0	0	0	0	0	0	3
PyV-18	455	2498	0	0	0	0	0	0	0	0	2	0	0	0
PyV-18	456	2627	2	1	0	0	0	0	0	0	0	0	1	0
PyV-18	457	2730	0	1	0	0	0	0	0	0	0	0	0	0
PyV-18	458	2743	0	0	0	0	0	0	0	0	0	0	1	0
PyV-18	459	2708	0	0	0	0	0	0	0	0	0	0	0	0
PyV-18	460	2537	0	0	0	0	0	0	0	0	0	0	0	0
PyV-18	461	2651	0	0	1	0	0	0	0	0	0	1	0	0
PyV-18	462	2645	1	0	2	0	0	0	0	0	0	0	0	0
PyV-18	463	2646	0	0	0	0	0	1	0	2	0	0	0	0
PyV-18	464	2665	0	2	1	0	0	0	0	0	0	0	0	0
PyV-18	465	2671	2	1	0	0	0	0	0	0	0	0	3	2
PyV-18	466	2668	0	0	0	1	0	0	0	0	1	0	0	0
PyV-18	467	2584	0	0	0	1	0	0	1	0	4	0	0	0
PyV-18	468	2372	0	0	0	0	0	0	0	0	0	4	17	1
PyV-18	469	2370	0	0	0	0	0	1	0	0	2	0	0	0
PyV-18	470	2401	0	0	0	0	0	0	0	2	0	0	0	0
PyV-18	471	2376	0	0	0	0	0	0	0	0	1	0	0	0
PyV-18	472	2409	0	0	0	0	0	0	0	0	0	0	0	0
PyV-18	473	2347	0	0	1	0	0	0	0	0	0	1	0	3
PyV-18	474	2061	1	0	0	0	0	0	0	0	0	1	0	2
PyV-18	475	2126	0	0	0	1	0	0	0	0	0	0	0	0
PyV-18	476	2129	0	0	0	0	0	0	0	0	0	2	1	0
PyV-18	477	2154	0	0	0	0	0	0	0	0	1	0	0	0
PyV-18	478	2212	0	0	0	0	0	0	0	0	2	0	0	0
PyV-18	479	2141	2	4	1	0	0	0	0	0	0	0	1	0
PyV-18	480	1993	0	0	0	0	0	0	1	0	0	0	0	0
PyV-18	481	2011	0	1	0	0	0	0	0	0	0	0	0	0
PyV-18	482	2013	0	1	0	0	0	0	0	0	0	3	3	0
PyV-18	483	1890	11	8	2	0	0	0	0	0	0	0	1	0
PyV-18	484	1939	0	0	0	1	1	0	0	0	0	0	0	0
PyV-18	485	1895	0	0	0	0	0	0	1	1	2	0	0	0
PyV-18	486	1776	0	0	0	0	0	1	2	0	0	0	0	0
PyV-18	487	1683	0	0	9	0	0	0	0	0	0	0	0	0
PyV-18	488	1551	0	0	0	1	0	0	0	8	3	0	0	0
PyV-18	489	1265	1	0	7	0	0	0	0	0	0	0	0	0
PyV-18	490	1032	0	0	0	0	0	0	0	0	0	0	0	1
PyV-18	491	1029	1	0	0	0	0	0	0	0	0	0	1	0
PyV-18	492	1029	0	0	0	0	0	1	0	1	0	0	0	0
PyV-18	493	1242	0	0	0	0	0	0	0	1	0	0	0	0
PyV-18	494	1157	0	0	0	0	0	0	0	0	0	0	0	0
PyV-18	495	1185	0	0	0	0	1	0	1	1	0	0	0	0
PyV-18	496	1186	0	0	0	0	0	0	0	0	0	0	0	0
PyV-18	497	1093	0	0	0	0	0	0	0	0	1	0	0	0
PyV-18	498	1091	0	0	1	0	0	0	0	0	0	0	0	0
PyV-18	499	1090	0	0	0	0	0	0	0	0	0	0	2	0
PyV-18	500	1025	0	0	0	0	0	0	0	0	0	0	0	0
PyV-18	501	961	0	0	1	0	0	0	0	0	0	0	0	0
PyV-18	504	904	0	0	0	0	0	0	0	0	0	0	0	0
PyV-18	507	988	0	0	1	0	0	0	0	0	0	0	0	0
PyV-18	508	1107	0	0	0	0	0	0	0	0	0	0	0	0
PyV-18	511	1031	0	1	0	0	0	0	0	0	0	1	0	0
PyV-18	513	1200	0	0	0	0	0	0	0	0	0	0	0	0
PyV-18	514	1349	0	0	0	0	0	0	0	0	0	0	0	0
PyV-18	515	1510	0	1	1	0	0	0	0	0	0	6	11	2
PyV-18	517	1800	0	0	0	0	0	0	0	1	0	0	0	0
PyV-18	518	1727	0	1	1	0	0	0	0	0	0	1	1	0
PyV-18	519	1812	0	0	0	0	0	0	2	0	0	0	0	0
PyV-18	520	1839	1	0	0	0	0	0	0	0	0	0	2	0
PyV-18	521	1879	0	0	0	0	0	0	0	0	0	0	1	0
PyV-18	522	2016	0	0	0	0	0	0	1	0	0	0	0	0
PyV-18	523	2046	1	1	0	0	0	0	0	0	0	0	0	0
PyV-18	526	2204	0	1	0	0	0	0	0	0	0	0	1	1
PyV-18	527	2272	0	0	1	0	0	0	0	0	0	0	0	1
PyV-18	528	2293	0	0	0	0	0	0	1	0	0	0	0	0
PyV-18	529	2337	2	1	0	0	0	0	0	0	0	0	0	0
PyV-18	530	2363	0	0	0	0	0	0	0	0	0	0	1	0
PyV-18	531	2185	1	0	0	0	0	0	0	0	0	0	1	0
PyV-18	532	2176	1	0	0	0	0	0	0	0	0	0	0	0
PyV-18	533	2143	0	0	0	0	0	0	0	0	0	0	0	0
PyV-18	534	2278	1	0	0	0	0	0	0	0	0	0	0	0
PyV-18	536	2365	0	2	0	0	0	0	0	0	0	0	0	0
PyV-18	538	2327	0	0	0	1	0	0	1	0	1	0	0	0
PyV-18	539	2181	0	0	0	2	0	0	0	0	0	0	0	0
PyV-18	540	2023	0	1	0	0	0	0	0	0	0	3	2	0
PyV-18	542	1741	0	0	0	1	0	0	1	0	0	0	0	0
PyV-18	543	1580	1	0	0	0	0	0	0	0	0	1	3	0
PyV-18	544	1494	0	0	0	0	0	0	0	0	0	0	2	0
PyV-18	545	1349	0	2	0	0	0	0	0	0	0	0	0	0
PyV-18	546	1284	0	0	0	0	0	0	1	0	0	0	0	0
PyV-18	548	1115	0	0	0	0	0	0	0	0	0	0	0	2
PyV-18	549	1114	0	0	0	0	0	0	0	0	0	1	0	0
PyV-18	550	1114	0	0	0	0	0	0	0	1	0	0	0	0
PyV-18	551	957	0	0	0	0	0	1	0	0	0	0	0	0
PyV-18	552	890	0	1	0	0	0	0	0	0	0	0	0	0
PyV-18	553	794	0	1	0	0	0	0	0	0	0	0	0	0
PyV-18	555	625	0	1	0	0	0	0	0	0	0	0	0	0
PyV-18	556	758	0	0	0	0	0	0	0	0	0	0	0	5
PyV-18	557	688	1	0	0	0	0	0	0	0	0	0	1	0
PyV-18	558	688	0	0	0	0	0	0	0	0	3	0	0	0
PyV-18	559	554	0	0	0	0	0	0	0	0	0	0	1	0
PyV-18	560	663	0	0	0	0	0	0	0	0	1	0	0	0
PyV-18	561	508	1	0	0	0	0	0	0	0	0	0	0	2
PyV-18	562	380	0	0	0	0	1	1	0	0	1	0	0	0
PyV-18	563	382	0	0	0	0	2	0	0	0	6	0	0	0
PyV-18	564	380	0	0	0	0	0	0	0	0	0	0	8	1
PyV-18	565	565	0	0	0	1	0	1	0	0	0	0	0	0
PyV-18	566	661	0	0	0	0	0	0	0	0	0	0	4	0
PyV-18	567	842	0	0	0	0	0	0	0	0	0	0	2	0
PyV-18	568	1015	0	0	1	0	0	0	0	0	0	0	0	0
PyV-18	569	1016	0	0	0	0	0	0	0	1	0	0	0	0
PyV-18	570	1116	0	0	0	0	0	0	0	0	0	0	0	0
PyV-18	571	1196	0	0	0	0	0	0	0	0	0	0	0	0
PyV-18	573	1324	0	0	0	0	0	0	0	0	0	0	1	0
PyV-18	574	1324	0	0	0	0	0	0	0	0	0	0	0	0
PyV-18	577	1802	0	3	2	0	0	0	0	0	0	1	2	0
PyV-18	578	1914	0	0	0	0	1	1	0	0	1	0	0	0
PyV-18	579	2003	0	0	2	0	0	0	0	0	0	0	2	0
PyV-18	580	2083	8	3	5	0	0	0	0	0	0	1	0	1
PyV-18	581	2132	0	0	0	1	2	2	0	0	0	0	0	0
PyV-18	582	2209	0	0	0	0	0	0	3	0	0	0	0	0
PyV-18	583	2225	0	0	0	0	0	0	0	0	0	0	0	0
PyV-18	584	2316	0	2	0	0	0	0	0	0	0	0	6	2
PyV-18	585	2322	0	0	0	0	1	0	0	1	0	0	0	0
PyV-18	586	2485	0	0	0	0	0	0	0	0	0	0	0	0
PyV-18	587	2484	3	0	0	0	0	0	0	0	0	0	3	1
PyV-18	588	2758	0	0	0	0	0	0	0	0	0	0	0	0
PyV-18	589	2759	0	0	0	0	2	0	3	0	0	0	0	0
PyV-18	591	2464	2	0	0	0	0	0	0	0	0	3	1	1
PyV-18	592	2280	0	1	0	0	0	0	0	0	0	0	1	0
PyV-18	594	2104	0	1	1	0	0	0	0	0	0	1	1	0
PyV-18	595	2004	2	2	1	0	0	0	0	0	0	0	0	1
PyV-18	596	1923	0	0	0	0	0	0	0	0	1	0	0	0
PyV-18	597	1827	0	0	0	0	0	0	0	0	0	3	0	0
PyV-18	598	1795	0	0	1	0	0	0	0	0	0	0	2	3
PyV-18	599	1795	0	0	0	0	0	0	0	0	0	0	0	0
PyV-18	601	1389	0	1	0	0	0	0	0	0	0	1	0	0
PyV-18	602	1315	0	0	0	1	1	0	0	0	0	0	0	0
PyV-18	608	653	0	0	0	0	0	0	0	0	0	1	0	0
PyV-18	614	432	0	0	0	0	0	93	259	0	0	0	0	0
PyV-18	615	626	0	1	0	0	0	0	0	0	0	0	0	0
PyV-18	616	745	1	0	1	0	0	0	0	0	0	1	0	0
PyV-18	618	748	0	0	0	0	0	0	0	0	0	1	0	0
PyV-18	620	752	0	0	0	0	0	0	0	0	0	0	1	0
PyV-18	621	904	0	0	0	0	0	0	0	0	0	0	0	0
PyV-18	622	947	0	0	0	0	0	0	0	0	0	1	0	0
PyV-18	623	989	0	0	0	0	0	0	0	0	0	0	0	0
PyV-18	624	1068	3	0	0	0	0	0	0	0	0	0	2	0
PyV-18	625	1198	0	0	0	0	1	1	0	0	0	0	0	0
PyV-18	626	1285	0	0	0	0	0	0	0	0	0	0	0	0
PyV-18	627	1371	0	0	0	0	0	0	0	0	0	0	1	2
PyV-18	629	1626	0	0	0	0	0	0	0	0	0	0	0	0
PyV-18	631	1734	1	0	1	0	0	0	0	0	0	0	0	0
PyV-18	632	1736	0	0	0	0	0	0	0	0	0	0	1	0
PyV-18	633	1738	0	0	0	0	0	0	1	0	1	0	0	0
PyV-18	634	1896	0	0	0	0	0	0	0	0	0	0	0	0
PyV-18	635	2031	1	2	0	0	0	0	0	0	0	1	2	1
PyV-18	637	1826	1	0	0	0	0	0	0	0	0	0	2	1
PyV-18	638	2045	0	0	0	0	1	1	0	0	0	0	0	0
PyV-18	639	2039	0	0	0	0	1	2	0	0	0	0	0	0
PyV-18	640	2013	0	0	1	0	0	0	0	0	0	0	0	1
PyV-18	641	1980	1	0	0	0	0	0	0	0	0	0	0	0
PyV-18	642	2099	0	0	0	0	0	1	0	0	0	0	0	0
PyV-18	643	2100	1	2	1	0	0	0	0	0	0	0	1	0
PyV-18	644	2199	0	0	0	0	0	2	0	0	1	0	0	0
PyV-18	645	2291	0	0	0	0	0	1	0	0	0	0	0	0
PyV-18	646	2297	0	0	2	0	0	0	0	0	0	0	1	1
PyV-18	647	2311	0	2	1	0	0	0	0	0	0	1	4	2
PyV-18	648	2378	0	0	0	0	0	0	2	1	1	0	0	0
PyV-18	649	2401	0	0	0	0	0	0	2	1	0	0	0	0
PyV-18	650	2401	0	0	0	0	0	0	0	0	0	0	0	0
PyV-18	651	2400	0	0	0	0	0	1	1	0	0	0	0	0
PyV-18	652	2395	1	3	1	0	0	0	0	0	0	0	4	0
PyV-18	653	2410	0	0	0	0	0	0	0	1	0	0	0	0
PyV-18	654	2359	0	1	0	0	0	0	0	0	0	0	0	0
PyV-18	655	2256	2	0	1	0	0	0	0	0	0	0	1	2
PyV-18	656	2491	0	0	0	1	1	0	0	1	0	0	0	0
PyV-18	657	2573	1	0	5	0	0	0	0	0	0	1	1	2
PyV-18	658	2692	0	0	0	0	1	0	0	2	0	0	0	0
PyV-18	659	2647	0	0	0	0	0	2	0	0	3	0	0	0
PyV-18	660	2600	2	1	6	0	0	0	0	0	0	2	5	1
PyV-18	661	2592	0	0	0	0	1	0	4	0	0	0	0	0
PyV-18	662	2594	1	1	0	0	0	0	0	0	0	0	1	1
PyV-18	663	2379	0	0	0	0	0	0	0	0	0	1	2	0
PyV-18	664	2261	0	0	0	2	0	0	0	0	0	0	0	0
PyV-18	665	2093	0	0	0	0	0	0	0	0	0	0	0	0
PyV-18	666	2008	0	0	0	0	0	0	0	0	0	0	1	2
PyV-18	667	2025	0	0	0	0	0	2	0	0	0	0	0	0
PyV-18	668	2027	0	0	0	0	0	0	0	0	0	0	0	2
PyV-18	669	2021	0	1	1	0	0	0	0	0	0	0	2	0
PyV-18	670	2026	1	0	0	0	0	0	0	0	0	0	0	1
PyV-18	671	1877	0	0	0	0	1	0	0	3	0	0	0	0
PyV-18	672	1821	0	0	0	1	0	2	0	0	1	0	0	0
PyV-18	673	1828	1	1	1	0	0	0	0	0	0	0	0	0
PyV-18	674	1726	0	0	0	0	0	0	0	1	2	0	0	0
PyV-18	675	1596	5	0	1	0	0	0	0	0	0	0	2	0
PyV-18	676	1512	0	0	0	0	1	0	0	5	0	0	0	0
PyV-18	677	1486	0	1	2	0	0	0	0	0	0	0	0	0
PyV-18	678	1471	0	0	3	0	0	0	0	0	0	0	0	0
PyV-18	679	1466	0	0	0	0	0	2	0	2	0	0	0	0
PyV-18	680	1560	1	0	0	0	0	0	0	0	0	0	2	0
PyV-18	681	1480	0	0	1	0	0	0	0	0	0	0	0	1
PyV-18	682	1402	1	1	3	0	0	0	0	0	0	0	2	0
PyV-18	683	1377	0	0	0	0	0	2	0	0	0	0	0	0
PyV-18	684	1266	0	0	0	0	1	0	0	2	3	0	0	0
PyV-18	685	1251	0	2	0	0	0	0	0	0	0	1	2	0
PyV-18	686	1302	1	0	0	0	0	0	0	0	0	1	1	3
PyV-18	687	1316	0	0	0	1	0	1	0	1	0	0	0	0
PyV-18	688	1318	0	0	0	0	0	0	1	0	0	0	0	0
PyV-18	689	1316	0	0	0	0	0	0	0	0	0	1	0	0
PyV-18	690	1322	3	2	0	0	0	0	0	0	0	0	1	1
PyV-18	691	1324	0	0	0	0	0	0	1	0	0	0	0	0
PyV-18	692	1189	0	0	0	1	0	0	0	0	0	0	0	0
PyV-18	693	1189	0	0	0	0	0	1	0	0	0	0	0	0
PyV-18	694	1181	0	0	0	0	0	0	0	0	0	3	3	1
PyV-18	695	1177	0	3	0	0	0	0	0	0	0	0	0	0
PyV-18	696	1298	0	0	0	0	0	0	0	0	0	0	1	0
PyV-18	697	1425	0	0	0	0	0	0	0	0	0	1	0	0
PyV-18	698	1317	0	0	0	0	0	0	0	0	0	0	0	0
PyV-18	699	1321	0	0	0	0	0	0	0	0	0	0	0	0
PyV-18	700	1323	0	0	0	0	3	0	0	1	0	0	0	0
PyV-18	701	1392	0	5	0	0	0	0	0	0	0	0	0	0
PyV-18	702	1346	0	0	0	0	2	1	0	0	0	0	0	0
PyV-18	703	1384	0	0	0	1	0	1	2	1	0	0	0	0
PyV-18	704	1357	0	0	0	0	0	0	0	2	0	0	0	0
PyV-18	705	1322	0	1	0	0	0	0	0	0	0	0	3	1
PyV-18	706	1285	0	0	0	0	0	1	0	1	1	0	0	0
PyV-18	707	1344	0	0	0	0	0	0	0	0	0	0	0	0
PyV-18	708	1347	1	3	2	0	0	0	0	0	0	0	6	1
PyV-18	709	1502	0	0	0	1	0	0	2	0	1	0	0	0
PyV-18	710	1430	0	0	0	0	2	0	0	0	0	0	0	0
PyV-18	711	1425	3	2	2	0	0	0	0	0	0	0	1	0
PyV-18	712	1422	0	0	0	4	1	0	0	0	1	0	0	0
PyV-18	713	1491	0	0	0	1	0	0	0	0	0	0	0	0
PyV-18	714	1502	3	14	0	0	0	0	0	0	0	0	5	1
PyV-18	715	1542	0	1	2	0	0	0	0	0	0	1	0	1
PyV-18	716	1611	0	0	0	1	0	0	2	0	2	0	0	0
PyV-18	717	1630	4	4	0	0	0	0	0	0	0	1	0	2
PyV-18	718	1728	0	0	0	0	0	0	0	0	0	0	0	0
PyV-18	719	1704	0	0	0	0	3	0	0	0	0	0	0	0
PyV-18	720	1660	0	5	1	0	0	0	0	0	0	0	3	2
PyV-18	721	1604	0	0	0	0	0	1	1	0	1	0	0	0
PyV-18	722	1643	1	1	0	0	0	0	0	0	0	0	2	3
PyV-18	723	1774	0	0	0	0	0	0	1	0	0	0	0	0
PyV-18	724	1853	0	0	0	1	0	0	0	0	0	0	0	0
PyV-18	725	1937	0	0	0	0	0	1	1	0	1	0	0	0
PyV-18	726	1904	7	5	2	0	0	0	0	0	0	0	2	9
PyV-18	727	1897	0	0	0	0	0	1	0	0	0	0	0	0
PyV-18	728	1758	8	2	2	0	0	0	0	0	0	0	0	3
PyV-18	729	1716	0	0	0	0	0	0	0	0	0	1	1	0
PyV-18	730	1679	0	0	0	0	0	0	0	0	0	0	0	0
PyV-18	731	1643	0	0	0	0	0	0	0	0	0	0	1	0
PyV-18	732	1631	0	0	0	0	0	0	0	0	0	0	1	0
PyV-18	733	1598	0	1	1	0	0	0	0	0	0	0	0	1
PyV-18	734	1488	0	0	0	0	0	1	1	0	1	0	0	0
PyV-18	735	1530	0	0	0	0	3	0	0	0	1	0	0	0
PyV-18	736	1516	1	0	0	0	0	0	0	0	0	0	0	4
PyV-18	737	1480	1	0	0	0	0	0	0	0	0	0	1	0
PyV-18	738	1464	0	0	0	0	0	1	31	0	0	0	0	0
PyV-18	739	1520	4	0	1	0	0	0	0	0	0	17	1	16
PyV-18	740	1512	17	2	0	0	0	0	0	0	0	0	0	0
PyV-18	741	1522	1	0	0	0	0	0	0	0	0	0	0	0
PyV-18	742	1501	0	0	0	1	0	2	0	3	1	0	0	0
PyV-18	743	1470	8	0	4	0	0	0	0	0	0	0	1	0
PyV-18	744	1489	1	0	0	0	0	0	0	0	0	0	1	0
PyV-18	745	1487	0	0	0	0	0	0	0	0	0	0	0	0
PyV-18	746	1505	0	0	0	0	0	0	1	0	2	0	0	0
PyV-18	747	1514	0	0	0	0	0	0	0	0	0	0	3	1
PyV-18	748	1467	0	0	0	0	0	0	0	0	0	0	1	2
PyV-18	749	1474	0	0	0	0	0	1	0	0	0	0	0	0
PyV-18	750	1463	0	1	0	0	0	0	0	0	0	1	7	4
PyV-18	751	1629	0	0	0	3	5	0	0	0	0	0	0	0
PyV-18	752	1884	0	0	0	4	0	3	0	0	0	0	0	0
PyV-18	753	2011	0	0	0	7	1	0	0	0	0	0	0	0
PyV-18	754	2083	0	0	0	0	0	0	4	4	2	0	0	0
PyV-18	755	2148	0	0	0	2	2	0	0	0	0	0	0	0
PyV-18	756	2187	0	0	0	0	1	1	0	0	0	0	0	0
PyV-18	757	2539	0	0	0	1	1	1	0	0	0	0	0	0
PyV-18	758	2748	43	16	7	0	0	0	0	0	0	0	0	1
PyV-18	759	2811	0	0	0	1	0	0	0	0	0	0	0	0
PyV-18	760	2874	0	0	0	2	0	0	0	0	0	0	0	0
PyV-18	761	2930	0	0	0	0	0	1	0	0	0	0	0	0
PyV-18	762	2919	28	6	6	0	0	0	0	0	0	0	0	1
PyV-18	763	2931	0	0	0	0	0	0	0	0	0	0	0	0
PyV-18	764	2943	2	0	3	0	0	0	0	0	0	0	0	0
PyV-18	765	2963	2	0	1	0	0	0	0	0	0	0	0	0
PyV-18	766	2986	1	1	4	0	0	0	0	0	0	0	0	0
PyV-18	767	3092	0	0	0	0	0	0	0	0	0	2	4	2
PyV-18	768	3149	0	0	0	0	0	0	1	3	1	0	0	0
PyV-18	769	3273	0	0	0	0	2	2	0	0	0	0	0	0
PyV-18	770	3303	0	0	0	0	1	0	0	0	0	0	0	0
PyV-18	771	3311	0	0	0	0	0	0	1	0	0	0	0	0
PyV-18	772	3383	0	0	0	0	0	0	2	0	0	0	0	0
PyV-18	773	3390	2	1	1	0	0	0	0	0	0	0	0	0
PyV-18	774	3399	0	0	0	0	0	0	0	0	0	0	4	0
PyV-18	775	3408	0	0	2	0	0	0	0	0	0	0	0	0
PyV-18	776	3400	0	0	0	0	0	0	0	0	0	1	0	1
PyV-18	777	3421	1	0	1	0	0	0	0	0	0	0	0	35
PyV-18	778	3468	1	0	1	0	0	0	0	0	0	0	0	90
PyV-18	779	3614	0	0	0	1	0	0	0	0	2	0	0	0
PyV-18	780	3695	0	1	0	0	0	0	0	0	0	18	0	1
PyV-18	781	3595	0	1	1	0	0	0	0	0	0	1	0	0
PyV-18	782	3830	347	0	0	0	0	0	0	0	0	0	2	0
PyV-18	783	3978	0	0	0	0	0	0	3	0	0	0	0	0
PyV-18	784	4030	0	0	1	0	0	0	0	0	0	1	0	0
PyV-18	785	4275	0	0	0	1	0	1	161	0	0	0	0	0
PyV-18	786	4307	0	0	0	1	1	2	0	0	0	0	0	0
PyV-18	787	4389	0	0	0	0	0	1	0	2	0	0	0	0
PyV-18	788	4439	0	0	0	0	1	0	2	1	4	0	0	0
PyV-18	789	4517	0	1	1	0	0	0	0	0	0	0	1	1
PyV-18	790	4673	0	0	0	0	0	2	1	1	0	0	0	0
PyV-18	791	4737	0	2	3	0	0	0	0	0	0	0	1	0
PyV-18	792	4793	0	0	0	0	0	1	0	0	0	0	0	0
PyV-18	793	4814	0	0	0	1	2	0	0	0	1	0	0	0
PyV-18	794	4810	0	0	0	1	0	0	0	1	2	0	0	0
PyV-18	795	4921	0	0	0	0	0	14	0	0	0	0	0	0
PyV-18	796	4961	0	0	0	0	0	0	0	0	1	0	0	0
PyV-18	797	4958	1	0	1	0	0	0	0	0	0	0	27	0
PyV-18	798	4986	2	0	1	0	0	0	0	0	0	0	0	1
PyV-18	799	5013	0	0	0	1	1	0	41	2	1	0	0	0
PyV-18	800	4937	1	2	0	0	0	0	0	0	0	0	0	1
PyV-18	801	4744	2	0	2	0	0	0	0	0	0	1	2	0
PyV-18	802	4475	0	0	0	1	1	0	1	0	2	0	0	0
PyV-18	803	4310	0	0	0	1	2	1	0	0	2	0	0	0
PyV-18	804	4078	0	0	0	1	0	0	0	1	0	0	0	0
PyV-18	805	4076	0	0	0	3	0	5	0	0	0	0	0	0
PyV-18	806	4257	0	0	0	0	0	0	3	4	2	0	0	0
PyV-18	807	4271	0	0	0	2	0	1	3	1	1	0	0	0
PyV-18	808	4242	5	15	2	0	0	0	0	0	0	3	7	1
PyV-18	809	4292	0	0	0	0	2	2	1	2	3	0	0	0
PyV-18	810	4182	0	0	0	15	1	0	2	1	0	0	0	0
PyV-18	811	4215	0	0	0	0	0	0	2	0	2	0	0	0
PyV-18	812	4218	1	9	0	0	0	0	0	0	0	0	3	2
PyV-18	813	4098	0	0	0	0	1	1	1	2	2	0	0	0
PyV-18	814	3942	0	0	0	0	0	1	2	0	0	0	0	0
PyV-18	815	3735	3	12	2	0	0	0	0	0	0	0	2	2
PyV-18	816	3569	0	2	1	0	0	0	0	0	0	1	0	0
PyV-18	817	3412	0	0	0	5	2	1	0	0	1	0	0	0
PyV-18	818	3393	1	0	0	0	0	0	0	0	0	0	2	0
PyV-18	819	3197	0	0	0	2	0	1	1	2	2	0	0	0
PyV-18	820	3202	1	1	2	0	0	0	0	0	0	1	1	2
PyV-18	821	3306	0	0	0	0	0	2	1	1	1	0	0	0
PyV-18	822	3227	0	0	0	2	0	1	2	0	1	0	0	0
PyV-18	823	3183	0	2	1	0	0	0	0	0	0	0	2	1
PyV-18	824	3241	0	0	0	0	0	1	1	2	2	0	0	0
PyV-18	825	3430	2	4	3	0	0	0	0	0	0	1	9	2
PyV-18	826	3735	0	0	0	1	1	1	4	1	3	0	0	0
PyV-18	827	3927	0	0	0	1	2	3	2	4	1	0	0	0
PyV-18	828	4336	0	0	0	0	1	2	5	4	9	0	0	0
PyV-18	829	4654	0	0	0	0	0	3	3	1	3	0	0	0
PyV-18	830	4710	0	0	0	3	6	1	4	5	0	0	0	0
PyV-18	831	4740	0	0	0	1	1	3	1	1	3	0	0	0
PyV-18	832	4626	2	4	4	0	0	0	0	0	0	0	1	1
PyV-18	833	4683	0	0	0	3	2	0	1	0	1	0	0	0
PyV-18	834	4668	4	0	4	0	0	0	0	0	0	0	1	8
PyV-18	835	4735	0	0	0	0	1	3	1	1	0	0	0	0
PyV-18	836	4585	11	5	8	0	0	0	0	0	0	2	3	3
PyV-18	837	4600	0	0	0	1	3	2	0	0	1	0	0	0
PyV-18	838	4793	0	0	0	1	3	0	1	0	1	0	0	0
PyV-18	839	4940	9	2	2	0	0	0	0	0	0	0	0	2
PyV-18	840	5146	0	0	0	1	1	0	0	1	0	0	0	0
PyV-18	841	5334	1	2	1	0	0	0	0	0	0	5	1	0
PyV-18	842	5611	1	2	1	0	0	0	0	0	0	1	1	1
PyV-18	843	5636	0	0	0	1	0	0	2	0	2	0	0	0
PyV-18	844	5858	1	0	1	0	0	0	0	0	0	0	3	5
PyV-18	845	5920	0	0	0	1	2	0	1	0	1	0	0	0
PyV-18	846	5684	0	0	0	1	4	1	0	0	0	0	0	0
PyV-18	847	5538	2	4	0	0	0	0	0	0	0	0	3	2
PyV-18	848	5561	7	3	5	0	0	0	0	0	0	1	1	2
PyV-18	849	5537	0	0	0	2	1	9	17	0	0	0	0	0
PyV-18	850	5512	5	5	1	0	0	0	0	0	0	4	7	0
PyV-18	851	5419	0	0	0	1	0	0	0	0	1	0	0	0
PyV-18	852	5385	1	0	6	0	0	0	0	0	0	0	0	18
PyV-18	853	5329	2	0	3	0	0	0	0	0	0	1	5	2
PyV-18	854	5000	0	0	0	4	0	1	0	1	5	0	0	0
PyV-18	855	4977	5	4	6	0	0	0	0	0	0	0	0	0
PyV-18	856	4746	0	0	0	1	0	8	0	0	1	0	0	0
PyV-18	857	4388	0	0	0	0	1	11	0	1	1	0	0	0
PyV-18	858	4150	5	0	6	0	0	0	0	0	0	0	5	4
PyV-18	859	3955	0	0	0	0	1	0	1	6	2	0	0	0
PyV-18	860	3651	1	0	1	0	0	0	0	0	0	0	0	2
PyV-18	861	3644	2	0	0	0	0	0	0	0	0	1	0	0
PyV-18	862	3623	1	0	1	0	0	0	0	0	0	0	1	2
PyV-18	863	3435	0	0	0	1	0	17	0	0	3	0	0	0
PyV-18	864	3288	1	1	0	0	0	0	0	0	0	0	4	0
PyV-18	865	3262	0	0	0	0	0	1	2	2	0	0	0	0
PyV-18	866	3230	0	0	0	0	0	1	0	0	1	0	0	0
PyV-18	867	2951	0	0	2	0	0	0	0	0	0	0	2	1
PyV-18	868	2802	0	0	0	0	0	0	0	0	0	1	2	1
PyV-18	869	2577	3	0	0	0	0	0	0	0	0	0	0	1
PyV-18	870	2590	0	0	0	0	0	2	2	4	0	0	0	0
PyV-18	871	2834	0	0	0	1	0	0	1	0	3	0	0	0
PyV-18	872	2817	3	1	4	0	0	0	0	0	0	1	0	1
PyV-18	873	2718	1	3	1	0	0	0	0	0	0	1	0	0
PyV-18	874	2561	0	0	0	0	1	0	0	0	5	0	0	0
PyV-18	875	2557	0	0	0	0	1	0	0	0	0	0	0	0
PyV-18	876	2346	1	3	3	0	0	0	0	0	0	0	0	0
PyV-18	877	2183	0	3	0	0	0	0	0	0	0	0	1	0
PyV-18	878	2227	0	0	0	0	1	1	1	0	0	0	0	0
PyV-18	879	2231	2	0	0	0	0	0	0	0	0	2	2	8
PyV-18	880	2032	2	0	1	0	0	0	0	0	0	0	0	0
PyV-18	881	2265	0	0	0	1	0	0	0	1	0	0	0	0
PyV-18	883	1871	0	0	0	0	0	0	0	0	0	0	0	2
PyV-18	884	1869	0	0	0	0	0	2	0	0	0	0	0	0
PyV-18	885	1867	0	1	0	0	0	0	0	0	0	0	1	0
PyV-18	886	1866	0	0	0	0	0	0	0	1	0	0	0	0
PyV-18	887	1740	1	4	0	0	0	0	0	0	0	0	1	0
PyV-18	888	1975	1	1	0	0	0	0	0	0	0	2	1	0
PyV-18	889	2120	0	0	0	0	0	0	0	0	0	0	0	0
PyV-18	890	1934	0	0	0	0	0	0	3	1	0	0	0	0
PyV-18	891	1777	0	0	0	0	0	0	2	1	0	0	0	0
PyV-18	892	1775	3	1	1	0	0	0	0	0	0	0	1	1
PyV-18	893	1887	0	1	2	0	0	0	0	0	0	0	1	0
PyV-18	894	2045	0	1	0	0	0	0	0	0	0	1	3	0
PyV-18	895	1990	0	0	0	0	0	0	1	0	1	0	0	0
PyV-18	896	1745	0	0	0	0	0	0	0	1	1	0	0	0
PyV-18	897	1754	1	2	2	0	0	0	0	0	0	0	0	0
PyV-18	898	1755	0	0	3	0	0	0	0	0	0	0	0	0
PyV-18	899	1955	1	0	0	0	0	0	0	0	0	0	0	1
PyV-18	900	2012	0	0	0	0	0	1	1	2	0	0	0	0
PyV-18	901	2277	0	2	2	0	0	0	0	0	0	0	0	0
PyV-18	902	2281	2	0	1	0	0	0	0	0	0	0	1	0
PyV-18	903	1880	0	0	0	0	0	0	0	0	0	0	2	0
PyV-18	904	1883	0	1	0	0	0	0	0	0	0	0	0	0
PyV-18	905	2199	0	0	0	0	0	1	0	0	0	0	0	0
PyV-18	906	1971	0	0	0	0	0	0	0	0	0	0	1	1
PyV-18	907	2030	0	0	0	0	0	0	0	0	0	0	1	0
PyV-18	908	2037	0	0	0	1	0	0	0	0	0	0	0	0
PyV-18	909	2041	0	2	0	0	0	0	0	0	0	0	1	0
PyV-18	910	2211	0	0	0	0	0	0	2	0	0	0	0	0
PyV-18	911	2319	0	1	0	0	0	0	0	0	0	0	0	0
PyV-18	912	2395	1	0	0	0	0	0	0	0	0	0	0	0
PyV-18	913	2448	0	2	2	0	0	0	0	0	0	1	0	0
PyV-18	914	2457	0	0	0	0	0	0	2	0	1	0	0	0
PyV-18	915	2599	1	0	3	0	0	0	0	0	0	2	7	4
PyV-18	916	2790	0	0	0	0	0	0	0	1	0	0	0	0
PyV-18	917	2932	0	0	0	0	0	1	0	0	2	0	0	0
PyV-18	918	2954	0	0	0	0	0	2	4	1	1	0	0	0
PyV-18	919	2969	23	3	8	0	0	0	0	0	0	3	24	2
PyV-18	920	3015	0	0	0	0	0	0	1	0	2	0	0	0
PyV-18	921	3255	0	0	0	0	0	2	1	0	1	0	0	0
PyV-18	922	3690	0	0	0	1	2	1	1	0	0	0	0	0
PyV-18	923	4066	0	0	0	4	3	1	2	0	1	0	0	0
PyV-18	924	4026	6	3	1	0	0	0	0	0	0	0	9	2
PyV-18	925	3999	0	0	0	0	0	0	1	2	2	0	0	0
PyV-18	926	3965	0	0	0	3	1	4	0	1	2	0	0	0
PyV-18	927	4147	2	2	2	0	0	0	0	0	0	1	3	1
PyV-18	928	4327	9	4	1	0	0	0	0	0	0	1	1	0
PyV-18	929	4602	0	0	0	0	2	1	0	1	0	0	0	0
PyV-18	930	4586	0	0	0	2	1	3	0	0	0	0	0	0
PyV-18	931	4774	2	2	3	0	0	0	0	0	0	0	1	0
PyV-18	932	4851	0	0	0	1	0	0	3	1	1	0	0	0
PyV-18	933	5007	0	3	0	0	0	0	0	0	0	1	3	6
PyV-18	934	5323	0	0	0	4	4	0	2	3	1	0	0	0
PyV-18	935	5322	0	0	0	4	1	2	8	5	5	0	0	0
PyV-18	936	5456	0	0	0	1	4	3	4	0	1	0	0	0
PyV-18	937	5449	0	0	0	1	1	1	1	0	1	0	0	0
PyV-18	938	5410	0	0	0	0	0	2	3	7	7	0	0	0
PyV-18	939	5259	0	0	0	3	0	1	2	0	0	0	0	0
PyV-18	940	5294	0	0	0	3	1	6	1	0	0	0	0	0
PyV-18	941	5223	0	0	0	0	0	0	0	0	0	1	2	1
PyV-18	942	5236	0	0	1	0	0	0	0	0	0	0	0	1
PyV-18	943	5246	2	3	1	0	0	0	0	0	0	0	0	0
PyV-18	944	5254	0	0	0	0	0	1	1	3	0	0	0	0
PyV-18	945	5267	23	6	9	0	0	0	0	0	0	0	0	0
PyV-18	946	5279	0	0	0	0	1	2	1	0	0	0	0	0
PyV-18	947	5264	0	1	1	0	0	0	0	0	0	0	5	3
PyV-18	948	5321	0	0	0	0	0	1	1	1	1	0	0	0
PyV-18	949	5327	0	0	0	2	0	3	0	0	1	0	0	0
PyV-18	950	5327	0	0	0	1	1	2	0	0	0	0	0	0
PyV-18	951	5269	0	0	0	1	0	0	2	1	0	0	0	0
PyV-18	952	5248	4	2	3	0	0	0	0	0	0	0	1	0
PyV-18	953	5230	0	0	0	0	1	0	2	1	1	0	0	0
PyV-18	954	5235	2	1	1	0	0	0	0	0	0	8	6	12
PyV-18	955	5248	0	0	0	2	3	5	0	0	0	0	0	0
PyV-18	956	5209	0	0	0	0	0	0	0	0	0	2	2	4
PyV-18	957	5226	0	0	0	0	0	0	0	0	0	0	1	2
PyV-18	958	5279	0	0	0	0	3	0	0	0	0	0	0	0
PyV-18	959	5284	0	0	0	0	0	0	0	0	0	3	2	0
PyV-18	960	5272	0	0	0	0	0	0	3	0	1	0	0	0
PyV-18	961	5247	2	4	2	0	0	0	0	0	0	0	0	0
PyV-18	962	5262	0	0	0	0	0	0	0	1	0	0	0	0
PyV-18	963	5192	0	0	0	1	1	2	0	0	0	0	0	0
PyV-18	964	5433	2	1	0	0	0	0	0	0	0	0	2	1
PyV-18	965	5427	38	5	5	0	0	0	0	0	0	1	4	2
PyV-18	966	5473	0	0	0	2	3	2	0	0	0	0	0	0
PyV-18	967	5513	0	0	0	1	0	4	0	0	1	0	0	0
PyV-18	968	5483	0	0	0	2	0	1	0	0	0	0	0	0
PyV-18	969	5305	0	0	0	0	0	0	2	2	0	0	0	0
PyV-18	970	5046	20	11	6	0	0	0	0	0	0	1	12	1
PyV-18	971	5028	0	0	0	1	1	2	0	0	0	0	0	0
PyV-18	972	4923	0	0	0	5	0	0	1	0	0	0	0	0
PyV-18	973	4758	1	0	1	0	0	0	0	0	0	6	7	3
PyV-18	974	4783	3	3	1	0	0	0	0	0	0	0	0	0
PyV-18	975	4787	0	0	0	0	0	0	0	0	0	4	1	1
PyV-18	976	4841	1	0	0	0	0	0	0	0	0	1	3	0
PyV-18	977	4936	0	0	0	1	3	2	0	0	0	0	0	0
PyV-18	978	4879	0	0	0	0	0	0	0	0	0	0	0	2
PyV-18	979	4953	0	0	0	0	0	0	0	1	1	0	0	0
PyV-18	980	4980	0	0	0	0	0	0	0	0	0	2	2	3
PyV-18	981	4947	1	0	0	0	0	0	0	0	0	1	0	3
PyV-18	982	4941	1	1	2	0	0	0	0	0	0	0	1	0
PyV-18	983	4971	0	1	0	0	0	0	0	0	0	0	1	3
PyV-18	984	4652	0	0	0	0	0	0	1	1	0	0	0	0
PyV-18	985	4499	4	4	3	0	0	0	0	0	0	3	0	0
PyV-18	986	4559	0	0	0	2	1	0	2	1	2	0	0	0
PyV-18	987	4534	0	0	0	0	0	2	1	1	1	0	0	0
PyV-18	988	4357	1	1	0	0	0	0	0	0	0	1	7	1
PyV-18	989	4411	0	0	0	0	1	3	0	0	2	0	0	0
PyV-18	990	4372	0	0	0	2	2	1	0	2	0	0	0	0
PyV-18	991	4364	0	0	0	4	0	2	0	1	1	0	0	0
PyV-18	992	4338	5	2	1	0	0	0	0	0	0	0	1	0
PyV-18	993	4502	0	0	0	1	2	1	0	0	0	0	0	0
PyV-18	994	4697	1	0	0	0	0	0	0	0	0	2	1	0
PyV-18	995	5009	0	0	0	1	0	0	0	0	0	0	0	0
PyV-18	996	5116	0	0	0	0	2	0	0	0	1	0	0	0
PyV-18	997	5088	0	0	1	0	0	0	0	0	0	1	2	3
PyV-18	998	4831	0	0	2	0	0	0	0	0	0	1	13	0
PyV-18	999	4811	0	6	2	0	0	0	0	0	0	0	2	2
PyV-18	1000	4614	0	0	0	2	1	1	0	3	0	0	0	0
PyV-18	1001	4746	0	0	0	2	1	7	1	2	0	0	0	0
PyV-18	1002	5000	0	0	0	1	1	2	3	1	0	0	0	0
PyV-18	1003	5056	0	0	0	0	1	2	2	1	0	0	0	0
PyV-18	1004	5164	0	0	0	3	2	6	3	2	0	0	0	0
PyV-18	1005	5043	10	10	4	0	0	0	0	0	0	0	5	0
PyV-18	1006	5046	5	7	6	0	0	0	0	0	0	0	2	1
PyV-18	1007	5111	0	0	0	6	0	5	0	1	1	0	0	0
PyV-18	1008	5093	0	0	0	2	1	3	0	0	1	0	0	0
PyV-18	1009	5463	0	0	0	0	1	3	0	1	1	0	0	0
PyV-18	1010	5690	0	0	0	0	0	0	0	0	1	0	0	0
PyV-18	1011	5427	2	0	1	0	0	0	0	0	0	0	3	0
PyV-18	1012	5376	0	0	0	0	0	0	0	0	0	0	0	0
PyV-18	1013	5374	4	0	3	0	0	0	0	0	0	5	1	4
PyV-18	1014	5407	1	1	0	0	0	0	0	0	0	1	1	5
PyV-18	1015	5440	0	0	0	4	1	2	0	1	1	0	0	0
PyV-18	1016	5394	0	0	0	0	0	0	0	0	0	1	0	0
PyV-18	1017	5416	0	0	0	2	3	2	1	0	0	0	0	0
PyV-18	1018	5419	0	0	0	2	1	4	0	0	1	0	0	0
PyV-18	1019	5225	0	2	3	0	0	0	0	0	0	0	3	0
PyV-18	1020	5182	2	5	2	0	0	0	0	0	0	0	1	1
PyV-18	1021	5169	0	0	0	3	2	3	0	0	1	0	0	0
PyV-18	1022	5003	1	1	3	0	0	0	0	0	0	1	2	1
PyV-18	1023	4994	0	0	0	0	0	0	1	0	1	0	0	0
PyV-18	1024	4981	1	2	2	0	0	0	0	0	0	0	1	0
PyV-18	1025	5124	0	1	0	0	0	0	0	0	0	2	1	2
PyV-18	1026	5125	4	0	1	0	0	0	0	0	0	1	0	1
PyV-18	1027	5207	0	0	0	0	2	0	0	2	1	0	0	0
PyV-18	1028	5053	19	10	4	0	0	0	0	0	0	1	7	2
PyV-18	1029	4607	0	0	0	2	1	3	1	0	0	0	0	0
PyV-18	1030	4692	0	0	0	1	1	3	0	2	0	0	0	0
PyV-18	1031	4681	0	0	0	2	1	1	1	0	0	0	0	0
PyV-18	1032	4602	0	0	0	0	1	0	11	8	1	0	0	0
PyV-18	1033	4375	0	0	0	1	2	0	0	0	0	0	0	0
PyV-18	1034	4123	10	5	9	0	0	0	0	0	0	0	1	2
PyV-18	1035	4091	0	0	0	0	4	2	0	3	0	0	0	0
PyV-18	1036	4240	4	4	0	0	0	0	0	0	0	0	0	0
PyV-18	1037	4390	0	0	0	0	0	0	0	0	0	0	0	1
PyV-18	1038	4389	3	1	1	0	0	0	0	0	0	0	0	2
PyV-18	1039	4350	0	0	0	0	1	2	1	2	1	0	0	0
PyV-18	1040	4352	0	2	0	0	0	0	0	0	0	0	1	2
PyV-18	1041	4470	0	0	0	1	0	0	0	0	2	0	0	0
PyV-18	1042	4287	0	0	0	1	0	2	0	0	1	0	0	0
PyV-18	1043	4009	1	1	1	0	0	0	0	0	0	0	9	2
PyV-18	1044	4262	0	0	0	0	0	0	0	1	1	0	0	0
PyV-18	1045	4236	0	0	0	0	1	2	4	2	0	0	0	0
PyV-18	1046	4266	1	4	4	0	0	0	0	0	0	0	3	1
PyV-18	1047	4269	2	2	2	0	0	0	0	0	0	0	0	0
PyV-18	1048	4461	0	0	0	0	0	0	0	1	3	0	0	0
PyV-18	1049	4466	3	1	1	0	0	0	0	0	0	0	1	0
PyV-18	1050	4477	2	0	4	0	0	0	0	0	0	0	0	1
PyV-18	1051	4509	0	0	0	2	0	1	3	2	1	0	0	0
PyV-18	1052	4503	3	4	3	0	0	0	0	0	0	1	1	0
PyV-18	1053	4748	0	0	0	0	0	1	1	1	1	0	0	0
PyV-18	1054	5531	0	0	0	0	0	0	0	1	4	0	0	0
PyV-18	1055	5468	1	4	1	0	0	0	0	0	0	0	0	0
PyV-18	1056	5482	4	2	3	0	0	0	0	0	0	0	2	0
PyV-18	1057	5465	1	3	2	0	0	0	0	0	0	1	3	0
PyV-18	1058	5631	0	7	0	0	0	0	0	0	0	3	3	0
PyV-18	1059	5516	0	0	0	2	0	1	0	0	1	0	0	0
PyV-18	1060	5314	0	0	0	0	2	0	0	0	0	0	0	0
PyV-18	1061	5153	0	0	0	0	0	0	0	0	0	0	1	1
PyV-18	1062	4999	1	0	0	0	0	0	0	0	0	1	1	1
PyV-18	1063	5173	0	0	0	0	0	1	1	1	1	0	0	0
PyV-18	1064	5127	3	3	6	0	0	0	0	0	0	2	1	2
PyV-18	1065	5165	0	0	0	0	0	0	2	1	0	0	0	0
PyV-18	1066	5132	4	0	4	0	0	0	0	0	0	1	0	1
PyV-18	1067	5274	1	0	1	0	0	0	0	0	0	0	2	1
PyV-18	1068	5617	0	0	0	0	1	0	0	0	0	0	0	0
PyV-18	1069	5363	0	0	0	1	0	2	0	0	0	0	0	0
PyV-18	1070	5309	0	1	2	0	0	0	0	0	0	0	6	0
PyV-18	1071	5364	0	0	0	1	0	1	1	1	0	0	0	0
PyV-18	1072	5371	2	5	1	0	0	0	0	0	0	3	7	0
PyV-18	1073	5535	0	0	0	2	1	1	5	1	1	0	0	0
PyV-18	1074	5525	0	0	0	3	1	0	2	1	4	0	0	0
PyV-18	1075	5503	0	0	0	4	1	1	3	4	1	0	0	0
PyV-18	1076	5474	0	0	0	3	2	2	3	3	0	0	0	0
PyV-18	1077	5340	0	0	0	0	0	0	1	0	2	0	0	0
PyV-18	1078	5320	0	1	6	0	0	0	0	0	0	1	3	2
PyV-18	1079	5254	0	1	0	0	0	0	0	0	0	1	1	5
PyV-18	1080	5207	0	0	0	1	0	1	2	4	0	0	0	0
PyV-18	1081	5192	4	3	3	0	0	0	0	0	0	1	1	0
PyV-18	1082	5243	0	0	0	0	0	1	1	0	1	0	0	0
PyV-18	1083	5299	1	1	1	0	0	0	0	0	0	0	1	0
PyV-18	1084	5511	0	0	0	0	1	0	0	2	1	0	0	0
PyV-18	1085	5659	0	0	0	1	1	1	1	0	0	0	0	0
PyV-18	1086	5737	0	0	1	0	0	0	0	0	0	0	1	0
PyV-18	1087	5872	0	1	0	0	0	0	0	0	0	2	5	1
PyV-18	1088	5694	0	0	0	0	0	0	0	0	0	0	2	0
PyV-18	1089	5623	0	1	0	0	0	0	0	0	0	7	5	2
PyV-18	1090	5424	0	0	0	3	0	1	0	0	1	0	0	0
PyV-18	1091	5422	0	0	0	2	1	0	1	1	2	0	0	0
PyV-18	1092	5403	0	0	0	0	1	3	0	0	0	0	0	0
PyV-18	1093	5204	0	0	0	0	2	0	0	0	1	0	0	0
PyV-18	1094	5203	0	0	0	0	4	2	9	2	2	0	0	0
PyV-18	1095	5124	0	0	0	1	3	1	5	2	3	0	0	0
PyV-18	1096	4711	13	8	4	0	0	0	0	0	0	0	1	0
PyV-18	1097	4575	0	0	0	0	2	0	1	6	0	0	0	0
PyV-18	1098	4513	0	0	0	1	0	0	0	2	7	0	0	0
PyV-18	1099	4494	0	0	0	2	0	4	6	2	0	0	0	0
PyV-18	1100	4465	0	0	0	4	0	2	0	0	0	0	0	0
PyV-18	1101	4390	0	0	0	1	0	0	1	0	0	0	0	0
PyV-18	1102	4112	0	0	0	2	1	1	0	0	1	0	0	0
PyV-18	1103	4045	0	0	0	4	2	4	0	0	2	0	0	0
PyV-18	1104	3815	18	2	3	0	0	0	0	0	0	0	4	1
PyV-18	1105	3778	0	0	0	0	1	2	0	3	0	0	0	0
PyV-18	1106	3756	1	2	0	0	0	0	0	0	0	0	1	0
PyV-18	1107	3686	14	3	7	0	0	0	0	0	0	1	1	4
PyV-18	1108	3678	0	0	0	1	0	0	0	0	0	0	0	0
PyV-18	1109	3614	0	1	0	0	0	0	0	0	0	1	6	4
PyV-18	1110	3638	0	0	0	0	0	1	0	0	0	0	0	0
PyV-18	1111	3615	0	0	0	0	2	0	0	0	3	0	0	0
PyV-18	1112	3522	2	0	1	0	0	0	0	0	0	1	0	1
PyV-18	1113	3645	0	0	0	0	0	2	1	3	2	0	0	0
PyV-18	1114	3563	0	1	1	0	0	0	0	0	0	3	5	1
PyV-18	1115	3575	1	2	1	0	0	0	0	0	0	0	0	0
PyV-18	1116	3389	1	0	0	0	0	0	0	0	0	0	6	0
PyV-18	1117	3385	0	0	0	1	1	1	0	0	1	0	0	0
PyV-18	1118	3376	0	0	0	0	1	0	0	0	0	0	0	0
PyV-18	1119	3380	1	0	0	0	0	0	0	0	0	0	0	0
PyV-18	1120	3258	0	0	0	0	1	0	0	1	0	0	0	0
PyV-18	1121	3258	1	0	0	0	0	0	0	0	0	0	0	0
PyV-18	1122	3262	0	5	1	0	0	0	0	0	0	0	0	1
PyV-18	1123	2970	1	0	2	0	0	0	0	0	0	0	1	0
PyV-18	1124	2843	0	0	0	0	0	0	3	0	2	0	0	0
PyV-18	1125	2840	0	0	0	0	0	1	0	0	0	0	0	0
PyV-18	1126	2828	0	0	0	0	0	2	7	0	3	0	0	0
PyV-18	1127	2647	9	2	1	0	0	0	0	0	0	0	0	0
PyV-18	1128	2477	0	0	0	1	0	1	0	0	0	0	0	0
PyV-18	1129	1969	0	0	0	3	0	0	0	0	0	0	0	0
PyV-18	1130	1810	0	5	0	0	0	0	0	0	0	0	0	0
PyV-18	1131	1717	2	0	0	0	0	0	0	0	0	0	0	0
PyV-18	1132	1622	0	0	0	0	0	0	2	0	1	0	0	0
PyV-18	1133	1411	9	2	0	0	0	0	0	0	0	0	0	0
PyV-18	1134	1254	0	0	0	0	0	1	0	0	0	0	0	0
PyV-18	1135	1082	0	0	0	1	0	0	0	1	0	0	0	0
PyV-18	1136	1025	1	1	0	0	0	0	0	0	0	0	0	0
PyV-18	1137	978	0	0	0	0	0	0	1	0	1	0	0	0
PyV-18	1138	853	0	0	0	0	2	0	0	0	0	0	0	0
PyV-18	1139	755	0	0	1	0	0	0	0	0	0	3	13	5
PyV-18	1140	736	0	0	0	0	0	1	0	0	1	0	0	0
PyV-18	1141	725	0	0	0	0	0	1	0	0	0	0	0	0
PyV-18	1142	595	1	3	3	0	0	0	0	0	0	0	1	0
PyV-18	1143	452	0	0	0	0	1	1	1	4	2	0	0	0
PyV-18	1144	441	0	0	0	1	0	0	0	0	0	0	0	0
PyV-18	1145	440	0	0	0	0	0	0	0	0	0	0	0	0
PyV-18	1146	433	1	0	2	0	0	0	0	0	0	1	0	0
PyV-18	1147	422	0	0	0	0	0	0	0	0	0	0	0	0
PyV-18	1148	410	0	0	2	0	0	0	0	0	0	0	1	0
PyV-18	1149	400	0	0	0	0	0	0	1	0	0	0	0	0
PyV-18	1151	15	0	2	1	0	0	0	0	0	0	0	0	0
PyV-18	1154	11	0	1	0	0	0	0	0	0	0	0	0	0
PyV-18	1155	11	0	0	0	0	0	0	1	0	0	0	0	0
PyV-18	1156	10	0	0	0	0	0	0	1	0	0	0	0	0
PyV-18	1157	9	0	0	0	0	0	0	0	0	0	0	0	0
PyV-18	1158	13	0	0	0	0	0	0	0	0	1	0	0	0
PyV-18	1159	13	0	0	0	0	0	0	0	1	0	0	0	0
PyV-18	1160	13	0	3	1	0	0	0	0	0	0	0	0	0
PyV-18	1163	19	0	1	0	0	0	0	0	0	0	0	0	0
PyV-18	1165	119	0	0	0	0	0	0	0	1	0	0	0	0
PyV-18	1166	183	0	2	1	0	0	0	0	0	0	0	1	1
PyV-18	1167	314	0	0	0	0	0	1	0	0	1	0	0	0
PyV-18	1168	379	2	2	1	0	0	0	0	0	0	1	1	2
PyV-18	1169	450	0	0	0	0	0	0	0	0	0	0	0	0
PyV-18	1170	549	0	0	0	0	1	0	0	0	0	0	0	0
PyV-18	1171	616	0	0	0	0	0	0	0	0	0	0	0	0
PyV-18	1172	755	0	0	1	0	0	0	0	0	0	0	0	3
PyV-18	1173	961	0	0	0	0	0	0	0	1	1	0	0	0
PyV-18	1174	1053	0	0	0	0	2	1	0	0	0	0	0	0
PyV-18	1175	1054	0	0	0	2	0	0	0	0	0	0	0	0
PyV-18	1176	1064	2	0	0	0	0	0	0	0	0	0	0	0
PyV-18	1177	1203	1	0	2	0	0	0	0	0	0	0	0	0
PyV-18	1178	1307	0	2	1	0	0	0	0	0	0	0	3	0
PyV-18	1179	1401	0	0	0	1	0	1	0	1	0	0	0	0
PyV-18	1180	1463	0	0	0	0	0	1	0	0	1	0	0	0
PyV-18	1181	1557	0	2	1	0	0	0	0	0	0	1	4	0
PyV-18	1183	1739	0	0	0	0	0	0	0	0	0	0	0	0
PyV-18	1184	1783	2	5	2	0	0	0	0	0	0	1	2	0
PyV-18	1185	1935	1	0	0	0	0	0	0	0	0	4	0	0
PyV-18	1186	2163	0	0	0	2	0	1	0	0	0	0	0	0
PyV-18	1187	2174	0	0	0	0	0	0	0	0	0	0	1	0
PyV-18	1188	2318	0	0	0	0	1	0	0	0	1	0	0	0
PyV-18	1189	2322	0	0	1	0	0	0	0	0	0	2	3	2
PyV-18	1190	2399	0	3	1	0	0	0	0	0	0	0	0	0
PyV-18	1191	2374	0	0	0	0	0	0	0	0	0	0	1	0
PyV-18	1192	2363	0	0	0	0	0	0	0	0	0	1	0	1
PyV-18	1193	2376	1	1	1	0	0	0	0	0	0	0	4	0
PyV-18	1194	2396	0	0	0	1	0	0	1	1	2	0	0	0
PyV-18	1195	2343	0	0	0	1	0	0	0	0	0	0	0	0
PyV-18	1196	2326	1	6	3	0	0	0	0	0	0	0	1	0
PyV-18	1197	2316	0	0	0	0	2	2	0	0	0	0	0	0
PyV-18	1198	2233	4	3	1	0	0	0	0	0	0	0	0	0
PyV-18	1199	2235	1	0	0	0	0	0	0	0	0	1	2	0
PyV-18	1200	2305	0	0	0	0	1	0	0	0	1	0	0	0
PyV-18	1201	2384	0	0	0	0	0	1	0	0	0	0	0	0
PyV-18	1202	2424	0	0	0	0	0	0	0	0	0	1	3	1
PyV-18	1203	2385	6	8	6	0	0	0	0	0	0	0	0	0
PyV-18	1204	2420	0	0	0	2	0	1	0	0	0	0	0	0
PyV-18	1205	2434	0	0	0	0	0	2	0	1	0	0	0	0
PyV-18	1206	2449	0	0	0	0	0	0	1	0	2	0	0	0
PyV-18	1207	2462	0	0	0	0	0	1	3	0	0	0	0	0
PyV-18	1208	2417	1	0	0	0	0	0	0	0	0	0	0	0
PyV-18	1209	2430	0	0	0	0	0	1	0	0	0	0	0	0
PyV-18	1210	2385	0	0	0	0	0	0	1	1	2	0	0	0
PyV-18	1211	2385	1	2	0	0	0	0	0	0	0	0	0	0
PyV-18	1212	2381	1	1	4	0	0	0	0	0	0	0	0	0
PyV-18	1213	2236	0	0	0	4	1	1	0	0	0	0	0	0
PyV-18	1214	2142	1	0	0	0	0	0	0	0	0	0	0	0
PyV-18	1215	2064	1	2	0	0	0	0	0	0	0	0	0	0
PyV-18	1216	2025	0	0	0	0	0	0	1	1	3	0	0	0
PyV-18	1217	1906	0	2	1	0	0	0	0	0	0	2	2	4
PyV-18	1218	1830	14	14	5	0	0	0	0	0	0	0	0	0
PyV-18	1219	1740	0	0	0	2	1	0	0	0	1	0	0	0
PyV-18	1220	1734	0	0	0	2	0	0	0	0	0	0	0	0
PyV-18	1221	1684	0	0	0	3	1	0	0	1	0	0	0	0
PyV-18	1222	1560	0	0	0	1	2	1	0	0	0	0	0	0
PyV-18	1223	1437	1	3	0	0	0	0	0	0	0	0	0	0
PyV-18	1224	1345	0	0	0	0	0	0	0	1	0	0	0	0
PyV-18	1225	1276	0	0	0	3	0	1	0	0	0	0	0	0
PyV-18	1226	1188	0	0	0	0	0	0	0	0	0	1	2	0
PyV-18	1227	1016	0	0	0	4	1	2	0	0	0	0	0	0
PyV-18	1228	978	1	1	3	0	0	0	0	0	0	1	0	0
PyV-18	1229	1079	0	1	0	0	0	0	0	0	0	2	4	3
PyV-18	1230	1076	0	0	0	0	1	8	0	0	0	0	0	0
PyV-18	1231	1065	0	0	0	1	1	0	0	0	0	0	0	0
PyV-18	1233	1003	0	0	0	0	0	1	0	3	0	0	0	0
PyV-18	1234	991	0	0	0	0	0	1	0	0	0	0	0	0
PyV-18	1235	966	0	0	0	1	0	0	0	1	0	0	0	0
PyV-18	1236	874	0	0	0	0	2	0	0	0	0	0	0	0
PyV-18	1237	990	0	0	0	0	1	0	2	0	0	0	0	0
PyV-18	1238	994	0	0	0	1	0	0	2	0	0	0	0	0
PyV-18	1239	1069	1	0	0	0	0	0	0	0	0	1	2	2
PyV-18	1240	1148	1	1	3	0	0	0	0	0	0	0	0	1
PyV-18	1241	1194	0	1	0	0	0	0	0	0	0	1	1	0
PyV-18	1242	1354	0	0	0	0	0	1	0	0	0	0	0	0
PyV-18	1243	1438	2	0	2	0	0	0	0	0	0	0	1	0
PyV-18	1244	1525	0	0	0	0	0	0	0	0	0	1	0	0
PyV-18	1245	1522	4	0	1	0	0	0	0	0	0	1	0	2
PyV-18	1246	1608	0	0	0	0	0	2	0	1	0	0	0	0
PyV-18	1247	1716	0	0	0	0	0	0	1	0	0	0	0	0
PyV-18	1248	1814	0	0	0	0	3	0	0	0	1	0	0	0
PyV-18	1249	1819	6	4	0	0	0	0	0	0	0	0	0	2
PyV-18	1250	1821	0	0	0	0	0	0	1	0	1	0	0	0
PyV-18	1251	1906	0	0	0	0	2	3	2	0	0	0	0	0
PyV-18	1252	2146	0	0	0	2	0	0	1	3	1	0	0	0
PyV-18	1253	2186	0	0	0	0	2	0	4	0	2	0	0	0
PyV-18	1254	2191	0	0	0	0	0	0	2	1	0	0	0	0
PyV-18	1255	2125	0	0	0	1	0	1	0	0	3	0	0	0
PyV-18	1256	2043	0	0	0	0	0	1	1	0	0	0	0	0
PyV-18	1257	2050	3	1	0	0	0	0	0	0	0	3	15	29
PyV-18	1258	2053	0	0	0	2	1	1	0	0	0	0	0	0
PyV-18	1259	2010	0	0	0	0	0	0	0	0	0	0	2	0
PyV-18	1260	1936	0	0	0	0	0	0	0	1	2	0	0	0
PyV-18	1261	1905	1	16	0	0	0	0	0	0	0	0	0	0
PyV-18	1262	1958	0	0	0	1	0	0	0	1	0	0	0	0
PyV-18	1263	2081	1	2	1	0	0	0	0	0	0	1	3	4
PyV-18	1264	2056	0	0	0	0	1	2	0	1	0	0	0	0
PyV-18	1265	2060	0	0	0	1	1	0	0	0	0	0	0	0
PyV-18	1266	2054	1	5	4	0	0	0	0	0	0	0	3	2
PyV-18	1267	2048	2	1	3	0	0	0	0	0	0	0	4	1
PyV-18	1268	2193	0	0	0	0	1	1	0	1	0	0	0	0
PyV-18	1269	2226	0	0	0	0	0	0	2	1	0	0	0	0
PyV-18	1270	2275	0	0	0	0	0	1	2	0	0	0	0	0
PyV-18	1271	2301	3	19	0	0	0	0	0	0	0	1	20	4
PyV-18	1272	2348	0	0	0	0	0	0	0	0	2	0	0	0
PyV-18	1273	2297	0	0	0	0	0	0	0	2	0	0	0	0
PyV-18	1274	2596	0	0	0	0	0	1	0	1	1	0	0	0
PyV-18	1275	2595	15	3	3	0	0	0	0	0	0	4	11	42
PyV-18	1276	2517	0	0	0	0	0	3	3	0	0	0	0	0
PyV-18	1277	2512	0	0	0	0	0	0	0	0	0	1	1	0
PyV-18	1278	2449	0	0	0	2	0	1	1	0	1	0	0	0
PyV-18	1279	2424	4	3	0	0	0	0	0	0	0	0	1	0
PyV-18	1280	2425	1	0	0	0	0	0	0	0	0	1	1	1
PyV-18	1281	2613	0	1	0	0	0	0	0	0	0	0	0	0
PyV-18	1282	2859	0	0	0	0	1	7	1	4	2	0	0	0
PyV-18	1283	2878	6	2	0	0	0	0	0	0	0	0	2	1
PyV-18	1284	2989	5	12	4	0	0	0	0	0	0	0	1	0
PyV-18	1285	3217	0	0	0	0	0	1	1	4	0	0	0	0
PyV-18	1286	3246	0	0	0	1	0	0	0	0	0	0	0	0
PyV-18	1287	3277	0	0	0	1	0	1	1	0	0	0	0	0
PyV-18	1288	3349	0	0	0	0	0	0	0	1	0	0	0	0
PyV-18	1289	3365	3	11	4	0	0	0	0	0	0	0	5	1
PyV-18	1290	3338	0	0	0	0	0	0	0	0	0	0	3	1
PyV-18	1291	3331	0	2	0	0	0	0	0	0	0	1	1	0
PyV-18	1292	3361	0	0	1	0	0	0	0	0	0	0	0	0
PyV-18	1293	3387	0	0	0	0	1	0	2	0	4	0	0	0
PyV-18	1294	3385	0	0	0	0	0	4	0	0	0	0	0	0
PyV-18	1295	3418	0	1	1	0	0	0	0	0	0	0	4	1
PyV-18	1296	3459	0	0	0	0	1	0	2	1	3	0	0	0
PyV-18	1297	3457	3	4	1	0	0	0	0	0	0	4	14	2
PyV-18	1298	3529	0	0	0	0	2	0	0	1	1	0	0	0
PyV-18	1299	3661	0	0	0	0	1	1	5	1	4	0	0	0
PyV-18	1300	3794	0	0	0	0	0	0	3	2	4	0	0	0
PyV-18	1301	4020	0	0	0	3	4	1	0	0	3	0	0	0
PyV-18	1302	3958	2	1	0	0	0	0	0	0	0	3	15	3
PyV-18	1303	4052	0	0	0	1	3	2	3	0	1	0	0	0
PyV-18	1304	4035	2	5	1	0	0	0	0	0	0	0	1	1
PyV-18	1305	4164	1	1	0	0	0	0	0	0	0	1	0	3
PyV-18	1306	4148	1	1	1	0	0	0	0	0	0	1	0	0
PyV-18	1307	4217	1	2	0	0	0	0	0	0	0	0	1	1
PyV-18	1308	4249	0	0	0	0	0	4	0	0	2	0	0	0
PyV-18	1309	4290	0	0	0	0	0	1	1	1	0	0	0	0
PyV-18	1310	4333	2	1	1	0	0	0	0	0	0	0	1	3
PyV-18	1311	4339	0	0	0	0	0	0	0	0	0	1	3	0
PyV-18	1312	4326	0	0	0	0	0	1	0	1	0	0	0	0
PyV-18	1313	4294	0	0	0	2	1	0	1	1	0	0	0	0
PyV-18	1314	4285	0	0	0	0	0	0	0	3	0	0	0	0
PyV-18	1315	4276	0	1	1	0	0	0	0	0	0	0	0	1
PyV-18	1316	4274	0	0	0	0	0	0	0	0	0	0	3	2
PyV-18	1317	4224	0	0	0	2	2	0	0	0	0	0	0	0
PyV-18	1318	4248	0	0	0	0	2	0	1	0	0	0	0	0
PyV-18	1319	4249	0	3	0	0	0	0	0	0	0	0	3	2
PyV-18	1320	4264	2	3	0	0	0	0	0	0	0	0	2	1
PyV-18	1321	4273	0	0	0	1	1	1	0	1	0	0	0	0
PyV-18	1322	4297	0	1	1	0	0	0	0	0	0	0	2	0
PyV-18	1323	4325	2	1	0	0	0	0	0	0	0	0	0	1
PyV-18	1324	4368	0	0	0	0	1	0	0	0	1	0	0	0
PyV-18	1325	4370	0	0	0	1	0	1	0	1	0	0	0	0
PyV-18	1326	4387	0	0	0	0	0	1	2	1	1	0	0	0
PyV-18	1327	4396	3	2	1	0	0	0	0	0	0	0	4	2
PyV-18	1328	4478	0	0	0	0	0	2	1	3	4	0	0	0
PyV-18	1329	4353	3	4	1	0	0	0	0	0	0	5	3	1
PyV-18	1330	4414	0	0	0	0	2	0	1	0	1	0	0	0
PyV-18	1331	4433	0	1	1	0	0	0	0	0	0	0	0	0
PyV-18	1335	3940	0	2	0	0	0	0	0	0	0	0	2	0
PyV-18	1336	3801	0	1	0	0	0	0	0	0	0	0	0	0
PyV-18	1337	3606	0	0	0	0	0	0	0	0	0	1	1	0
PyV-18	1338	3436	0	0	0	2	0	0	0	0	1	0	0	0
PyV-18	1339	3437	0	1	0	0	0	0	0	0	0	0	0	0
PyV-18	1340	3473	0	0	0	0	0	0	0	1	0	0	0	0
PyV-18	1341	3443	1	2	0	0	0	0	0	0	0	1	0	0
PyV-18	1342	3309	0	0	0	0	1	0	0	0	0	0	0	0
PyV-18	1343	3034	0	0	0	0	1	0	0	0	0	0	0	0
PyV-18	1344	3056	0	0	1	0	0	0	0	0	0	1	0	0
PyV-18	1345	2923	0	1	2	0	0	0	0	0	0	0	1	1
PyV-18	1346	2868	0	0	0	2	1	0	0	1	2	0	0	0
PyV-18	1347	2686	1	0	2	0	0	0	0	0	0	0	0	1
PyV-18	1348	2539	0	0	0	0	0	1	1	0	1	0	0	0
PyV-18	1349	2061	0	2	0	0	0	0	0	0	0	0	1	0
PyV-18	1350	1924	0	0	0	2	0	0	0	0	0	0	0	0
PyV-18	1351	1674	0	2	0	0	0	0	0	0	0	0	0	0
PyV-18	1352	1485	0	0	0	0	0	0	0	0	1	0	0	0
PyV-18	1353	1307	0	0	0	0	0	0	0	0	0	0	0	0
PyV-18	1354	1237	0	0	0	1	0	0	0	0	2	0	0	0
PyV-18	1355	1041	0	0	0	0	0	0	0	0	1	0	0	0
PyV-18	1356	834	0	0	0	0	0	0	0	0	0	0	0	0
PyV-18	1357	907	0	0	0	0	0	0	0	0	0	0	0	0
PyV-18	1358	1024	0	0	0	0	0	0	0	0	0	0	0	0
PyV-18	1359	1213	1	0	0	0	0	0	0	0	0	0	0	1
PyV-18	1360	1533	0	0	0	0	0	0	1	0	2	0	0	0
PyV-18	1361	1688	0	0	0	0	0	0	0	0	0	0	0	2
PyV-18	1362	1841	0	0	0	1	0	0	0	0	1	0	0	0
PyV-18	1363	2028	0	1	0	0	0	0	0	0	0	0	1	1
PyV-18	1364	1980	0	0	0	0	0	0	0	1	1	0	0	0
PyV-18	1365	1893	0	0	0	0	0	0	0	0	0	0	0	0
PyV-18	1366	1892	0	0	0	1	0	0	0	0	0	0	0	0
PyV-18	1367	1898	0	0	0	1	1	0	2	0	1	0	0	0
PyV-18	1368	1897	1	0	0	0	0	0	0	0	0	1	0	0
PyV-18	1369	1836	0	0	0	0	0	2	0	1	0	0	0	0
PyV-18	1370	1945	0	0	1	0	0	0	0	0	0	0	0	1
PyV-18	1371	1921	0	0	2	0	0	0	0	0	0	0	0	0
PyV-18	1372	2050	2	0	0	0	0	0	0	0	0	0	0	0
PyV-18	1373	2213	0	0	0	1	0	2	0	0	2	0	0	0
PyV-18	1374	2485	1	1	1	0	0	0	0	0	0	0	0	0
PyV-18	1375	2700	1	1	0	0	0	0	0	0	0	0	2	0
PyV-18	1376	2931	1	1	0	0	0	0	0	0	0	0	0	1
PyV-18	1377	3069	0	0	0	0	0	0	0	2	0	0	0	0
PyV-18	1378	3227	0	0	0	1	1	0	0	0	2	0	0	0
PyV-18	1379	3288	0	1	0	0	0	0	0	0	0	0	0	0
PyV-18	1380	3452	2	0	1	0	0	0	0	0	0	1	1	0
PyV-18	1381	3607	0	0	0	0	0	2	0	2	1	0	0	0
PyV-18	1382	3134	0	0	0	3	0	0	4	1	2	0	0	0
PyV-18	1383	3025	0	0	0	1	1	3	1	0	0	0	0	0
PyV-18	1384	2844	0	0	0	1	9	2	0	0	0	0	0	0
PyV-18	1385	2522	7	0	4	0	0	0	0	0	0	0	1	0
PyV-18	1386	2367	0	0	0	3	0	11	0	0	0	0	0	0
PyV-18	1387	2214	0	0	0	0	5	1	0	0	0	0	0	0
PyV-18	1388	2027	0	1	0	0	0	0	0	0	0	2	7	3
PyV-18	1389	2019	1	0	2	0	0	0	0	0	0	0	0	0
PyV-18	1390	2141	0	0	0	0	0	0	0	0	0	1	2	1
PyV-18	1391	2316	0	0	0	0	0	1	0	1	1	0	0	0
PyV-18	1392	2474	1	2	0	0	0	0	0	0	0	1	0	0
PyV-18	1393	2598	0	3	3	0	0	0	0	0	0	0	1	0
PyV-18	1394	2658	0	0	0	1	0	0	0	0	0	0	0	0
PyV-18	1395	2685	0	0	0	0	0	0	1	0	0	0	0	0
PyV-18	1396	2686	0	0	0	1	0	0	0	0	1	0	0	0
PyV-18	1397	2704	1	1	2	0	0	0	0	0	0	2	4	0
PyV-18	1398	2697	2	1	1	0	0	0	0	0	0	0	1	0
PyV-18	1399	2428	0	0	0	0	0	0	1	0	0	0	0	0
PyV-18	1400	2220	0	0	0	1	0	2	1	0	0	0	0	0
PyV-18	1401	1991	0	0	0	0	0	0	1	0	1	0	0	0
PyV-18	1402	1855	0	3	1	0	0	0	0	0	0	0	0	0
PyV-18	1403	1697	0	0	0	0	0	0	0	0	1	0	0	0
PyV-18	1404	1637	0	0	0	0	0	0	1	1	1	0	0	0
PyV-18	1405	1610	3	4	3	0	0	0	0	0	0	0	1	0
PyV-18	1406	1646	0	0	0	0	0	0	0	0	0	0	0	0
PyV-18	1408	1638	0	0	0	0	0	0	0	0	0	0	0	0
PyV-18	1409	1817	1	0	0	0	0	0	0	0	0	1	2	1
PyV-18	1410	1943	0	0	0	0	0	0	0	1	3	0	0	0
PyV-18	1411	1945	0	0	0	0	0	0	1	0	0	0	0	0
PyV-18	1412	1947	0	0	0	0	0	0	0	0	0	0	4	1
PyV-18	1413	1947	0	0	0	1	0	0	0	0	1	0	0	0
PyV-18	1415	1819	0	0	0	0	0	0	0	0	0	2	1	1
PyV-18	1416	1644	1	0	0	0	0	0	0	0	0	0	0	0
PyV-18	1417	1481	0	0	0	0	0	0	0	0	0	0	0	0
PyV-18	1418	1466	0	0	0	0	0	0	0	0	0	1	3	5
PyV-18	1419	1521	0	0	0	0	0	2	0	1	1	0	0	0
PyV-18	1420	1387	2	0	1	0	0	0	0	0	0	0	1	0
PyV-18	1421	1304	0	0	0	0	0	0	0	1	0	0	0	0
PyV-18	1422	1158	0	0	1	0	0	0	0	0	0	0	0	1
PyV-18	1423	1151	1	0	0	0	0	0	0	0	0	0	0	1
PyV-18	1424	1307	0	1	1	0	0	0	0	0	0	0	1	1
PyV-18	1425	1704	0	0	0	1	0	2	0	0	0	0	0	0
PyV-18	1426	1703	0	0	0	0	0	1	0	0	0	0	0	0
PyV-18	1427	1705	0	0	0	0	0	0	0	0	0	0	1	1
PyV-18	1428	1716	0	1	1	0	0	0	0	0	0	0	10	1
PyV-18	1429	1811	0	0	0	0	0	1	1	2	1	0	0	0
PyV-18	1430	1782	0	0	0	1	0	2	1	1	1	0	0	0
PyV-18	1431	1592	0	2	2	0	0	0	0	0	0	0	3	2
PyV-18	1432	1958	0	0	0	0	0	0	0	1	3	0	0	0
PyV-18	1433	2098	0	0	0	0	1	0	2	0	0	0	0	0
PyV-18	1435	1949	0	0	0	0	0	0	0	0	0	1	3	1
PyV-18	1436	1950	0	4	0	0	0	0	0	0	0	1	0	1
PyV-18	1437	1957	2	1	3	0	0	0	0	0	0	0	6	0
PyV-18	1438	1957	0	0	0	1	0	1	0	0	1	0	0	0
PyV-18	1439	1958	0	1	0	0	0	0	0	0	0	0	0	1
PyV-18	1440	1960	0	0	0	1	0	0	1	0	0	0	0	0
PyV-18	1441	1962	0	0	0	0	0	0	1	0	0	0	0	0
PyV-18	1442	1963	0	0	0	0	0	0	0	2	0	0	0	0
PyV-18	1443	1920	3	1	0	0	0	0	0	0	0	6	3	5
PyV-18	1444	1729	1	2	1	0	0	0	0	0	0	0	2	0
PyV-18	1445	1730	0	0	0	0	0	0	0	0	0	0	1	0
PyV-18	1446	1804	0	0	1	0	0	0	0	0	0	1	0	0
PyV-18	1447	1809	1	4	0	0	0	0	0	0	0	1	0	0
PyV-18	1448	1665	0	0	0	0	0	1	0	0	0	0	0	0
PyV-18	1449	1504	0	1	0	0	0	0	0	0	0	0	4	1
PyV-18	1450	1631	0	0	0	1	0	0	0	1	1	0	0	0
PyV-18	1451	1629	2	0	1	0	0	0	0	0	0	0	2	0
PyV-18	1452	1628	0	0	0	0	0	1	0	0	0	0	0	0
PyV-18	1453	1614	0	2	0	0	0	0	0	0	0	0	4	0
PyV-18	1454	1519	0	2	0	0	0	0	0	0	0	0	2	0
PyV-18	1455	1582	0	0	0	0	0	0	1	0	0	0	0	0
PyV-18	1457	1612	1	0	0	0	0	0	0	0	0	0	0	0
PyV-18	1459	1662	0	0	1	0	0	0	0	0	0	1	0	1
PyV-18	1460	1734	0	1	0	0	0	0	0	0	0	1	0	0
PyV-18	1461	1818	0	0	0	0	0	0	0	0	0	0	2	0
PyV-18	1462	1891	0	0	1	0	0	0	0	0	0	0	0	0
PyV-18	1463	2012	0	0	0	0	0	0	0	0	0	0	0	1
PyV-18	1464	2225	1	0	0	0	0	0	0	0	0	0	0	0
PyV-18	1465	2416	0	0	0	0	0	0	0	0	1	0	0	0
PyV-18	1466	2541	0	0	0	0	0	0	0	0	0	0	0	0
PyV-18	1467	2733	1	1	0	0	0	0	0	0	0	0	1	0
PyV-18	1468	2760	1	1	1	0	0	0	0	0	0	0	0	0
PyV-18	1469	3003	0	0	0	0	0	0	0	0	0	2	0	0
PyV-18	1470	3170	0	0	0	0	0	0	0	0	0	0	2	0
PyV-18	1471	3098	0	1	0	0	0	0	0	0	0	0	0	0
PyV-18	1472	3201	1	1	1	0	0	0	0	0	0	0	0	1
PyV-18	1473	3742	1	0	0	0	0	0	0	0	0	0	0	2
PyV-18	1474	3977	0	0	0	0	0	1	0	0	0	0	0	0
PyV-18	1475	3947	0	0	0	1	1	1	0	1	0	0	0	0
PyV-18	1476	4059	3	1	0	0	0	0	0	0	0	2	2	3
PyV-18	1477	4370	1	4	3	0	0	0	0	0	0	0	2	1
PyV-18	1478	4666	0	0	0	1	0	2	1	1	0	0	0	0
PyV-18	1479	4955	0	0	0	1	0	4	2	3	0	0	0	0
PyV-18	1480	5119	0	0	0	0	1	0	3	0	1	0	0	0
PyV-18	1481	5013	0	0	0	2	0	4	0	4	1	0	0	0
PyV-18	1482	4729	0	0	0	1	0	1	16	2	3	0	0	0
PyV-18	1483	4537	0	0	0	2	4	2	7	0	0	0	0	0
PyV-18	1484	4494	7	3	5	0	0	0	0	0	0	1	0	0
PyV-18	1485	4490	1	1	0	0	0	0	0	0	0	1	1	7
PyV-18	1486	4538	0	1	0	0	0	0	0	0	0	6	5	2
PyV-18	1487	4458	0	2	0	0	0	0	0	0	0	0	0	2
PyV-18	1488	4338	0	0	0	1	0	0	0	1	0	0	0	0
PyV-18	1490	4301	0	1	0	0	0	0	0	0	0	0	0	0
PyV-18	1491	4337	0	0	0	0	0	1	0	0	0	0	0	0
PyV-18	1492	4147	1	0	4	0	0	0	0	0	0	0	0	3
PyV-18	1493	4049	0	1	0	0	0	0	0	0	0	0	4	0
PyV-18	1494	3801	1	3	2	0	0	0	0	0	0	1	0	0
PyV-18	1495	3630	5	3	1	0	0	0	0	0	0	0	2	0
PyV-18	1496	3627	0	0	0	1	1	1	0	0	0	0	0	0
PyV-18	1497	3518	0	1	0	0	0	0	0	0	0	1	15	1
PyV-18	1498	2977	0	0	0	2	0	1	0	0	0	0	0	0
PyV-18	1499	2742	0	0	0	0	0	2	0	0	2	0	0	0
PyV-18	1500	2241	3	0	1	0	0	0	0	0	0	0	0	1
PyV-18	1501	2129	0	0	0	2	3	0	0	1	0	0	0	0
PyV-18	1502	1815	0	0	0	7	2	0	0	1	0	0	0	0
PyV-18	1503	1519	6	11	3	0	0	0	0	0	0	0	1	0
PyV-18	1504	1229	0	3	0	0	0	0	0	0	0	1	1	0
PyV-18	1505	892	0	1	2	0	0	0	0	0	0	0	0	0
PyV-18	1507	879	0	0	0	0	0	0	0	0	0	0	1	0
PyV-18	1508	1051	0	0	0	0	0	0	0	0	1	0	0	0
PyV-18	1509	934	3	0	1	0	0	0	0	0	0	0	0	0
PyV-18	1510	981	0	0	1	0	0	0	0	0	0	0	0	0
PyV-18	1511	999	1	0	0	0	0	0	0	0	0	0	0	0
PyV-18	1512	1121	0	0	0	0	0	0	0	0	0	0	1	1
PyV-18	1515	1367	6	4	0	0	0	0	0	0	0	0	1	0
PyV-18	1516	1362	1	1	0	0	0	0	0	0	0	0	1	0
PyV-18	1517	1368	0	0	3	0	0	0	0	0	0	0	0	0
PyV-18	1519	1743	1	4	4	0	0	0	0	0	0	0	0	0
PyV-18	1520	2113	0	0	1	0	0	0	0	0	0	0	0	0
PyV-18	1521	2300	1	0	0	0	0	0	0	0	0	1	1	0
PyV-18	1522	2406	0	0	0	0	0	0	0	0	0	0	2	0
PyV-18	1523	2868	0	0	1	0	0	0	0	0	0	0	0	0
PyV-18	1525	3093	0	0	1	0	0	0	0	0	0	1	0	0
PyV-18	1526	3095	1	0	0	0	0	0	0	0	0	0	2	0
PyV-18	1527	3305	0	0	0	0	1	0	0	0	1	0	0	0
PyV-18	1528	3532	0	0	0	0	0	0	0	0	0	0	1	0
PyV-18	1529	3887	0	0	0	0	0	0	0	0	0	0	3	0
PyV-18	1530	4218	2	3	4	0	0	0	0	0	0	0	1	2
PyV-18	1531	4463	0	0	0	0	0	1	0	1	0	0	0	0
PyV-18	1532	4574	0	0	0	0	1	2	1	0	1	0	0	0
PyV-18	1533	4541	3	1	1	0	0	0	0	0	0	0	0	0
PyV-18	1534	4648	0	0	0	0	0	0	0	0	0	2	0	0
PyV-18	1535	4676	1	1	0	0	0	0	0	0	0	0	0	1
PyV-18	1536	4526	0	0	0	0	1	1	0	1	1	0	0	0
PyV-18	1537	4542	0	0	0	2	4	2	2	0	0	0	0	0
PyV-18	1538	4485	0	0	0	2	2	1	0	0	1	0	0	0
PyV-18	1539	4414	2	2	2	0	0	0	0	0	0	0	1	0
PyV-18	1540	4196	1	2	1	0	0	0	0	0	0	0	1	1
PyV-18	1541	4202	0	0	0	1	1	2	1	3	0	0	0	0
PyV-18	1542	4316	1	1	6	0	0	0	0	0	0	1	1	1
PyV-18	1543	4334	3	3	0	0	0	0	0	0	0	2	2	2
PyV-18	1544	4306	0	0	0	0	0	2	0	0	0	0	0	0
PyV-18	1545	4296	0	1	2	0	0	0	0	0	0	2	2	1
PyV-18	1546	4331	0	0	0	0	1	0	0	0	1	0	0	0
PyV-18	1547	4331	0	0	0	2	0	6	10	0	0	0	0	0
PyV-18	1548	4243	0	0	0	1	2	1	9	0	3	0	0	0
PyV-18	1549	4025	0	0	0	1	1	2	5	1	1	0	0	0
PyV-18	1550	4023	0	0	0	0	1	1	0	2	1	0	0	0
PyV-18	1551	4162	0	0	0	0	0	2	0	4	1	0	0	0
PyV-18	1552	3952	0	4	0	0	0	0	0	0	0	0	2	1
PyV-18	1553	3928	1	1	0	0	0	0	0	0	0	0	1	0
PyV-18	1554	3918	0	1	1	0	0	0	0	0	0	0	0	1
PyV-18	1555	3833	0	1	3	0	0	0	0	0	0	0	0	0
PyV-18	1556	3855	0	0	0	0	0	0	0	2	1	0	0	0
PyV-18	1557	3745	0	0	0	0	0	0	0	0	0	0	3	0
PyV-18	1558	3604	1	0	0	0	0	0	0	0	0	0	0	0
PyV-18	1559	3504	1	0	0	0	0	0	0	0	0	0	1	0
PyV-18	1560	3513	2	0	1	0	0	0	0	0	0	1	0	0
PyV-18	1561	3800	0	0	0	2	0	3	1	0	1	0	0	0
PyV-18	1562	3847	0	0	0	1	0	0	1	1	0	0	0	0
PyV-18	1564	3744	0	0	0	0	0	0	0	0	0	2	0	0
PyV-18	1565	3742	0	0	0	1	0	0	0	0	0	0	0	0
PyV-18	1566	3578	0	0	0	0	0	0	2	0	0	0	0	0
PyV-18	1567	3455	0	2	0	0	0	0	0	0	0	0	1	1
PyV-18	1568	3447	0	0	0	0	0	1	0	0	0	0	0	0
PyV-18	1569	3468	0	0	0	0	5	1	0	1	0	0	0	0
PyV-18	1570	3440	0	0	1	0	0	0	0	0	0	1	1	0
PyV-18	1571	3439	1	0	0	0	0	0	0	0	0	1	0	1
PyV-18	1572	3335	0	0	2	0	0	0	0	0	0	0	0	1
PyV-18	1573	2958	0	1	0	0	0	0	0	0	0	1	1	0
PyV-18	1574	2953	0	0	0	0	0	0	0	0	0	0	0	0
PyV-18	1575	2956	0	0	0	0	0	1	0	0	0	0	0	0
PyV-18	1576	2828	3	0	0	0	0	0	0	0	0	3	1	1
PyV-18	1577	2831	0	0	0	1	0	1	1	1	0	0	0	0
PyV-18	1578	2628	0	0	0	0	0	13	7	1	0	0	0	0
PyV-18	1579	2283	3	4	1	0	0	0	0	0	0	1	4	0
PyV-18	1580	2038	0	0	0	0	0	0	3	1	0	0	0	0
PyV-18	1581	1777	0	0	0	2	2	1	9	0	4	0	0	0
PyV-18	1582	1779	0	0	0	0	0	3	3	1	0	0	0	0
PyV-18	1583	1885	0	0	0	1	0	2	10	0	0	0	0	0
PyV-18	1584	1880	0	0	0	0	2	0	3	1	0	0	0	0
PyV-18	1585	1727	0	0	0	0	0	0	7	0	1	0	0	0
PyV-18	1586	1444	0	0	0	2	2	2	0	0	2	0	0	0
PyV-18	1587	1258	4	4	3	0	0	0	0	0	0	0	0	1
PyV-18	1588	1254	1	0	0	0	0	0	0	0	0	0	2	0
PyV-18	1589	1407	0	0	0	0	0	0	0	0	0	0	0	0
PyV-18	1590	1409	0	0	0	0	0	0	0	0	1	0	0	0
PyV-18	1591	1639	0	0	0	0	0	0	0	0	0	0	0	1
PyV-18	1592	1639	0	0	0	0	0	0	0	0	0	0	0	0
PyV-18	1593	1521	0	0	0	0	0	0	0	0	0	0	2	1
PyV-18	1594	1270	0	0	0	0	0	0	0	0	0	0	0	0
PyV-18	1595	1266	0	0	0	1	0	1	0	1	1	0	0	0
PyV-18	1596	1193	1	0	1	0	0	0	0	0	0	1	0	0
PyV-18	1597	1202	0	0	1	0	0	0	0	0	0	0	0	1
PyV-18	1598	1204	1	0	0	0	0	0	0	0	0	1	0	1
PyV-18	1599	1338	0	0	0	0	0	0	0	1	0	0	0	0
PyV-18	1600	1335	0	1	0	0	0	0	0	0	0	0	1	0
PyV-18	1601	1438	0	0	1	0	0	0	0	0	0	0	0	0
PyV-18	1602	1545	0	0	1	0	0	0	0	0	0	0	0	0
PyV-18	1604	1700	0	1	0	0	0	0	0	0	0	0	0	1
PyV-18	1605	2179	1	0	0	0	0	0	0	0	0	1	0	1
PyV-18	1606	2415	0	1	0	0	0	0	0	0	0	1	0	0
PyV-18	1607	2754	0	0	0	0	1	0	0	1	0	0	0	0
PyV-18	1608	2725	0	1	1	0	0	0	0	0	0	0	0	0
PyV-18	1609	2730	0	0	0	0	1	1	0	1	0	0	0	0
PyV-18	1610	2731	0	1	0	0	0	0	0	0	0	0	1	1
PyV-18	1611	2730	0	0	0	0	0	0	0	0	0	1	0	0
PyV-18	1612	2733	0	0	1	0	0	0	0	0	0	0	1	0
PyV-18	1613	2717	0	0	0	0	0	0	0	0	0	0	0	0
PyV-18	1614	2563	0	0	0	1	0	0	0	1	0	0	0	0
PyV-18	1615	2567	2	3	0	0	0	0	0	0	0	0	2	1
PyV-18	1616	2342	0	0	0	1	2	0	0	0	1	0	0	0
PyV-18	1617	2352	1	3	1	0	0	0	0	0	0	1	9	3
PyV-18	1618	2353	0	0	0	0	0	0	0	1	3	0	0	0
PyV-18	1619	2348	0	0	0	0	0	1	0	2	0	0	0	0
PyV-18	1620	2020	0	0	0	1	1	0	6	3	2	0	0	0
PyV-18	1621	1873	5	2	7	0	0	0	0	0	0	1	3	10
PyV-18	1622	1862	0	0	0	0	0	0	0	0	0	2	1	0
PyV-18	1623	1858	0	0	0	0	0	0	0	0	0	0	0	0
PyV-18	1624	1727	0	0	0	0	2	0	0	0	0	0	0	0
PyV-18	1625	1729	0	0	2	0	0	0	0	0	0	0	2	0
PyV-18	1626	1616	0	0	0	0	0	1	0	0	0	0	0	0
PyV-18	1627	1508	0	0	0	3	0	1	0	0	0	0	0	0
PyV-18	1628	1358	0	1	4	0	0	0	0	0	0	0	0	1
PyV-18	1629	1353	0	0	0	0	0	0	0	2	0	0	0	0
PyV-18	1630	877	1	0	0	0	0	0	0	0	0	3	1	1
PyV-18	1631	867	0	0	0	0	0	0	0	0	0	3	3	1
PyV-18	1632	874	0	0	0	0	0	0	0	0	0	0	0	1
PyV-18	1633	878	0	0	1	0	0	0	0	0	0	0	0	2
PyV-18	1634	1132	0	0	0	1	0	1	0	0	0	0	0	0
PyV-18	1635	1263	1	0	0	0	0	0	0	0	0	0	0	1
PyV-18	1636	1564	0	0	1	0	0	0	0	0	0	0	0	0
PyV-18	1638	1757	1	2	1	0	0	0	0	0	0	1	0	0
PyV-18	1639	1984	0	0	1	0	0	0	0	0	0	1	1	0
PyV-18	1640	2090	1	2	0	0	0	0	0	0	0	0	1	0
PyV-18	1641	2384	2	2	0	0	0	0	0	0	0	0	0	0
PyV-18	1642	2560	0	0	0	0	0	0	0	1	1	0	0	0
PyV-18	1643	2762	0	0	0	0	1	1	1	0	0	0	0	0
PyV-18	1644	2955	0	1	0	0	0	0	0	0	0	0	0	2
PyV-18	1645	3078	0	0	0	0	0	0	0	1	2	0	0	0
PyV-18	1646	3201	1	0	1	0	0	0	0	0	0	0	0	0
PyV-18	1647	3263	0	1	0	0	0	0	0	0	0	0	1	0
PyV-18	1648	3352	2	0	0	0	0	0	0	0	0	1	0	0
PyV-18	1649	3659	0	0	0	0	1	0	0	0	0	0	0	0
PyV-18	1650	3760	0	0	0	1	0	2	0	0	0	0	0	0
PyV-18	1651	3927	0	2	0	0	0	0	0	0	0	0	0	0
PyV-18	1652	4128	1	0	1	0	0	0	0	0	0	0	0	0
PyV-18	1653	4298	2	1	0	0	0	0	0	0	0	0	2	2
PyV-18	1654	4543	0	0	0	1	1	2	0	0	1	0	0	0
PyV-18	1655	4974	0	0	0	2	0	0	1	2	0	0	0	0
PyV-18	1656	4755	1	2	1	0	0	0	0	0	0	0	0	0
PyV-18	1657	4854	0	0	0	1	1	0	2	4	1	0	0	0
PyV-18	1658	4796	0	0	0	0	3	5	2	2	2	0	0	0
PyV-18	1659	4540	0	0	0	2	0	1	4	6	2	0	0	0
PyV-18	1660	4416	1	3	2	0	0	0	0	0	0	0	12	4
PyV-18	1661	4120	0	0	0	1	0	1	1	1	0	0	0	0
PyV-18	1662	3967	3	4	3	0	0	0	0	0	0	1	9	1
PyV-18	1663	4007	0	0	0	1	0	0	2	0	1	0	0	0
PyV-18	1664	4058	0	0	0	2	0	1	1	0	4	0	0	0
PyV-18	1665	4040	2	0	0	0	0	0	0	0	0	0	1	0
PyV-18	1666	3901	1	0	2	0	0	0	0	0	0	0	2	3
PyV-18	1667	3717	0	0	0	1	0	0	1	1	0	0	0	0
PyV-18	1668	3517	0	0	0	1	1	3	0	0	1	0	0	0
PyV-18	1669	3327	0	1	4	0	0	0	0	0	0	7	2	0
PyV-18	1670	3287	0	0	2	0	0	0	0	0	0	1	2	0
PyV-18	1671	3276	1	1	0	0	0	0	0	0	0	0	0	0
PyV-18	1672	3217	1	1	0	0	0	0	0	0	0	2	0	5
PyV-18	1673	3368	0	0	0	0	3	1	1	0	1	0	0	0
PyV-18	1674	3071	2	3	3	0	0	0	0	0	0	3	3	7
PyV-18	1675	2972	0	0	0	0	1	2	1	3	0	0	0	0
PyV-18	1676	2948	0	0	4	0	0	0	0	0	0	1	1	0
PyV-18	1677	2937	0	1	0	0	0	0	0	0	0	2	3	0
PyV-18	1678	2790	0	5	1	0	0	0	0	0	0	0	4	4
PyV-18	1679	2555	0	0	0	3	1	1	1	2	1	0	0	0
PyV-18	1680	2264	0	0	0	0	1	10	1	3	0	0	0	0
PyV-18	1681	2410	0	0	0	1	5	1	1	7	0	0	0	0
PyV-18	1682	2166	0	3	0	0	0	0	0	0	0	1	1	0
PyV-18	1683	2391	0	0	0	0	0	0	1	1	4	0	0	0
PyV-18	1684	2689	0	0	0	0	0	0	0	0	0	0	10	3
PyV-18	1685	2877	0	0	0	1	1	2	0	0	0	0	0	0
PyV-18	1686	3084	22	3	4	0	0	0	0	0	0	0	0	0
PyV-18	1687	3301	0	0	0	1	0	2	0	4	0	0	0	0
PyV-18	1688	3291	0	0	0	10	2	1	0	1	3	0	0	0
PyV-18	1689	3237	1	1	2	0	0	0	0	0	0	0	0	0
PyV-18	1690	3236	2	0	0	0	0	0	0	0	0	0	1	2
PyV-18	1691	3260	0	0	0	0	0	0	1	1	0	0	0	0
PyV-18	1692	3262	0	0	0	1	1	0	0	0	0	0	0	0
PyV-18	1693	3260	0	0	0	1	0	0	0	0	0	0	0	0
PyV-18	1694	3358	0	0	0	0	0	0	0	0	0	0	0	1
PyV-18	1695	3402	1	0	1	0	0	0	0	0	0	1	0	0
PyV-18	1696	3422	0	0	0	0	0	0	0	0	0	1	0	1
PyV-18	1697	3511	0	0	0	0	0	0	0	1	0	0	0	0
PyV-18	1698	3518	0	0	0	0	1	0	0	3	0	0	0	0
PyV-18	1699	3777	0	0	1	0	0	0	0	0	0	0	0	0
PyV-18	1700	3925	0	4	0	0	0	0	0	0	0	0	0	0
PyV-18	1701	3934	0	0	0	0	0	0	0	0	0	2	1	0
PyV-18	1702	3987	0	0	0	0	0	0	0	0	1	0	0	0
PyV-18	1703	4146	0	0	0	1	0	0	0	0	0	0	0	0
PyV-18	1704	4143	0	0	0	0	0	0	0	0	0	0	1	0
PyV-18	1705	4006	1	0	0	0	0	0	0	0	0	0	0	0
PyV-18	1706	3847	1	0	0	0	0	0	0	0	0	0	0	1
PyV-18	1707	3641	0	0	0	1	0	0	0	1	0	0	0	0
PyV-18	1708	3395	0	3	0	0	0	0	0	0	0	0	0	0
PyV-18	1709	3373	0	2	0	0	0	0	0	0	0	0	0	0
PyV-18	1710	3180	0	0	0	0	0	0	0	0	0	0	0	0
PyV-18	1711	2963	1	0	2	0	0	0	0	0	0	0	0	0
PyV-18	1712	2964	1	0	1	0	0	0	0	0	0	0	0	1
PyV-18	1713	2926	0	0	0	0	1	1	0	0	2	0	0	0
PyV-18	1714	2896	1	1	1	0	0	0	0	0	0	3	2	1
PyV-18	1715	2899	1	3	1	0	0	0	0	0	0	3	1	1
PyV-18	1716	2803	1	1	2	0	0	0	0	0	0	1	7	1
PyV-18	1717	2916	0	0	0	0	0	0	0	1	1	0	0	0
PyV-18	1718	3086	0	0	0	0	0	2	0	0	2	0	0	0
PyV-18	1719	2983	0	0	0	0	0	0	4	6	0	0	0	0
PyV-18	1720	2860	0	0	0	3	0	2	1	1	1	0	0	0
PyV-18	1721	2729	3	3	4	0	0	0	0	0	0	0	2	1
PyV-18	1722	2780	0	0	0	0	0	0	3	2	0	0	0	0
PyV-18	1723	2534	0	0	0	7	2	0	0	0	0	0	0	0
PyV-18	1724	2260	10	3	5	0	0	0	0	0	0	0	0	0
PyV-18	1725	2110	0	0	0	0	2	0	0	1	0	0	0	0
PyV-18	1726	1955	0	0	0	0	2	0	0	0	1	0	0	0
PyV-18	1727	1710	5	3	3	0	0	0	0	0	0	0	0	0
PyV-18	1728	1529	0	0	0	0	0	0	0	0	0	0	1	2
PyV-18	1731	1515	0	0	0	0	0	0	0	0	0	0	0	0
PyV-18	1732	1517	0	1	0	0	0	0	0	0	0	0	1	0
PyV-18	1734	1236	0	0	0	0	0	0	0	0	0	0	0	3
PyV-18	1736	1234	0	0	0	0	0	0	0	0	0	0	1	0
PyV-18	1737	1001	0	2	0	0	0	0	0	0	0	0	0	0
PyV-18	1738	837	0	0	0	0	0	0	0	0	0	0	0	0
PyV-18	1740	793	0	2	0	0	0	0	0	0	0	0	0	0
PyV-18	1741	710	0	0	0	0	0	0	0	0	0	0	0	0
PyV-18	1742	596	0	0	2	0	0	0	0	0	0	0	0	0
PyV-18	1743	552	0	0	0	0	0	0	0	1	0	0	0	0
PyV-18	1744	556	0	0	1	0	0	0	0	0	0	0	0	0
PyV-18	1746	555	0	0	0	0	0	0	0	0	0	0	1	0
PyV-18	1747	545	1	0	0	0	0	0	0	0	0	0	0	0
PyV-18	1748	874	0	0	0	0	0	0	0	0	0	0	0	0
PyV-18	1749	969	0	1	0	0	0	0	0	0	0	0	1	0
PyV-18	1750	1116	0	0	0	0	0	0	0	0	0	2	1	3
PyV-18	1751	1132	0	0	0	3	1	1	0	1	0	0	0	0
PyV-18	1752	1416	0	0	0	1	0	0	1	2	0	0	0	0
PyV-18	1753	1602	0	0	0	0	0	0	0	1	1	0	0	0
PyV-18	1754	1757	0	1	1	0	0	0	0	0	0	2	7	4
PyV-18	1755	1929	0	0	0	0	0	0	0	2	2	0	0	0
PyV-18	1756	2091	0	0	0	0	0	1	0	1	1	0	0	0
PyV-18	1757	2280	0	0	0	0	1	1	1	1	0	0	0	0
PyV-18	1758	2436	0	0	0	2	2	2	1	2	0	0	0	0
PyV-18	1759	2586	1	2	1	0	0	0	0	0	0	1	9	0
PyV-18	1760	2818	0	0	0	0	0	5	3	1	0	0	0	0
PyV-18	1761	2973	0	0	0	1	0	3	2	1	0	0	0	0
PyV-18	1762	3202	7	2	2	0	0	0	0	0	0	2	2	0
PyV-18	1764	3205	0	0	0	2	0	1	0	1	0	0	0	0
PyV-18	1765	3202	1	4	0	0	0	0	0	0	0	1	0	0
PyV-18	1766	3328	0	3	0	0	0	0	0	0	0	1	0	0
PyV-18	1767	3483	0	3	0	0	0	0	0	0	0	0	2	0
PyV-18	1768	3468	0	2	0	0	0	0	0	0	0	1	0	1
PyV-18	1769	3652	0	0	0	0	0	0	0	0	1	0	0	0
PyV-18	1770	3886	0	0	0	2	0	0	0	0	0	0	0	0
PyV-18	1771	3948	0	1	0	0	0	0	0	0	0	0	2	0
PyV-18	1772	3975	0	0	0	0	0	1	0	0	1	0	0	0
PyV-18	1773	3783	1	0	0	0	0	0	0	0	0	2	2	1
PyV-18	1774	3689	0	2	0	0	0	0	0	0	0	0	1	1
PyV-18	1775	3542	0	0	1	0	0	0	0	0	0	0	0	0
PyV-18	1776	3526	0	1	0	0	0	0	0	0	0	0	1	0
PyV-18	1777	3243	0	0	0	2	0	0	1	0	1	0	0	0
PyV-18	1778	3057	0	2	0	0	0	0	0	0	0	0	0	0
PyV-18	1779	2902	0	0	0	0	0	1	0	0	0	0	0	0
PyV-18	1780	2731	0	0	0	0	0	0	0	0	0	0	2	0
PyV-18	1781	2572	0	0	0	0	0	1	1	0	1	0	0	0
PyV-18	1782	2381	0	0	0	0	1	0	1	0	1	0	0	0
PyV-18	1783	2221	0	5	0	0	0	0	0	0	0	0	2	0
PyV-18	1784	2071	0	0	0	0	0	0	2	0	1	0	0	0
PyV-18	1785	1840	0	0	0	5	924	0	0	484	0	0	0	0
PyV-18	1786	1881	0	0	0	0	3	0	0	0	0	0	0	0
PyV-18	1787	1653	1	2	2	0	0	0	0	0	0	0	4	0
PyV-18	1788	1597	0	0	0	1	0	0	1	0	0	0	0	0
PyV-18	1789	1608	0	0	1	0	0	0	0	0	0	0	1	2
PyV-18	1790	1545	2	0	0	0	0	0	0	0	0	1	0	0
PyV-18	1791	1416	0	0	0	0	0	0	0	0	2	0	0	0
PyV-18	1792	1260	1	0	0	0	0	0	0	0	0	0	1	0
PyV-18	1793	1148	0	1	0	0	0	0	0	0	0	1	0	0
PyV-18	1794	966	0	0	0	1	0	0	0	0	0	0	0	0
PyV-18	1795	931	1	0	3	0	0	0	0	0	0	0	0	0
PyV-18	1796	999	0	0	0	0	0	1	0	1	0	0	0	0
PyV-18	1797	973	0	0	1	0	0	0	0	0	0	0	0	1
PyV-18	1798	997	0	0	0	0	0	0	0	0	0	1	0	1
PyV-18	1799	1093	0	2	0	0	0	0	0	0	0	1	2	0
PyV-18	1800	1257	0	0	0	1	0	0	0	0	0	0	0	0
PyV-18	1801	1615	0	0	0	0	1	2	0	0	0	0	0	0
PyV-18	1802	1846	0	0	1	0	0	0	0	0	0	0	0	2
PyV-18	1803	1985	0	0	0	0	0	1	0	0	1	0	0	0
PyV-18	1804	2068	1	1	0	0	0	0	0	0	0	0	0	2
PyV-18	1805	2187	0	0	0	0	0	0	0	0	0	0	9	4
PyV-18	1806	2432	0	0	0	0	0	0	0	0	0	0	0	0
PyV-18	1807	2724	1	0	3	0	0	0	0	0	0	1	11	1
PyV-18	1808	3127	0	0	0	1	0	0	0	0	1	0	0	0
PyV-18	1809	3484	1	2	0	0	0	0	0	0	0	0	2	1
PyV-18	1810	3677	0	0	0	1	1	0	0	1	1	0	0	0
PyV-18	1812	3488	1	1	2	0	0	0	0	0	0	0	1	0
PyV-18	1813	3598	0	0	0	0	0	0	0	0	0	2	1	1
PyV-18	1814	3564	1	1	0	0	0	0	0	0	0	0	1	0
PyV-18	1815	3700	0	0	0	0	0	0	0	0	0	0	0	0
PyV-18	1816	3704	0	2	1	0	0	0	0	0	0	0	0	0
PyV-18	1817	3817	0	0	0	0	1	0	0	0	0	0	0	0
PyV-18	1818	3953	0	0	0	0	1	2	0	1	0	0	0	0
PyV-18	1819	4213	7	1	3	0	0	0	0	0	0	0	1	4
PyV-18	1820	4329	0	0	0	0	0	0	0	0	0	0	4	1
PyV-18	1821	4343	0	0	0	2	0	1	0	0	0	0	0	0
PyV-18	1822	4278	0	0	0	0	0	0	1	0	2	0	0	0
PyV-18	1823	4176	2	2	1	0	0	0	0	0	0	0	0	0
PyV-18	1824	4082	0	0	0	1	0	0	0	0	0	0	0	0
PyV-18	1825	3917	3	2	1	0	0	0	0	0	0	0	6	0
PyV-18	1826	3560	0	0	0	2	1	0	0	1	0	0	0	0
PyV-18	1827	3331	0	1	1	0	0	0	0	0	0	0	4	0
PyV-18	1828	3191	1	0	0	0	0	0	0	0	0	0	0	0
PyV-18	1829	3117	2	2	0	0	0	0	0	0	0	0	1	0
PyV-18	1830	3138	0	0	0	1	0	0	1	0	3	0	0	0
PyV-18	1831	3187	0	0	0	2	0	1	0	0	0	0	0	0
PyV-18	1832	2901	1	0	0	0	0	0	0	0	0	0	2	0
PyV-18	1833	2499	0	0	0	0	3	0	0	0	0	0	0	0
PyV-18	1834	2151	0	0	0	0	0	0	0	0	0	2	0	0
PyV-18	1835	1956	0	1	0	0	0	0	0	0	0	2	3	0
PyV-18	1836	1966	0	0	0	0	0	0	1	1	1	0	0	0
PyV-18	1837	1958	1	0	1	0	0	0	0	0	0	0	0	0
PyV-18	1838	1850	0	1	2	0	0	0	0	0	0	0	0	0
PyV-18	1839	1749	0	0	0	0	0	0	0	0	0	0	0	0
PyV-18	1840	1753	1	0	0	0	0	0	0	0	0	0	0	1
PyV-18	1841	1848	0	0	0	1	0	0	0	0	1	0	0	0
PyV-18	1842	1732	0	0	0	0	0	0	0	0	0	0	1	0
PyV-18	1843	1765	0	1	0	0	0	0	0	0	0	0	3	1
PyV-18	1844	1795	0	0	0	1	0	0	0	0	3	0	0	0
PyV-18	1845	1718	0	0	0	0	1	0	0	1	1	0	0	0
PyV-18	1846	1727	0	0	1	0	0	0	0	0	0	0	1	2
PyV-18	1847	1736	1	0	0	0	0	0	0	0	0	0	0	0
PyV-18	1848	1731	0	0	0	0	0	0	0	0	1	0	0	0
PyV-18	1849	1874	0	0	1	0	0	0	0	0	0	0	0	0
PyV-18	1850	1981	0	0	0	0	0	0	0	0	0	0	3	0
PyV-18	1851	2220	0	0	0	1	0	1	0	1	1	0	0	0
PyV-18	1852	2312	0	0	1	0	0	0	0	0	0	0	0	0
PyV-18	1853	2381	2	1	0	0	0	0	0	0	0	0	2	0
PyV-18	1854	2374	0	0	0	0	1	0	0	0	2	0	0	0
PyV-18	1855	2236	0	0	0	0	0	0	2	0	0	0	0	0
PyV-18	1856	1950	0	0	0	1	0	0	1	0	3	0	0	0
PyV-18	1857	1952	0	0	0	1	2	2	0	2	6	0	0	0
PyV-18	1858	1956	6	1	2	0	0	0	0	0	0	0	1	1
PyV-18	1859	1954	0	0	0	0	0	7	2	0	0	0	0	0
PyV-18	1860	1952	2	0	0	0	0	0	0	0	0	1	0	3
PyV-18	1861	2134	0	0	0	0	0	0	0	0	0	1	0	0
PyV-18	1862	2133	2	0	0	0	0	0	0	0	0	0	0	1
PyV-18	1863	2131	0	0	0	0	0	0	0	0	0	0	0	0
PyV-18	1864	2128	1	0	0	0	0	0	0	0	0	0	0	0
PyV-18	1865	1989	0	0	0	0	0	0	0	0	0	0	0	0
PyV-18	1866	1891	2	0	1	0	0	0	0	0	0	0	0	1
PyV-18	1867	1903	1	10	0	0	0	0	0	0	0	0	0	0
PyV-18	1868	1742	0	0	0	0	2	2	1	2	0	0	0	0
PyV-18	1869	1744	0	0	0	1	0	1	0	1	0	0	0	0
PyV-18	1870	1512	0	0	0	0	0	0	0	0	1	0	0	0
PyV-18	1871	1361	0	0	0	0	0	0	1	0	0	0	0	0
PyV-18	1872	1283	3	0	2	0	0	0	0	0	0	1	1	0
PyV-18	1873	1231	1	1	1	0	0	0	0	0	0	0	1	0
PyV-18	1874	1087	0	0	0	0	0	0	0	0	0	2	0	0
PyV-18	1875	982	1	0	0	0	0	0	0	0	0	1	1	0
PyV-18	1876	969	3	1	1	0	0	0	0	0	0	0	0	0
PyV-18	1877	876	0	0	0	0	0	0	0	0	0	1	0	0
PyV-18	1878	813	0	0	0	0	0	1	0	0	1	0	0	0
PyV-18	1879	814	1	0	2	0	0	0	0	0	0	0	0	0
PyV-18	1880	896	1	1	1	0	0	0	0	0	0	0	0	0
PyV-18	1881	906	0	0	0	0	0	1	2	1	0	0	0	0
PyV-18	1882	1153	0	0	2	0	0	0	0	0	0	0	1	0
PyV-18	1883	1483	5	2	0	0	0	0	0	0	0	0	0	0
PyV-18	1884	1690	0	0	0	0	0	0	0	0	0	0	0	0
PyV-18	1885	1694	1	1	0	0	0	0	0	0	0	0	0	0
PyV-18	1886	1663	0	1	0	0	0	0	0	0	0	0	2	1
PyV-18	1887	1737	0	0	0	0	0	0	1	0	0	0	0	0
PyV-18	1888	1811	0	0	0	0	0	0	0	0	0	0	0	0
PyV-18	1889	1913	0	0	0	3	2	0	0	1	0	0	0	0
PyV-18	1891	2025	1	5	0	0	0	0	0	0	0	0	0	0
PyV-18	1892	2110	0	2	0	0	0	0	0	0	0	0	1	0
PyV-18	1893	2420	0	0	0	0	0	0	1	0	0	0	0	0
PyV-18	1894	2128	1	3	0	0	0	0	0	0	0	0	1	0
PyV-18	1895	2132	0	0	0	0	0	1	1	0	0	0	0	0
PyV-18	1896	2137	0	0	0	0	0	1	0	0	1	0	0	0
PyV-18	1897	2189	2	2	1	0	0	0	0	0	0	0	1	0
PyV-18	1898	2252	0	1	1	0	0	0	0	0	0	0	6	0
PyV-18	1899	2253	0	0	0	1	0	0	0	1	0	0	0	0
PyV-18	1900	2250	0	0	0	0	0	3	0	0	0	0	0	0
PyV-18	1901	2024	0	0	6	0	0	0	0	0	0	0	2	0
PyV-18	1902	2128	4	0	2	0	0	0	0	0	0	0	0	0
PyV-18	1903	2333	0	0	0	4	0	1	0	3	0	0	0	0
PyV-18	1904	2390	0	0	0	0	0	0	0	0	0	0	0	0
PyV-18	1905	2415	1	0	0	0	0	0	0	0	0	1	1	2
PyV-18	1906	2664	0	0	0	1	1	0	1	1	0	0	0	0
PyV-18	1907	2420	0	0	0	5	0	3	0	0	1	0	0	0
PyV-18	1908	2234	1	8	0	0	0	0	0	0	0	1	1	1
PyV-18	1909	2222	0	0	1	0	0	0	0	0	0	4	0	0
PyV-18	1910	2324	2	1	1	0	0	0	0	0	0	0	1	0
PyV-18	1911	2321	1	0	0	0	0	0	0	0	0	0	0	0
PyV-18	1912	2341	0	2	2	0	0	0	0	0	0	0	1	0
PyV-18	1913	2364	0	0	0	0	0	0	0	0	1	0	0	0
PyV-18	1914	2264	1	0	1	0	0	0	0	0	0	2	2	5
PyV-18	1915	2275	0	0	0	0	0	1	0	0	0	0	0	0
PyV-18	1916	2267	0	0	0	0	0	0	0	0	0	3	0	0
PyV-18	1917	2173	1	1	1	0	0	0	0	0	0	0	1	2
PyV-18	1918	2143	0	0	0	0	0	0	0	1	0	0	0	0
PyV-18	1919	2311	0	0	0	20	1	1	0	1	1	0	0	0
PyV-18	1921	2633	0	0	0	0	0	0	0	0	0	0	1	0
PyV-18	1922	2637	0	3	0	0	0	0	0	0	0	0	1	0
PyV-18	1923	2665	0	0	0	0	0	1	0	0	1	0	0	0
PyV-18	1924	2750	0	8	0	0	0	0	0	0	0	1	0	0
PyV-18	1925	2840	0	0	0	0	0	0	1	1	1	0	0	0
PyV-18	1926	2842	0	0	0	0	1	0	8	0	1	0	0	0
PyV-18	1927	2848	0	3	0	0	0	0	0	0	0	0	0	0
PyV-18	1928	2851	1	1	1	0	0	0	0	0	0	0	0	0
PyV-18	1929	2856	52	4	0	0	0	0	0	0	0	1	2	0
PyV-18	1930	3177	0	0	0	1	2	0	1	3	5	0	0	0
PyV-18	1931	3166	0	0	0	0	0	0	0	1	0	0	0	0
PyV-18	1932	3398	0	0	0	0	1	2	0	0	0	0	0	0
PyV-18	1933	3251	0	0	0	0	0	0	2	1	1	0	0	0
PyV-18	1934	3062	0	0	0	0	1	1	0	1	0	0	0	0
PyV-18	1935	2957	0	0	0	0	0	1	3	1	2	0	0	0
PyV-18	1936	2872	1	2	0	0	0	0	0	0	0	4	8	1
PyV-18	1937	2844	0	0	0	0	5	1	1	0	0	0	0	0
PyV-18	1938	2748	0	0	0	1	0	0	1	0	1	0	0	0
PyV-18	1939	2745	1	0	2	0	0	0	0	0	0	2	0	1
PyV-18	1940	2727	0	0	0	0	0	0	0	0	0	0	1	0
PyV-18	1941	2624	0	0	2	0	0	0	0	0	0	0	2	0
PyV-18	1942	2624	0	0	1	0	0	0	0	0	0	0	0	0
PyV-18	1943	2336	0	1	1	0	0	0	0	0	0	0	0	0
PyV-18	1944	2162	0	0	0	0	1	0	0	0	0	0	0	0
PyV-18	1945	1939	0	0	0	0	0	0	0	0	0	0	0	0
PyV-18	1946	1826	0	0	0	0	0	0	0	0	0	0	1	0
PyV-18	1947	1831	0	0	0	0	0	0	0	0	0	1	1	1
PyV-18	1948	1738	0	0	0	0	0	0	0	0	0	0	0	0
PyV-18	1949	1756	0	0	0	0	0	0	0	0	0	0	0	0
PyV-18	1950	1667	0	1	0	0	0	0	0	0	0	0	0	0
PyV-18	1951	1665	0	1	0	0	0	0	0	0	0	0	0	0
PyV-18	1952	1553	0	1	0	0	0	0	0	0	0	1	0	0
PyV-18	1953	1342	0	0	0	0	0	0	0	0	0	0	3	0
PyV-18	1954	1414	1	1	0	0	0	0	0	0	0	0	1	2
PyV-18	1956	726	0	0	0	0	1	0	0	0	0	0	0	0
PyV-18	1957	483	0	0	0	0	0	0	0	0	0	0	1	0
PyV-18	1958	482	2	0	0	0	0	0	0	0	0	0	1	2
PyV-18	1959	471	1	0	0	0	0	0	0	0	0	0	0	0
PyV-18	1960	471	0	0	0	0	0	0	0	0	0	0	0	0
PyV-18	1961	488	1	0	0	0	0	0	0	0	0	0	0	0
PyV-18	1963	549	0	0	0	0	0	0	0	0	0	1	4	1
PyV-18	1964	639	0	0	0	1	0	0	0	1	0	0	0	0
PyV-18	1965	643	0	0	0	0	0	0	1	0	0	0	0	0
PyV-18	1966	645	3	0	0	0	0	0	0	0	0	0	0	1
PyV-18	1967	641	0	0	0	0	0	0	0	0	0	0	0	0
PyV-18	1968	639	0	0	0	1	0	0	0	0	0	0	0	0
PyV-18	1970	637	3	0	0	0	0	0	0	0	0	0	0	0
PyV-18	1972	572	0	1	0	0	0	0	0	0	0	0	0	1
PyV-18	1973	571	0	0	0	0	0	1	0	0	0	0	0	0
PyV-18	1974	466	0	0	1	0	0	0	0	0	0	0	0	0
PyV-18	1975	466	0	1	0	0	0	0	0	0	0	0	0	0
PyV-18	1976	466	0	0	0	0	0	0	0	0	0	0	1	0
PyV-18	1977	475	0	0	0	0	0	0	0	0	1	0	0	0
PyV-18	1979	504	0	1	2	0	0	0	0	0	0	1	0	0
PyV-18	1980	941	0	0	0	1	0	0	0	0	1	0	0	0
PyV-18	1981	1068	2	2	1	0	0	0	0	0	0	0	1	0
PyV-18	1982	1074	0	0	0	1	0	1	1	0	0	0	0	0
PyV-18	1983	1075	0	0	0	0	0	2	0	2	1	0	0	0
PyV-18	1984	1199	0	0	0	0	0	0	0	0	0	0	2	0
PyV-18	1985	1200	0	0	0	0	0	2	0	0	0	0	0	0
PyV-18	1986	1244	1	0	0	0	0	0	0	0	0	1	1	3
PyV-18	1987	1322	0	0	0	0	0	0	0	0	0	3	2	0
PyV-18	1988	1360	0	0	0	0	1	1	0	0	1	0	0	0
PyV-18	1989	1344	0	0	0	1	0	0	0	0	0	0	0	0
PyV-18	1990	1512	0	0	2	0	0	0	0	0	0	1	0	2
PyV-18	1991	1633	0	0	0	0	0	0	0	0	0	0	0	0
PyV-18	1992	1633	0	2	0	0	0	0	0	0	0	1	0	1
PyV-18	1993	1635	0	0	1	0	0	0	0	0	0	1	0	0
PyV-18	1994	1634	0	1	0	0	0	0	0	0	0	0	0	0
PyV-18	1996	1635	0	0	0	0	0	0	1	0	2	0	0	0
PyV-18	1997	1635	0	0	0	0	0	0	0	0	0	0	0	2
PyV-18	1998	1635	0	0	2	0	0	0	0	0	0	0	0	0
PyV-18	1999	1767	1	1	0	0	0	0	0	0	0	0	0	0
PyV-18	2000	1943	0	1	0	0	0	0	0	0	0	0	0	2
PyV-18	2001	2134	0	0	0	0	0	0	0	1	0	0	0	0
PyV-18	2002	2301	0	0	0	0	0	2	0	0	1	0	0	0
PyV-18	2003	2146	0	0	0	0	0	0	0	0	0	2	3	1
PyV-18	2004	2140	0	0	0	1	0	0	0	0	0	0	0	0
PyV-18	2005	1707	0	6	2	0	0	0	0	0	0	0	1	0
PyV-18	2007	1737	0	0	0	0	0	0	0	0	0	0	1	1
PyV-18	2008	1885	1	0	0	0	0	0	0	0	0	0	0	0
PyV-18	2009	1760	0	0	0	0	0	0	0	0	1	0	0	0
PyV-18	2010	1935	1	0	0	0	0	0	0	0	0	0	0	0
PyV-18	2011	1965	0	0	0	0	0	0	0	0	0	0	0	0
PyV-18	2012	1958	2	1	1	0	0	0	0	0	0	0	0	0
PyV-18	2013	1954	0	1	1	0	0	0	0	0	0	1	0	0
PyV-18	2014	1979	0	0	0	0	0	0	0	0	0	1	1	1
PyV-18	2015	1950	0	0	0	0	0	1	0	0	0	0	0	0
PyV-18	2016	1948	0	0	0	0	0	0	0	0	0	0	0	1
PyV-18	2017	2009	0	0	0	1	0	2	0	1	0	0	0	0
PyV-18	2018	2164	0	1	1	0	0	0	0	0	0	0	0	0
PyV-18	2019	2224	0	0	0	0	1	1	0	0	0	0	0	0
PyV-18	2020	2394	2	1	0	0	0	0	0	0	0	0	1	0
PyV-18	2021	2490	0	0	0	1	0	0	0	0	1	0	0	0
PyV-18	2022	2571	0	0	0	0	1	0	0	0	0	0	0	0
PyV-18	2023	2663	2	1	1	0	0	0	0	0	0	2	0	0
PyV-18	2024	2661	0	0	0	0	0	0	0	0	0	0	0	0
PyV-18	2025	2633	0	0	0	0	0	0	1	0	0	0	0	0
PyV-18	2026	2631	0	0	0	0	2	1	0	0	0	0	0	0
PyV-18	2027	2625	2	3	1	0	0	0	0	0	0	0	0	0
PyV-18	2028	2747	0	0	0	0	0	0	0	0	0	0	0	0
PyV-18	2029	3023	0	0	0	3	0	0	0	0	3	0	0	0
PyV-18	2030	3074	0	0	3	0	0	0	0	0	0	2	0	2
PyV-18	2031	3231	0	0	0	0	0	0	0	1	1	0	0	0
PyV-18	2032	3218	1	2	2	0	0	0	0	0	0	0	6	1
PyV-18	2033	3205	0	0	0	0	0	0	2	2	0	0	0	0
PyV-18	2034	3305	0	0	0	0	1	13	0	1	0	0	0	0
PyV-18	2035	3175	0	0	0	0	0	0	2	0	0	0	0	0
PyV-18	2036	3201	1	7	1	0	0	0	0	0	0	0	1	0
PyV-18	2037	3236	0	0	0	1	0	1	1	0	1	0	0	0
PyV-18	2038	3083	0	1	0	0	0	0	0	0	0	1	3	2
PyV-18	2040	2843	0	0	0	0	0	0	0	0	0	0	0	1
PyV-18	2041	2815	1	1	0	0	0	0	0	0	0	0	0	2
PyV-18	2042	2898	0	0	0	1	2	1	0	0	2	0	0	0
PyV-18	2043	2852	0	0	0	0	0	1	0	0	1	0	0	0
PyV-18	2044	2833	0	0	0	0	0	1	0	1	0	0	0	0
PyV-18	2045	2845	0	0	0	0	0	0	0	0	0	0	7	1
PyV-18	2046	2845	0	10	0	0	0	0	0	0	0	0	3	2
PyV-18	2047	2769	0	0	0	2	0	0	0	0	0	0	0	0
PyV-18	2048	2682	0	0	0	0	1	0	0	1	0	0	0	0
PyV-18	2049	2713	1	2	2	0	0	0	0	0	0	3	4	0
PyV-18	2050	2790	0	0	0	1	0	0	0	0	2	0	0	0
PyV-18	2051	2742	0	0	0	1	0	1	0	0	1	0	0	0
PyV-18	2052	2577	0	5	2	0	0	0	0	0	0	0	8	1
PyV-18	2053	2581	0	0	0	0	0	1	2	4	0	0	0	0
PyV-18	2054	2492	1	2	2	0	0	0	0	0	0	0	2	0
PyV-18	2055	2541	0	0	0	0	1	4	1	0	1	0	0	0
PyV-18	2056	2502	0	1	3	0	0	0	0	0	0	1	0	1
PyV-18	2057	2509	0	0	0	0	0	0	0	0	0	0	0	0
PyV-18	2058	2502	1	2	1	0	0	0	0	0	0	2	1	0
PyV-18	2059	2507	0	2	1	0	0	0	0	0	0	0	1	0
PyV-18	2060	2501	1	0	0	0	0	0	0	0	0	0	0	0
PyV-18	2061	2487	0	0	0	0	0	0	0	0	0	1	0	0
PyV-18	2062	2522	0	2	0	0	0	0	0	0	0	0	2	0
PyV-18	2063	2637	0	0	1	0	0	0	0	0	0	1	0	1
PyV-18	2065	2893	0	0	3	0	0	0	0	0	0	2	3	0
PyV-18	2066	2917	0	5	0	0	0	0	0	0	0	7	14	2
PyV-18	2067	2927	0	0	0	0	0	3	0	0	2	0	0	0
PyV-18	2068	2878	0	0	3	0	0	0	0	0	0	2	4	0
PyV-18	2069	2904	0	0	0	0	0	0	0	1	0	0	0	0
PyV-18	2070	2812	4	4	2	0	0	0	0	0	0	3	0	6
PyV-18	2071	2738	0	0	0	2	0	0	0	0	0	0	0	0
PyV-18	2072	2754	5	8	8	0	0	0	0	0	0	0	7	2
PyV-18	2073	2888	5	2	3	0	0	0	0	0	0	12	28	5
PyV-18	2074	3104	0	0	0	0	0	2	1	4	1	0	0	0
PyV-18	2075	3041	0	0	0	1	0	0	1	1	0	0	0	0
PyV-18	2076	2938	0	0	0	2	1	0	1	0	1	0	0	0
PyV-18	2077	2937	0	0	0	0	0	0	8	3	1	0	0	0
PyV-18	2078	2806	0	0	0	1	2	0	3	1	0	0	0	0
PyV-18	2079	2684	3	4	3	0	0	0	0	0	0	0	3	0
PyV-18	2080	2692	0	0	0	0	1	1	8	0	0	0	0	0
PyV-18	2081	2745	0	0	0	4	1	0	2	1	0	0	0	0
PyV-18	2082	2592	0	0	0	3	2	2	0	0	1	0	0	0
PyV-18	2083	2464	5	1	1	0	0	0	0	0	0	1	0	0
PyV-18	2084	2475	0	0	0	0	0	0	3	0	0	0	0	0
PyV-18	2085	2467	0	0	0	5	1	1	1	0	0	0	0	0
PyV-18	2086	2291	0	0	0	0	0	0	0	0	0	1	10	6
PyV-18	2087	2146	4	4	3	0	0	0	0	0	0	0	0	0
PyV-18	2088	2027	0	0	0	0	0	0	0	0	0	0	0	1
PyV-18	2089	2038	0	1	0	0	0	0	0	0	0	0	1	0
PyV-18	2090	1972	1	0	1	0	0	0	0	0	0	0	0	0
PyV-18	2092	1704	0	0	0	0	0	0	0	0	0	1	0	0
PyV-18	2094	1576	0	0	0	0	0	0	1	0	0	0	0	0
PyV-18	2095	1485	2	1	2	0	0	0	0	0	0	0	2	0
PyV-18	2096	1667	0	0	0	0	0	0	1	0	0	0	0	0
PyV-18	2097	1742	1	1	0	0	0	0	0	0	0	1	1	0
PyV-18	2098	1743	0	0	0	1	0	1	0	1	1	0	0	0
PyV-18	2099	1704	2	0	0	0	0	0	0	0	0	0	0	1
PyV-18	2101	1680	0	1	0	0	0	0	0	0	0	0	1	0
PyV-18	2102	1752	0	0	0	0	0	0	0	0	0	0	0	0
PyV-18	2103	1866	0	0	0	1	1	0	0	0	0	0	0	0
PyV-18	2104	1800	0	1	2	0	0	0	0	0	0	0	0	0
PyV-18	2105	1688	0	0	0	0	0	0	0	0	0	0	1	0
PyV-18	2106	1519	0	0	0	0	1	1	0	0	0	0	0	0
PyV-18	2107	1520	0	0	1	0	0	0	0	0	0	0	0	0
PyV-18	2108	1519	0	0	0	0	0	2	0	2	0	0	0	0
PyV-18	2109	1406	2	2	1	0	0	0	0	0	0	1	2	1
PyV-18	2110	1374	0	0	0	2	0	0	0	0	2	0	0	0
PyV-18	2111	1551	0	0	0	0	0	0	0	0	0	1	0	0
PyV-18	2113	1666	0	0	1	0	0	0	0	0	0	0	0	0
PyV-18	2114	1476	0	0	0	0	0	0	0	2	0	0	0	0
PyV-18	2115	1572	0	0	0	1	1	0	0	0	0	0	0	0
PyV-18	2116	1712	1	4	0	0	0	0	0	0	0	0	0	0
PyV-18	2117	1904	0	0	0	1	0	0	0	0	1	0	0	0
PyV-18	2118	1904	0	0	0	0	0	0	0	0	0	0	1	0
PyV-18	2120	2152	0	0	0	0	2	0	0	1	1	0	0	0
PyV-18	2121	2160	0	0	0	1	0	0	0	0	0	0	0	0
PyV-18	2122	2175	0	2	0	0	0	0	0	0	0	0	1	0
PyV-18	2123	2203	1	2	0	0	0	0	0	0	0	1	1	0
PyV-18	2124	2196	1	1	1	0	0	0	0	0	0	0	1	0
PyV-18	2125	2233	1	0	0	0	0	0	0	0	0	0	0	0
PyV-18	2126	2458	2	0	0	0	0	0	0	0	0	0	1	0
PyV-18	2127	2384	0	0	0	1	0	0	0	0	1	0	0	0
PyV-18	2128	2390	1	0	1	0	0	0	0	0	0	0	0	2
PyV-18	2130	2596	0	0	0	0	1	0	0	0	1	0	0	0
[truncated: 3,099 more rows]

## Sheet: 24hr
sample	pos	depth	A>C	A>G	A>T	C>A	C>G	C>T	G>A	G>C	G>T	T>A	T>C	T>G
PyV-24	1	456	0	0	0	1	1	0	0	1	2	0	0	0
PyV-24	2	910	0	0	0	0	0	0	0	4	3	0	0	0
PyV-24	3	1291	0	0	0	1	0	1	1	1	3	0	0	0
PyV-24	4	1299	0	0	0	0	0	0	1	0	1	0	0	0
PyV-24	5	1306	0	0	0	0	1	0	0	1	1	0	0	0
PyV-24	6	1307	0	0	0	1	2	0	0	0	0	0	0	0
PyV-24	7	1307	1	0	0	0	0	0	0	0	0	1	0	0
PyV-24	8	1311	0	0	0	0	1	0	0	0	2	0	0	0
PyV-24	9	1693	0	0	0	1	0	0	0	2	1	0	0	0
PyV-24	10	1696	1	2	0	0	0	0	0	0	0	0	3	1
PyV-24	11	2283	0	0	0	1	1	1	2	0	0	0	0	0
PyV-24	12	2635	0	0	0	0	0	0	0	2	3	0	0	0
PyV-24	13	2643	0	0	0	0	0	0	0	3	1	0	0	0
PyV-24	14	2878	0	0	0	0	2	3	0	3	0	0	0	0
PyV-24	15	3159	4	0	0	0	0	0	0	0	0	1	0	1
PyV-24	16	3278	0	0	0	0	0	0	1	0	0	0	0	0
PyV-24	18	3562	0	0	0	0	1	0	0	0	0	0	0	0
PyV-24	19	3564	0	0	0	0	3	0	0	0	0	0	0	0
PyV-24	20	3565	1	4	0	0	0	0	0	0	0	0	1	0
PyV-24	21	3570	0	0	0	0	0	0	0	0	0	0	0	1
PyV-24	22	3574	2	2	1	0	0	0	0	0	0	1	0	2
PyV-24	23	3576	0	0	0	1	2	0	0	1	0	0	0	0
PyV-24	24	3586	0	2	0	0	0	0	0	0	0	0	2	1
PyV-24	25	3607	0	0	0	1	9	1	0	0	0	0	0	0
PyV-24	26	3641	0	1	1	0	0	0	0	0	0	2	1	2
PyV-24	27	3666	0	0	0	2	1	0	0	0	0	0	0	0
PyV-24	28	3749	0	0	0	2	2	1	9	0	0	0	0	0
PyV-24	29	4136	1	6	3	0	0	0	0	0	0	0	6	1
PyV-24	30	4330	0	0	0	1	0	1	4	0	1	0	0	0
PyV-24	31	4697	0	3	2	0	0	0	0	0	0	1	1	0
PyV-24	32	5031	0	4	1	0	0	0	0	0	0	0	0	0
PyV-24	33	5352	0	1	0	0	0	0	0	0	0	1	0	0
PyV-24	34	5293	2	5	2	0	0	0	0	0	0	1	1	0
PyV-24	35	5477	2	4	0	0	0	0	0	0	0	0	3	0
PyV-24	36	5117	0	0	0	0	0	2	6	0	2	0	0	0
PyV-24	37	5125	2	2	0	0	0	0	0	0	0	2	1	3
PyV-24	38	5344	0	5	0	0	0	0	0	0	0	1	1	0
PyV-24	39	5112	0	0	0	0	1	1	4	0	0	0	0	0
PyV-24	40	4839	0	4	0	0	0	0	0	0	0	1	1	2
PyV-24	41	4732	0	0	0	0	1	2	3	2	2	0	0	0
PyV-24	42	4462	0	2	1	0	0	0	0	0	0	0	2	0
PyV-24	43	4471	0	0	0	1	0	0	3	1	4	0	0	0
PyV-24	44	4824	0	0	0	0	0	1	3	2	3	0	0	0
PyV-24	45	5138	0	0	0	1	6	0	3	0	1	0	0	0
PyV-24	46	5458	0	1	1	0	0	0	0	0	0	2	3	1
PyV-24	47	6087	3	0	0	0	0	0	0	0	0	1	3	3
PyV-24	48	6097	0	0	0	10	1	7	0	2	1	0	0	0
PyV-24	49	6090	0	0	0	2	0	2	1	0	2	0	0	0
PyV-24	50	6075	11	9	2	0	0	0	0	0	0	0	0	2
PyV-24	51	5588	0	0	0	2	0	2	10	1	2	0	0	0
PyV-24	52	5131	1	8	2	0	0	0	0	0	0	0	1	2
PyV-24	53	5326	0	0	0	1	1	1	4	2	1	0	0	0
PyV-24	54	5262	0	0	0	0	0	2	2	3	3	0	0	0
PyV-24	55	5271	0	0	0	2	7	6	0	0	1	0	0	0
PyV-24	56	5246	18	12	5	0	0	0	0	0	0	0	0	1
PyV-24	57	5703	16	9	22	0	0	0	0	0	0	0	2	1
PyV-24	58	5918	0	0	0	10	5	12	0	0	0	0	0	0
PyV-24	59	5867	0	1	1	0	0	0	0	0	0	2	11	3
PyV-24	60	5969	2	1	1	0	0	0	0	0	0	0	4	7
PyV-24	61	6113	0	0	0	0	1	0	1	2	6	0	0	0
PyV-24	62	6050	5	2	2	0	0	0	0	0	0	1	5	9
PyV-24	63	6106	0	0	0	10	1	1	0	0	0	0	0	0
PyV-24	64	6276	0	3	5	0	0	0	0	0	0	1	0	0
PyV-24	65	6460	0	3	0	0	0	0	0	0	0	0	1	0
PyV-24	66	6682	1	3	0	0	0	0	0	0	0	0	1	0
PyV-24	67	6980	22	19	6	0	0	0	0	0	0	1	0	0
PyV-24	68	6990	0	0	0	7	0	2	0	0	0	0	0	0
PyV-24	69	6641	3	11	3	0	0	0	0	0	0	0	2	1
PyV-24	70	6612	0	0	0	1	1	1	1	1	4	0	0	0
PyV-24	71	6561	0	0	0	1	0	1	10	1	5	0	0	0
PyV-24	72	6304	29	10	7	0	0	0	0	0	0	1	4	0
PyV-24	73	6322	0	0	0	1	2	2	2	2	1	0	0	0
PyV-24	74	6351	14	1	3	0	0	0	0	0	0	0	5	11
PyV-24	75	6373	0	0	0	2	3	3	4	0	4	0	0	0
PyV-24	76	6844	0	0	0	3	0	2	0	1	0	0	0	0
PyV-24	77	7491	0	0	0	5	8	4	18	0	1	0	0	0
PyV-24	78	6865	0	0	0	0	0	0	9	4	4	0	0	0
PyV-24	79	6552	0	0	0	6	6	3	8	1	1	0	0	0
PyV-24	80	6361	0	0	0	0	1	10	1	1	0	0	0	0
PyV-24	81	6347	0	1	1	0	0	0	0	0	0	1	8	2
PyV-24	82	6410	0	0	0	0	0	0	0	0	0	2	2	17
PyV-24	83	6422	0	0	0	0	1	2	0	2	11	0	0	0
PyV-24	84	6439	0	0	0	0	0	0	3	0	2	0	0	0
PyV-24	85	6467	4	16	4	0	0	0	0	0	0	1	4	2
PyV-24	86	6595	0	0	0	7	2	1	6	4	5	0	0	0
PyV-24	87	6623	0	0	0	1	1	1	0	9	3	0	0	0
PyV-24	88	6663	0	0	0	4	16	4	0	1	1	0	0	0
PyV-24	89	6761	0	0	0	0	0	1	0	4	4	0	0	0
PyV-24	90	6730	0	0	0	2	4	9	0	0	3	0	0	0
PyV-24	91	7006	1	2	0	0	0	0	0	0	0	0	0	14
PyV-24	92	7029	0	0	0	1	0	0	1	3	8	0	0	0
PyV-24	93	7569	6	4	2	0	0	0	0	0	0	4	7	46
PyV-24	94	7724	0	0	0	0	1	0	4	0	5	0	0	0
PyV-24	95	7447	0	0	0	2	0	0	3	1	1	0	0	0
PyV-24	96	7455	0	0	0	2	4	2	6	4	1	0	0	0
PyV-24	97	7095	0	0	0	2	1	0	9	32	4	0	0	0
PyV-24	98	7078	0	0	0	7	18	6	0	0	1	0	0	0
PyV-24	99	7320	0	0	0	16	3	7	1	0	2	0	0	0
PyV-24	100	7730	99	30	12	0	0	0	0	0	0	4	2	1
PyV-24	101	7849	0	0	0	16	4	4	3	2	1	0	0	0
PyV-24	102	7741	0	0	0	3	12	3	2	1	2	0	0	0
PyV-24	103	7726	0	0	0	34	1	4	0	0	1	0	0	0
PyV-24	104	7715	11	5	0	0	0	0	0	0	0	0	3	0
PyV-24	105	7951	0	2	0	0	0	0	0	0	0	0	2	0
PyV-24	106	7911	0	8	19	0	0	0	0	0	0	0	0	0
PyV-24	107	7920	0	0	1	0	0	0	0	0	0	3	1	2
PyV-24	108	7383	0	0	1	0	0	0	0	0	0	2	3	4
PyV-24	109	7098	0	0	0	0	0	2	10	3	9	0	0	0
PyV-24	110	6827	1	3	6	0	0	0	0	0	0	1	0	0
PyV-24	111	6832	2	0	0	0	0	0	0	0	0	7	3	2
PyV-24	112	6785	2	2	5	0	0	0	0	0	0	1	0	1
PyV-24	113	6743	3	0	0	0	0	0	0	0	0	15	3	2
PyV-24	114	6787	1	4	4	0	0	0	0	0	0	0	2	0
PyV-24	115	6841	1	6	8	0	0	0	0	0	0	0	2	0
PyV-24	116	6865	1	1	1	0	0	0	0	0	0	3	0	0
PyV-24	117	6846	0	0	0	0	0	0	0	0	0	5	5	3
PyV-24	118	6787	0	7	2	0	0	0	0	0	0	2	1	2
PyV-24	119	6632	9	8	3	0	0	0	0	0	0	2	1	0
PyV-24	120	7000	0	0	0	1	0	0	5	42	1	0	0	0
PyV-24	121	6917	0	0	0	2	3	4	3	0	3	0	0	0
PyV-24	122	7078	0	0	0	0	4	2	5	4	0	0	0	0
PyV-24	123	7473	0	0	0	2	1	0	1	0	1	0	0	0
PyV-24	124	7220	0	0	0	20	2	1	3	1	0	0	0	0
PyV-24	125	7171	5	5	3	0	0	0	0	0	0	2	9	0
PyV-24	126	7414	72	14	14	0	0	0	0	0	0	1	10	1
PyV-24	127	7450	0	0	0	1	1	2	2	1	2	0	0	0
PyV-24	128	7456	0	0	0	3	2	6	0	0	1	0	0	0
PyV-24	129	7452	0	0	0	0	1	1	0	6	3	0	0	0
PyV-24	130	7198	0	0	0	2	0	3	4	0	1	0	0	0
PyV-24	131	6913	0	0	0	4	3	10	2	0	0	0	0	0
PyV-24	132	6065	1	0	0	0	0	0	0	0	0	2	10	1
PyV-24	133	6353	0	0	0	2	2	8	0	0	1	0	0	0
PyV-24	134	6356	2	0	1	0	0	0	0	0	0	1	0	4
PyV-24	135	6328	2	0	0	0	0	0	0	0	0	0	3	3
PyV-24	136	5845	0	0	0	2	3	3	1	0	0	0	0	0
PyV-24	137	5574	0	0	0	2	0	3	1	3	1	0	0	0
PyV-24	138	5308	0	0	0	3	4	0	1	0	0	0	0	0
PyV-24	139	4994	0	0	0	0	0	0	2	1	1	0	0	0
PyV-24	140	4783	0	0	0	2	1	0	0	2	0	0	0	0
PyV-24	141	4249	0	0	0	2	1	2	1	2	0	0	0	0
PyV-24	142	3947	1	0	2	0	0	0	0	0	0	3	3	2
PyV-24	143	3489	0	0	0	0	34	1	0	0	0	0	0	0
PyV-24	144	3499	37	1	0	0	0	0	0	0	0	1	0	0
PyV-24	145	3153	0	1	0	0	0	0	0	0	0	2	0	4
PyV-24	146	3218	0	0	3	0	0	0	0	0	0	3	2	0
PyV-24	147	3360	0	7	3	0	0	0	0	0	0	1	73	0
PyV-24	148	3422	0	0	0	0	4	0	0	1	1	0	0	0
PyV-24	149	4006	2	4	1	0	0	0	0	0	0	0	31	10
PyV-24	150	4196	0	0	0	1	1	1	18	1	4	0	0	0
PyV-24	151	4256	0	0	0	7	3	1	2	2	2	0	0	0
PyV-24	152	4025	0	0	0	8	2	0	5	1	1	0	0	0
PyV-24	153	4312	1	2	3	0	0	0	0	0	0	1	10	3
PyV-24	154	4331	0	0	0	5	2	1	4	2	4	0	0	0
PyV-24	155	4336	5	10	4	0	0	0	0	0	0	2	6	0
PyV-24	156	4332	0	0	0	7	3	4	1	0	1	0	0	0
PyV-24	157	4321	0	0	0	16	7	4	2	1	0	0	0	0
PyV-24	158	4020	8	7	1	0	0	0	0	0	0	0	3	2
PyV-24	159	4017	0	0	0	2	4	5	1	1	1	0	0	0
PyV-24	160	4000	0	0	0	4	1	1	1	0	1	0	0	0
PyV-24	161	3990	1	1	2	0	0	0	0	0	0	0	3	1
PyV-24	162	4408	1	1	0	0	0	0	0	0	0	5	8	2
PyV-24	163	5015	0	0	0	0	0	4	0	0	0	0	0	0
PyV-24	164	5481	6	2	0	0	0	0	0	0	0	0	2	0
PyV-24	165	5482	1	1	0	0	0	0	0	0	0	3	2	1
PyV-24	166	5492	0	0	0	0	0	1	0	0	0	0	0	0
PyV-24	167	5484	0	0	0	2	1	0	3	2	0	0	0	0
PyV-24	168	5440	2	7	2	0	0	0	0	0	0	1	0	1
PyV-24	169	5428	7	0	0	0	0	0	0	0	0	1	13	5
PyV-24	170	5398	0	7	0	0	0	0	0	0	0	0	0	0
PyV-24	171	5142	0	0	0	6	0	0	0	1	0	0	0	0
PyV-24	172	4824	0	5	1	0	0	0	0	0	0	0	0	6
PyV-24	173	4359	0	0	0	1	0	0	1	1	1	0	0	0
PyV-24	174	3756	0	0	11	0	0	0	0	0	0	7	2	12
PyV-24	175	3177	2	0	0	0	0	0	0	0	0	2	0	1
PyV-24	176	2290	0	0	0	0	2	4	0	2	1	0	0	0
PyV-24	177	1929	0	0	0	0	0	0	0	0	0	1	1	4
PyV-24	178	1623	0	0	0	0	0	1	0	0	0	0	0	0
PyV-24	179	1604	2	5	1	0	0	0	0	0	0	2	0	0
PyV-24	180	1612	0	0	0	0	0	0	1	2	1	0	0	0
PyV-24	181	1613	0	0	0	2	0	0	0	0	0	0	0	0
PyV-24	182	1622	2	7	0	0	0	0	0	0	0	0	4	0
PyV-24	183	1631	0	0	0	0	2	2	2	1	2	0	0	0
PyV-24	184	1633	1	4	2	0	0	0	0	0	0	1	0	3
PyV-24	185	2253	0	0	0	0	0	0	1	0	2	0	0	0
PyV-24	186	2624	0	0	0	1	1	2	0	0	0	0	0	0
PyV-24	187	2589	1	3	0	0	0	0	0	0	0	4	9	6
PyV-24	188	1984	0	0	0	0	0	1	3	2	4	0	0	0
PyV-24	189	1873	3	0	2	0	0	0	0	0	0	0	10	0
PyV-24	190	2436	0	0	0	1	0	3	0	1	0	0	0	0
PyV-24	191	2432	1	3	0	0	0	0	0	0	0	0	2	0
PyV-24	192	2438	2	2	0	0	0	0	0	0	0	0	1	0
PyV-24	193	2731	2	4	1	0	0	0	0	0	0	0	1	0
PyV-24	194	2730	0	0	0	0	0	1	6	0	1	0	0	0
PyV-24	195	2735	0	0	1	0	0	0	0	0	0	0	1	0
PyV-24	196	2734	1	3	2	0	0	0	0	0	0	0	0	1
PyV-24	197	2739	1	8	2	0	0	0	0	0	0	0	2	1
PyV-24	198	2757	0	0	0	6	3	2	3	0	2	0	0	0
PyV-24	199	2768	0	0	0	0	1	1	2	2	0	0	0	0
PyV-24	200	2770	0	0	0	0	1	4	1	1	0	0	0	0
PyV-24	201	2767	4	1	1	0	0	0	0	0	0	0	3	2
PyV-24	202	3262	0	0	0	0	0	1	0	1	1	0	0	0
PyV-24	203	3676	0	0	0	0	3	0	0	0	0	0	0	0
PyV-24	204	3678	2	1	0	0	0	0	0	0	0	2	9	5
PyV-24	205	3665	0	3	0	0	0	0	0	0	0	0	0	0
PyV-24	206	3664	0	0	0	0	0	0	1	0	0	0	0	0
PyV-24	207	3656	1	0	5	0	0	0	0	0	0	0	2	0
PyV-24	208	3650	0	2	2	0	0	0	0	0	0	1	0	0
PyV-24	209	4054	0	0	0	1	3	0	0	0	1	0	0	0
PyV-24	210	4013	1	1	0	0	0	0	0	0	0	1	0	4
PyV-24	211	3639	0	0	0	0	0	0	0	0	0	0	1	0
PyV-24	212	3260	0	0	0	1	1	1	0	1	0	0	0	0
PyV-24	213	3255	0	1	1	0	0	0	0	0	0	0	4	1
PyV-24	214	2912	0	4	4	0	0	0	0	0	0	0	1	0
PyV-24	215	2850	0	6	1	0	0	0	0	0	0	0	0	0
PyV-24	216	3483	2	6	0	0	0	0	0	0	0	0	2	1
PyV-24	217	3997	1	2	1	0	0	0	0	0	0	0	4	0
PyV-24	218	3988	0	0	0	7	1	4	1	1	2	0	0	0
PyV-24	219	4309	17	4	2	0	0	0	0	0	0	3	2	0
PyV-24	220	4697	33	8	10	0	0	0	0	0	0	0	0	0
PyV-24	221	5514	0	0	0	5	1	4	12	0	6	0	0	0
PyV-24	222	6020	0	0	0	0	2	4	7	2	2	0	0	0
PyV-24	223	7814	0	0	0	2	1	4	0	3	1	0	0	0
PyV-24	224	7843	4	4	9	0	0	0	0	0	0	7	40	24
PyV-24	225	7852	0	0	0	2	0	2	2	3	2	0	0	0
PyV-24	226	7853	4	2	6	0	0	0	0	0	0	0	19	1
PyV-24	227	7915	0	0	0	0	1	6	2	0	0	0	0	0
PyV-24	228	7769	2	5	0	0	0	0	0	0	0	1	2	0
PyV-24	229	7773	7	3	5	0	0	0	0	0	0	1	1	1
PyV-24	230	8129	0	0	0	0	1	2	0	0	0	0	0	0
PyV-24	231	8813	1	0	0	0	0	0	0	0	0	2	2	2
PyV-24	232	9886	4	1	5	0	0	0	0	0	0	0	0	0
PyV-24	233	10316	4	24	4	0	0	0	0	0	0	0	3	4
PyV-24	234	10484	0	0	0	2	5	3	1	2	1	0	0	0
PyV-24	235	11672	0	0	0	1	10	3	2	2	2	0	0	0
PyV-24	236	12765	0	0	0	3	5	0	1	2	1	0	0	0
PyV-24	237	14079	0	0	0	6	0	4	2	4	7	0	0	0
PyV-24	238	15358	0	0	0	6	2	2	3	1	3	0	0	0
PyV-24	239	16197	0	0	0	1	1	2	4	0	4	0	0	0
PyV-24	240	16650	8	37	13	0	0	0	0	0	0	3	16	2
PyV-24	241	17152	0	2	2	0	0	0	0	0	0	20	2	2
PyV-24	242	17826	2	3	1	0	0	0	0	0	0	0	14	3
PyV-24	243	17546	0	3	0	0	0	0	0	0	0	0	30	3
PyV-24	244	17226	1	1	2	0	0	0	0	0	0	1	3	1
PyV-24	245	16832	0	0	0	2	2	4	2	2	6	0	0	0
PyV-24	246	16015	0	0	0	0	0	2	0	5	2	0	0	0
PyV-24	247	15507	1	5	6	0	0	0	0	0	0	0	5	0
PyV-24	248	13713	2	7	2	0	0	0	0	0	0	2	4	0
PyV-24	249	13682	0	0	0	2	3	1	3	3	1	0	0	0
PyV-24	250	13674	1	2	1	0	0	0	0	0	0	0	1	1
PyV-24	251	13672	3	5	1	0	0	0	0	0	0	0	3	0
PyV-24	252	13519	0	2	1	0	0	0	0	0	0	1	4	0
PyV-24	253	13263	0	0	0	0	0	0	2	3	4	0	0	0
PyV-24	254	13261	0	0	0	1	3	3	4	2	2	0	0	0
PyV-24	255	12934	0	6	5	0	0	0	0	0	0	4	16	2
PyV-24	256	12596	0	0	0	1	0	0	2	1	4	0	0	0
PyV-24	257	12822	0	0	0	3	1	2	7	4	8	0	0	0
PyV-24	258	12932	1	7	2	0	0	0	0	0	0	16	25	6
PyV-24	259	13388	0	0	0	0	2	0	0	1	3	0	0	0
PyV-24	260	13626	0	0	0	1	1	3	2	3	4	0	0	0
PyV-24	261	13610	0	0	0	0	6	7	1	1	2	0	0	0
PyV-24	262	13519	6	11	8	0	0	0	0	0	0	0	2	1
PyV-24	263	13157	1	4	1	0	0	0	0	0	0	2	21	2
PyV-24	264	13239	1	3	2	0	0	0	0	0	0	1	0	0
PyV-24	265	13496	0	4	1	0	0	0	0	0	0	6	3	2
PyV-24	266	12388	6	10	3	0	0	0	0	0	0	0	2	0
PyV-24	267	11234	5	15	5	0	0	0	0	0	0	2	6	1
PyV-24	268	11710	0	0	0	0	0	1	1	0	3	0	0	0
PyV-24	269	12099	0	0	0	3	0	1	0	1	5	0	0	0
PyV-24	270	12711	4	7	2	0	0	0	0	0	0	1	4	2
PyV-24	271	13985	0	0	0	2	0	0	4	2	3	0	0	0
PyV-24	272	13995	0	0	0	6	0	3	3	0	2	0	0	0
PyV-24	273	14020	1	9	1	0	0	0	0	0	0	1	0	0
PyV-24	274	14036	0	0	0	0	2	1	5	2	1	0	0	0
PyV-24	275	14347	1	4	2	0	0	0	0	0	0	1	5	4
PyV-24	276	14350	0	0	0	5	2	2	0	3	2	0	0	0
PyV-24	277	14300	16	10	7	0	0	0	0	0	0	0	1	1
PyV-24	278	14696	0	0	0	6	1	3	0	0	1	0	0	0
PyV-24	279	14707	1	4	0	0	0	0	0	0	0	1	3	4
PyV-24	280	14702	0	0	0	0	0	1	2	7	1	0	0	0
PyV-24	281	14703	0	0	0	1	6	3	0	0	0	0	0	0
PyV-24	282	14623	1	4	2	0	0	0	0	0	0	2	1	0
PyV-24	283	14446	5	12	1	0	0	0	0	0	0	0	1	0
PyV-24	284	14418	0	0	0	1	0	2	1	7	1	0	0	0
PyV-24	285	14720	0	2	24	0	0	0	0	0	0	2	4	1
PyV-24	286	14633	0	0	0	4	0	1	1	1	3	0	0	0
PyV-24	287	14716	0	0	0	1	1	2	0	2	6	0	0	0
PyV-24	288	14592	65	18	16	0	0	0	0	0	0	2	15	5
PyV-24	289	13698	0	0	0	5	0	2	2	1	0	0	0	0
PyV-24	290	13524	0	0	0	1	2	0	2	1	0	0	0	0
PyV-24	291	14552	0	0	0	2	4	4	0	1	1	0	0	0
PyV-24	292	14526	3	19	12	0	0	0	0	0	0	0	12	0
PyV-24	293	14060	0	0	0	1	0	1	3	3	3	0	0	0
PyV-24	294	13674	15	10	13	0	0	0	0	0	0	3	1	1
PyV-24	295	14333	0	0	0	5	3	3	0	1	0	0	0	0
PyV-24	296	13075	3	7	3	0	0	0	0	0	0	0	2	0
PyV-24	297	13484	4	10	2	0	0	0	0	0	0	0	1	2
PyV-24	298	13487	3	12	2	0	0	0	0	0	0	6	4	3
PyV-24	299	13488	0	0	0	1	2	1	2	2	11	0	0	0
PyV-24	300	14098	0	0	0	0	1	2	1	6	3	0	0	0
PyV-24	301	14127	15	8	1	0	0	0	0	0	0	3	21	49
PyV-24	302	14357	0	0	0	2	0	3	0	0	3	0	0	0
PyV-24	303	14235	0	0	0	0	1	1	8	5	4	0	0	0
PyV-24	304	14440	3	11	3	0	0	0	0	0	0	0	1	0
PyV-24	305	14421	9	12	2	0	0	0	0	0	0	0	3	0
PyV-24	306	14087	0	0	0	3	2	1	2	9	2	0	0	0
PyV-24	307	12888	0	0	0	3	3	5	2	2	2	0	0	0
PyV-24	308	12533	0	0	0	1	4	1	2	1	2	0	0	0
PyV-24	309	12684	7	12	3	0	0	0	0	0	0	1	4	1
PyV-24	310	12773	7	4	0	0	0	0	0	0	0	2	4	3
PyV-24	311	13042	0	0	0	3	0	2	3	6	8	0	0	0
PyV-24	312	13125	0	0	0	1	1	2	2	1	0	0	0	0
PyV-24	313	13084	0	0	0	1	5	5	0	1	0	0	0	0
PyV-24	314	13082	2	2	2	0	0	0	0	0	0	1	2	6
PyV-24	315	12085	1	5	2	0	0	0	0	0	0	0	5	5
PyV-24	316	12107	1	20	6	0	0	0	0	0	0	2	2	2
PyV-24	317	13167	2	12	4	0	0	0	0	0	0	1	5	0
PyV-24	318	13222	1	13	24	0	0	0	0	0	0	0	6	3
PyV-24	319	13244	0	0	0	0	1	0	3	2	2	0	0	0
PyV-24	320	12009	0	0	0	2	2	1	5	0	5	0	0	0
PyV-24	321	12014	3	8	4	0	0	0	0	0	0	0	9	1
PyV-24	322	11619	0	0	0	2	1	1	5	20	6	0	0	0
PyV-24	323	12724	0	0	0	1	1	0	6	4	6	0	0	0
PyV-24	324	13161	14	17	16	0	0	0	0	0	0	0	2	0
PyV-24	325	12259	25	10	26	0	0	0	0	0	0	0	0	0
PyV-24	326	12230	1	3	1	0	0	0	0	0	0	6	22	0
PyV-24	327	11652	2	3	1	0	0	0	0	0	0	0	6	3
PyV-24	328	12293	0	0	0	0	2	0	7	3	4	0	0	0
PyV-24	329	12079	4	4	3	0	0	0	0	0	0	4	2	1
PyV-24	330	12094	7	9	8	0	0	0	0	0	0	2	19	3
PyV-24	331	12093	0	0	0	4	0	0	2	1	3	0	0	0
PyV-24	332	12071	2	7	4	0	0	0	0	0	0	0	7	0
PyV-24	333	12693	0	0	0	3	0	7	1	7	2	0	0	0
PyV-24	334	11541	5	4	138	0	0	0	0	0	0	9	8	8
PyV-24	335	9156	0	0	0	2	4	7	73	5	1	0	0	0
PyV-24	336	7899	0	39	0	0	0	0	0	0	0	0	22	5
PyV-24	337	6515	0	0	0	3	2	1	3	1	5	0	0	0
PyV-24	338	5783	1	43	0	0	0	0	0	0	0	1	100	45
PyV-24	339	5763	0	0	0	1	5	0	20	2	0	0	0	0
PyV-24	340	5737	0	0	0	0	1	0	3	2	0	0	0	0
PyV-24	341	4691	0	0	0	0	0	0	42	3	2	0	0	0
PyV-24	342	3621	0	0	0	2	0	0	13	5	2	0	0	0
PyV-24	343	3553	7	11	0	0	0	0	0	0	0	0	31	0
PyV-24	344	3527	3	2	23	0	0	0	0	0	0	1	5	2
PyV-24	345	3499	0	0	0	0	4	4	0	1	0	0	0	0
PyV-24	346	3478	4	3	3	0	0	0	0	0	0	0	1	1
PyV-24	347	3451	0	1	0	0	0	0	0	0	0	1	1	0
PyV-24	348	2307	0	2	2	0	0	0	0	0	0	1	1	0
PyV-24	349	1842	2	1	1	0	0	0	0	0	0	2	4	0
PyV-24	350	1825	0	7	0	0	0	0	0	0	0	0	1	2
PyV-24	351	1820	1	0	2	0	0	0	0	0	0	0	0	0
PyV-24	352	1816	3	2	1	0	0	0	0	0	0	0	0	0
PyV-24	353	892	4	6	3	0	0	0	0	0	0	2	2	1
PyV-24	354	895	0	0	0	1	0	1	0	1	0	0	0	0
PyV-24	355	884	2	1	1	0	0	0	0	0	0	0	4	3
PyV-24	356	1868	0	0	0	0	0	0	0	0	0	0	0	0
PyV-24	357	1870	1	1	3	0	0	0	0	0	0	0	5	1
PyV-24	358	1238	2	2	3	0	0	0	0	0	0	1	0	0
PyV-24	359	2056	0	0	0	0	0	0	2	5	0	0	0	0
PyV-24	360	2063	4	2	3	0	0	0	0	0	0	5	8	6
PyV-24	361	2061	0	2	0	0	0	0	0	0	0	0	0	0
PyV-24	362	2054	1	0	0	0	0	0	0	0	0	0	0	0
PyV-24	363	2539	5	4	3	0	0	0	0	0	0	0	0	2
PyV-24	364	3920	0	0	0	2	0	0	0	0	0	0	0	0
PyV-24	365	3910	1	2	3	0	0	0	0	0	0	0	2	1
PyV-24	366	5415	4	2	1	0	0	0	0	0	0	0	0	0
PyV-24	367	6026	4	0	0	0	0	0	0	0	0	2	0	0
PyV-24	368	7112	0	0	0	0	0	0	1	0	0	0	0	0
PyV-24	369	8010	4	1	1	0	0	0	0	0	0	0	1	1
PyV-24	370	9845	0	0	0	4	0	2	1	2	2	0	0	0
PyV-24	371	10453	3	3	3	0	0	0	0	0	0	1	1	1
PyV-24	372	10475	0	0	0	2	1	3	0	2	5	0	0	0
PyV-24	373	11108	0	0	1	0	0	0	0	0	0	0	3	1
PyV-24	374	11513	4	11	2	0	0	0	0	0	0	2	1	0
PyV-24	375	12843	2	1	1	0	0	0	0	0	0	6	2	4
PyV-24	376	13213	0	0	0	1	0	3	2	2	2	0	0	0
PyV-24	377	14073	7	2	2	0	0	0	0	0	0	0	0	0
PyV-24	378	14962	4	6	5	0	0	0	0	0	0	2	3	0
PyV-24	379	15418	1	0	1	0	0	0	0	0	0	3	5	1
PyV-24	380	15636	0	0	0	2	1	1	1	0	2	0	0	0
PyV-24	381	14644	3	1	0	0	0	0	0	0	0	0	2	3
PyV-24	382	14680	1	9	2	0	0	0	0	0	0	4	27	6
PyV-24	383	14699	0	0	0	3	1	3	2	0	1	0	0	0
PyV-24	384	13895	0	0	0	2	0	0	1	1	4	0	0	0
PyV-24	385	14846	5	5	2	0	0	0	0	0	0	2	11	0
PyV-24	386	15957	0	0	0	2	0	1	2	0	1	0	0	0
PyV-24	387	17153	0	0	0	0	3	4	1	0	2	0	0	0
PyV-24	388	17285	6	4	2	0	0	0	0	0	0	9	35	19
PyV-24	389	17772	7	9	9	0	0	0	0	0	0	16	32	21
PyV-24	390	19142	0	0	0	4	2	1	6	2	5	0	0	0
PyV-24	391	19150	0	0	0	2	4	1	0	5	5	0	0	0
PyV-24	392	18865	0	0	0	0	1	4	4	3	1	0	0	0
PyV-24	393	17793	0	0	0	3	0	4	8	4	2	0	0	0
PyV-24	394	16917	0	0	0	11	16	16	2	2	6	0	0	0
PyV-24	395	16012	2	1	3	0	0	0	0	0	0	7	22	4
PyV-24	396	15847	1	1	1	0	0	0	0	0	0	2	9	3
PyV-24	397	16250	0	0	0	1	3	1	2	7	3	0	0	0
PyV-24	398	15628	0	0	0	4	1	6	3	1	4	0	0	0
PyV-24	399	15469	4	4	3	0	0	0	0	0	0	3	3	4
PyV-24	400	14494	0	0	0	1	1	3	2	0	0	0	0	0
PyV-24	401	14147	0	0	0	1	2	3	39	45	0	0	0	0
PyV-24	402	13330	32	8	8	0	0	0	0	0	0	7	29	353
PyV-24	403	12470	219	7	17	0	0	0	0	0	0	1	2	2
PyV-24	404	12427	2	5	221	0	0	0	0	0	0	3	0	0
PyV-24	405	12763	0	0	0	1	2	1	1	2	0	0	0	0
PyV-24	406	13385	0	2	2	0	0	0	0	0	0	3	2	1
PyV-24	407	13742	0	16	3	0	0	0	0	0	0	7	5	1
PyV-24	408	14233	0	0	0	5	0	3	0	1	1	0	0	0
PyV-24	409	14845	0	0	0	6	2	4	3	4	1	0	0	0
PyV-24	410	14812	0	0	0	5	2	2	3	3	0	0	0	0
PyV-24	411	14510	2	2	7	0	0	0	0	0	0	21	49	11
PyV-24	412	14248	6	5	11	0	0	0	0	0	0	1	7	1
PyV-24	413	13619	0	0	0	0	0	3	1	5	1	0	0	0
PyV-24	414	13372	2	3	1	0	0	0	0	0	0	1	7	1
PyV-24	415	13333	8	5	5	0	0	0	0	0	0	3	1	2
PyV-24	416	13368	0	0	0	1	0	2	1	2	3	0	0	0
PyV-24	417	13455	0	0	0	3	3	4	0	2	1	0	0	0
PyV-24	418	14659	0	0	0	1	1	15	5	14	2	0	0	0
PyV-24	419	15204	0	0	0	0	0	3	1	0	4	0	0	0
PyV-24	420	14491	3	15	8	0	0	0	0	0	0	3	10	2
PyV-24	421	14387	5	6	3	0	0	0	0	0	0	3	38	14
PyV-24	422	13980	0	0	0	2	2	0	23	20	4	0	0	0
PyV-24	423	14384	0	0	0	0	0	2	8	2	24	0	0	0
PyV-24	424	15404	0	0	0	2	0	6	25	2	1	0	0	0
PyV-24	425	15052	60	19	15	0	0	0	0	0	0	21	40	67
PyV-24	426	15325	0	0	0	3	1	3	5	18	5	0	0	0
PyV-24	427	15381	0	0	0	1	2	3	3	0	3	0	0	0
PyV-24	428	15358	2	8	21	0	0	0	0	0	0	2	1	3
PyV-24	429	15555	6	14	3	0	0	0	0	0	0	2	3	1
PyV-24	430	15493	3	1	0	0	0	0	0	0	0	3	2	1
PyV-24	431	14898	0	0	0	0	2	3	3	2	4	0	0	0
PyV-24	432	14517	7	0	2	0	0	0	0	0	0	0	3	1
PyV-24	433	14671	0	5	0	0	0	0	0	0	0	3	3	0
PyV-24	434	14661	0	7	0	0	0	0	0	0	0	3	4	2
PyV-24	435	14400	0	0	0	1	2	3	4	0	2	0	0	0
PyV-24	436	13599	7	5	21	0	0	0	0	0	0	3	4	6
PyV-24	437	13182	0	5	4	0	0	0	0	0	0	1	4	2
PyV-24	438	13737	0	0	0	4	1	1	1	4	5	0	0	0
PyV-24	439	13378	0	0	0	1	2	3	1	2	2	0	0	0
PyV-24	440	13258	13	7	1	0	0	0	0	0	0	1	2	3
PyV-24	441	11695	1	4	5	0	0	0	0	0	0	3	1	1
PyV-24	442	11688	0	9	2	0	0	0	0	0	0	2	1	0
PyV-24	443	11839	0	0	0	0	0	2	1	1	0	0	0	0
PyV-24	444	11690	4	4	2	0	0	0	0	0	0	0	3	0
PyV-24	445	11789	0	0	0	2	2	1	2	1	1	0	0	0
PyV-24	446	11694	12	11	6	0	0	0	0	0	0	0	1	1
PyV-24	447	11925	0	0	0	2	1	5	1	0	0	0	0	0
PyV-24	448	11925	0	0	0	0	0	2	0	1	1	0	0	0
PyV-24	449	11887	4	0	0	0	0	0	0	0	0	1	4	1
PyV-24	450	11888	0	2	0	0	0	0	0	0	0	1	0	0
PyV-24	451	11922	1	6	1	0	0	0	0	0	0	1	1	1
PyV-24	452	11971	0	0	0	1	1	2	0	1	2	0	0	0
PyV-24	453	11972	0	0	0	1	2	3	0	1	0	0	0	0
PyV-24	454	11844	13	6	2	0	0	0	0	0	0	2	6	23
PyV-24	455	12244	0	0	0	0	0	2	2	0	1	0	0	0
PyV-24	456	12830	0	3	2	0	0	0	0	0	0	0	11	0
PyV-24	457	13333	1	0	0	0	0	0	0	0	0	1	0	1
PyV-24	458	13406	2	11	2	0	0	0	0	0	0	0	4	0
PyV-24	459	13258	0	0	0	0	1	2	2	2	1	0	0	0
PyV-24	460	12810	1	2	2	0	0	0	0	0	0	2	4	0
PyV-24	461	13378	3	0	1	0	0	0	0	0	0	3	1	1
PyV-24	462	13408	3	12	5	0	0	0	0	0	0	1	4	0
PyV-24	463	13489	0	0	0	2	3	3	0	1	5	0	0	0
PyV-24	464	13747	3	4	1	0	0	0	0	0	0	1	2	3
PyV-24	465	13897	1	11	8	0	0	0	0	0	0	0	17	4
PyV-24	466	13896	0	0	0	0	4	4	5	3	3	0	0	0
PyV-24	467	13516	0	0	0	5	1	5	2	2	12	0	0	0
PyV-24	468	12298	2	4	2	0	0	0	0	0	0	16	110	18
PyV-24	469	12288	0	0	0	2	4	4	2	1	2	0	0	0
PyV-24	470	12427	0	0	0	1	2	1	6	8	4	0	0	0
PyV-24	471	12302	0	0	0	1	0	0	1	1	3	0	0	0
PyV-24	472	12472	0	0	0	1	1	0	2	1	1	0	0	0
PyV-24	473	12048	6	3	2	0	0	0	0	0	0	1	4	6
PyV-24	474	10836	0	2	0	0	0	0	0	0	0	3	1	6
PyV-24	475	11214	0	0	0	1	1	1	0	0	2	0	0	0
PyV-24	476	11247	1	1	2	0	0	0	0	0	0	3	1	1
PyV-24	477	11492	0	0	0	1	1	3	0	1	1	0	0	0
PyV-24	478	11768	0	0	0	0	6	2	2	1	0	0	0	0
PyV-24	479	11284	1	8	1	0	0	0	0	0	0	2	3	2
PyV-24	480	10403	0	0	0	2	1	0	3	1	1	0	0	0
PyV-24	481	10482	1	5	3	0	0	0	0	0	0	2	2	1
PyV-24	482	10457	3	25	2	0	0	0	0	0	0	3	16	2
PyV-24	483	9783	33	30	1	0	0	0	0	0	0	3	3	2
PyV-24	484	10026	0	0	0	4	4	3	0	2	3	0	0	0
PyV-24	485	9803	0	0	0	1	1	4	1	4	1	0	0	0
PyV-24	486	9228	0	0	0	0	1	2	4	1	1	0	0	0
PyV-24	487	8678	2	3	8	0	0	0	0	0	0	0	3	0
PyV-24	488	8022	0	0	0	3	0	0	0	8	11	0	0	0
PyV-24	489	6484	8	3	6	0	0	0	0	0	0	0	1	2
PyV-24	490	5116	2	3	0	0	0	0	0	0	0	0	1	0
PyV-24	491	5097	4	13	5	0	0	0	0	0	0	0	2	0
PyV-24	492	5079	0	0	0	1	0	0	0	3	1	0	0	0
PyV-24	493	6253	0	0	0	0	3	3	0	3	1	0	0	0
PyV-24	494	5866	1	13	3	0	0	0	0	0	0	0	1	0
PyV-24	495	6079	0	0	0	1	2	0	3	0	0	0	0	0
PyV-24	496	6081	0	0	0	2	1	2	4	0	0	0	0	0
PyV-24	497	5670	0	0	0	2	1	2	0	0	0	0	0	0
PyV-24	498	5668	0	0	2	0	0	0	0	0	0	1	1	5
PyV-24	499	5655	0	7	0	0	0	0	0	0	0	1	6	0
PyV-24	500	5268	0	0	0	1	0	2	0	1	1	0	0	0
PyV-24	501	4907	3	2	1	0	0	0	0	0	0	2	1	3
PyV-24	502	4518	0	4	3	0	0	0	0	0	0	3	0	0
PyV-24	503	4591	0	2	2	0	0	0	0	0	0	0	0	0
PyV-24	504	4590	3	0	1	0	0	0	0	0	0	0	2	0
PyV-24	505	5232	1	0	0	0	0	0	0	0	0	0	1	2
PyV-24	506	5549	0	0	0	0	0	1	1	1	1	0	0	0
PyV-24	507	5362	1	1	0	0	0	0	0	0	0	0	2	1
PyV-24	508	5920	0	0	0	0	0	0	0	0	0	3	0	2
PyV-24	509	5211	1	11	1	0	0	0	0	0	0	0	1	0
PyV-24	510	5563	0	2	1	0	0	0	0	0	0	0	0	0
PyV-24	511	5573	0	3	2	0	0	0	0	0	0	0	5	0
PyV-24	512	6099	1	1	1	0	0	0	0	0	0	0	2	0
PyV-24	513	6604	4	8	2	0	0	0	0	0	0	2	6	0
PyV-24	514	7493	0	0	0	1	0	4	0	3	0	0	0	0
PyV-24	515	8532	5	4	2	0	0	0	0	0	0	29	75	24
PyV-24	516	9334	0	0	0	0	0	1	1	1	5	0	0	0
PyV-24	517	10233	0	0	0	2	1	1	1	2	0	0	0	0
PyV-24	518	9789	2	1	1	0	0	0	0	0	0	1	9	1
PyV-24	519	10266	0	0	0	1	2	2	0	1	0	0	0	0
PyV-24	520	10375	2	4	0	0	0	0	0	0	0	1	3	0
PyV-24	521	10617	2	3	1	0	0	0	0	0	0	0	2	1
PyV-24	522	11259	0	0	0	1	1	0	3	2	0	0	0	0
PyV-24	523	11436	2	1	0	0	0	0	0	0	0	0	3	1
PyV-24	524	11437	2	3	1	0	0	0	0	0	0	0	2	0
PyV-24	525	11449	0	0	0	1	3	1	0	2	0	0	0	0
PyV-24	526	12263	3	1	2	0	0	0	0	0	0	0	5	3
PyV-24	527	12708	1	3	2	0	0	0	0	0	0	0	3	1
PyV-24	528	12828	0	0	0	0	0	3	1	0	1	0	0	0
PyV-24	529	13092	1	3	2	0	0	0	0	0	0	1	0	3
PyV-24	530	13211	0	4	1	0	0	0	0	0	0	0	1	0
PyV-24	531	12222	1	1	0	0	0	0	0	0	0	0	2	2
PyV-24	532	12215	1	5	1	0	0	0	0	0	0	0	0	1
PyV-24	533	12066	1	2	2	0	0	0	0	0	0	2	0	1
PyV-24	534	12717	1	1	0	0	0	0	0	0	0	0	1	3
PyV-24	535	12370	1	19	0	0	0	0	0	0	0	0	7	1
PyV-24	536	13219	2	19	3	0	0	0	0	0	0	0	1	1
PyV-24	537	13432	0	0	0	1	4	3	6	1	0	0	0	0
PyV-24	538	12935	0	0	0	2	2	0	5	3	0	0	0	0
PyV-24	539	12068	0	0	0	4	3	2	3	4	2	0	0	0
PyV-24	540	11051	4	1	1	0	0	0	0	0	0	9	16	6
PyV-24	541	10305	0	0	0	0	2	1	0	3	0	0	0	0
PyV-24	542	9417	0	0	0	7	0	2	2	3	1	0	0	0
PyV-24	543	8550	1	1	0	0	0	0	0	0	0	6	19	1
PyV-24	544	8052	0	0	1	0	0	0	0	0	0	1	4	2
PyV-24	545	7271	0	4	3	0	0	0	0	0	0	0	0	0
PyV-24	546	6905	0	0	0	1	0	0	1	1	0	0	0	0
PyV-24	547	6256	2	3	0	0	0	0	0	0	0	0	1	0
PyV-24	548	6081	0	0	3	0	0	0	0	0	0	0	2	0
PyV-24	549	6082	2	4	2	0	0	0	0	0	0	2	3	1
PyV-24	550	6072	0	0	0	0	1	3	0	1	0	0	0	0
PyV-24	551	5262	0	0	0	0	1	4	1	2	0	0	0	0
PyV-24	552	4809	2	8	1	0	0	0	0	0	0	0	1	0
PyV-24	553	4328	5	6	2	0	0	0	0	0	0	0	1	0
PyV-24	554	4060	0	0	0	1	0	1	1	2	0	0	0	0
PyV-24	555	3283	1	3	4	0	0	0	0	0	0	0	1	1
PyV-24	556	4098	2	1	0	0	0	0	0	0	0	0	0	0
PyV-24	557	3800	0	11	1	0	0	0	0	0	0	1	0	1
PyV-24	558	3812	0	0	0	3	0	1	0	0	7	0	0	0
PyV-24	559	3190	0	4	1	0	0	0	0	0	0	1	1	6
PyV-24	560	3847	0	0	0	0	2	0	1	1	0	0	0	0
PyV-24	561	3002	1	2	2	0	0	0	0	0	0	0	4	11
PyV-24	562	2267	0	0	0	2	0	0	2	2	0	0	0	0
PyV-24	563	2280	0	0	0	1	7	1	1	0	1	0	0	0
PyV-24	564	2270	3	2	2	0	0	0	0	0	0	3	41	15
PyV-24	565	3312	0	0	0	4	6	5	0	3	0	0	0	0
PyV-24	566	3833	1	13	4	0	0	0	0	0	0	1	3	0
PyV-24	567	4700	3	1	3	0	0	0	0	0	0	2	2	2
PyV-24	568	5556	2	4	6	0	0	0	0	0	0	1	3	0
PyV-24	569	5565	0	0	0	2	0	0	1	5	0	0	0	0
PyV-24	570	6135	2	0	5	0	0	0	0	0	0	0	3	2
PyV-24	571	6551	0	0	0	1	2	0	0	0	0	0	0	0
PyV-24	572	6962	2	2	1	0	0	0	0	0	0	1	2	0
PyV-24	573	7135	0	2	0	0	0	0	0	0	0	0	0	0
PyV-24	574	7141	0	2	1	0	0	0	0	0	0	2	2	0
PyV-24	575	8356	2	4	0	0	0	0	0	0	0	0	1	4
PyV-24	576	9240	0	0	0	1	0	0	2	0	2	0	0	0
PyV-24	577	9709	10	13	0	0	0	0	0	0	0	4	3	2
PyV-24	578	10267	0	0	0	0	0	3	3	1	1	0	0	0
PyV-24	579	10744	3	4	0	0	0	0	0	0	0	2	3	3
PyV-24	580	11151	36	13	17	0	0	0	0	0	0	0	4	1
PyV-24	581	11363	0	0	0	4	14	13	0	0	2	0	0	0
PyV-24	582	11744	0	0	0	0	0	2	12	8	2	0	0	0
PyV-24	583	11776	0	0	0	0	0	5	9	5	5	0	0	0
PyV-24	584	12175	4	2	0	0	0	0	0	0	0	3	18	9
PyV-24	585	12186	0	0	0	0	2	1	1	2	2	0	0	0
PyV-24	586	12848	0	0	0	2	2	3	3	2	1	0	0	0
PyV-24	587	12854	13	14	9	0	0	0	0	0	0	6	10	13
PyV-24	588	14260	0	0	0	1	0	3	7	2	3	0	0	0
PyV-24	589	14261	0	0	0	9	2	2	4	2	2	0	0	0
PyV-24	590	13206	0	0	0	0	2	1	0	2	3	0	0	0
PyV-24	591	12629	2	3	1	0	0	0	0	0	0	0	7	1
PyV-24	592	11739	4	2	0	0	0	0	0	0	0	0	5	0
PyV-24	593	10868	0	0	0	0	0	1	1	2	2	0	0	0
PyV-24	594	10859	4	1	4	0	0	0	0	0	0	4	3	4
PyV-24	595	10285	2	4	3	0	0	0	0	0	0	0	2	0
PyV-24	596	9867	0	0	0	1	4	3	0	3	3	0	0	0
PyV-24	597	9454	0	1	10	0	0	0	0	0	0	1	1	1
PyV-24	598	9278	7	2	0	0	0	0	0	0	0	0	2	3
PyV-24	599	9268	0	0	0	0	0	5	0	2	2	0	0	0
PyV-24	600	8051	0	0	0	4	1	0	1	5	2	0	0	0
PyV-24	601	7164	0	6	0	0	0	0	0	0	0	1	0	1
PyV-24	602	6693	0	0	0	0	0	2	1	3	0	0	0	0
PyV-24	603	6132	3	10	1	0	0	0	0	0	0	0	3	0
PyV-24	604	5650	0	1	2	0	0	0	0	0	0	1	0	0
PyV-24	605	5238	0	1	0	0	0	0	0	0	0	2	0	0
PyV-24	606	4187	0	0	0	0	0	0	0	0	0	0	0	0
PyV-24	607	3803	0	0	0	0	0	0	0	0	0	0	1	0
PyV-24	608	3284	1	0	1	0	0	0	0	0	0	1	0	0
PyV-24	609	2849	3	0	1	0	0	0	0	0	0	0	1	1
PyV-24	610	2181	0	1	2	0	0	0	0	0	0	1	5	1
PyV-24	611	2131	3	2	2	0	0	0	0	0	0	1	1	2
PyV-24	612	2832	0	0	0	2	0	3	1	0	0	0	0	0
PyV-24	613	1420	5	0	1	0	0	0	0	0	0	0	0	1
PyV-24	614	1957	0	0	0	1	1	490	1020	1	1	0	0	0
PyV-24	615	2865	1	1	0	0	0	0	0	0	0	0	2	0
PyV-24	616	3434	2	2	1	0	0	0	0	0	0	0	0	0
PyV-24	617	3441	0	0	0	1	0	0	0	2	1	0	0	0
PyV-24	618	3447	1	1	0	0	0	0	0	0	0	0	0	1
PyV-24	619	3452	2	3	0	0	0	0	0	0	0	0	0	0
PyV-24	620	3456	1	0	0	0	0	0	0	0	0	0	0	1
PyV-24	621	4224	0	0	0	1	0	0	0	0	2	0	0	0
PyV-24	622	4461	1	3	0	0	0	0	0	0	0	2	1	1
PyV-24	623	4726	1	0	3	0	0	0	0	0	0	0	0	0
PyV-24	624	5203	1	5	0	0	0	0	0	0	0	1	11	1
PyV-24	625	5919	0	0	0	1	0	4	1	1	1	0	0	0
PyV-24	626	6408	1	0	0	0	0	0	0	0	0	0	1	0
PyV-24	627	6944	2	1	1	0	0	0	0	0	0	0	0	0
PyV-24	628	7536	0	0	0	0	2	1	1	1	0	0	0	0
PyV-24	629	8495	0	0	0	0	1	0	3	0	0	0	0	0
PyV-24	630	8955	0	1	0	0	0	0	0	0	0	0	0	0
PyV-24	631	8974	1	3	1	0	0	0	0	0	0	0	1	0
PyV-24	632	8984	0	0	0	0	0	0	0	0	0	3	4	0
PyV-24	633	9002	0	0	0	0	0	0	2	0	2	0	0	0
PyV-24	634	9705	0	0	0	0	0	2	2	1	1	0	0	0
PyV-24	635	10454	9	6	0	0	0	0	0	0	0	2	2	5
PyV-24	636	9858	1	1	0	0	0	0	0	0	0	0	4	0
PyV-24	637	9600	3	1	2	0	0	0	0	0	0	2	1	4
PyV-24	638	10806	0	0	0	1	1	0	1	1	3	0	0	0
PyV-24	639	10830	0	0	0	0	4	3	1	0	2	0	0	0
PyV-24	640	10724	2	3	1	0	0	0	0	0	0	2	2	0
PyV-24	641	10565	3	14	2	0	0	0	0	0	0	3	1	0
PyV-24	642	11161	0	0	0	4	1	3	1	0	1	0	0	0
PyV-24	643	11170	4	3	2	0	0	0	0	0	0	0	4	0
PyV-24	644	11647	0	0	0	2	0	0	0	2	0	0	0	0
PyV-24	645	12109	0	0	0	4	1	4	1	4	1	0	0	0
PyV-24	646	12186	8	5	1	0	0	0	0	0	0	0	5	4
PyV-24	647	12324	13	15	6	0	0	0	0	0	0	3	38	17
PyV-24	648	12640	0	0	0	5	7	8	10	4	4	0	0	0
PyV-24	649	12778	0	0	0	4	0	6	3	2	2	0	0	0
PyV-24	650	12744	0	0	0	3	3	5	1	0	1	0	0	0
PyV-24	651	12721	0	0	0	1	0	0	1	3	3	0	0	0
PyV-24	652	12672	5	9	2	0	0	0	0	0	0	5	15	1
PyV-24	653	12750	0	0	0	2	0	0	2	6	3	0	0	0
PyV-24	654	12475	2	6	4	0	0	0	0	0	0	1	3	0
PyV-24	655	12025	6	2	2	0	0	0	0	0	0	4	3	10
PyV-24	656	13074	0	0	0	3	2	3	2	7	0	0	0	0
PyV-24	657	13444	11	8	7	0	0	0	0	0	0	5	4	9
PyV-24	658	14008	0	0	0	1	4	1	5	4	6	0	0	0
PyV-24	659	13751	0	0	0	2	3	3	5	3	3	0	0	0
PyV-24	660	13402	3	3	37	0	0	0	0	0	0	6	7	3
PyV-24	661	13384	0	0	0	1	2	10	10	2	1	0	0	0
PyV-24	662	13290	4	10	0	0	0	0	0	0	0	4	8	3
PyV-24	663	12106	26	9	7	0	0	0	0	0	0	10	15	4
PyV-24	664	11554	0	0	0	3	6	4	1	2	2	0	0	0
PyV-24	665	10744	0	0	0	1	1	5	2	3	1	0	0	0
PyV-24	666	10341	0	2	2	0	0	0	0	0	0	15	7	3
PyV-24	667	10347	0	0	0	1	1	1	4	0	1	0	0	0
PyV-24	668	10339	2	4	0	0	0	0	0	0	0	6	9	6
PyV-24	669	10301	3	14	17	0	0	0	0	0	0	2	4	0
PyV-24	670	10275	3	3	2	0	0	0	0	0	0	11	4	2
PyV-24	671	9469	0	0	0	0	0	2	1	19	3	0	0	0
PyV-24	672	9100	0	0	0	0	1	4	2	0	1	0	0	0
PyV-24	673	9122	2	11	1	0	0	0	0	0	0	1	2	1
PyV-24	674	8528	0	0	0	0	0	1	6	0	3	0	0	0
PyV-24	675	7852	9	15	6	0	0	0	0	0	0	0	9	3
PyV-24	676	7391	0	0	0	1	5	3	0	3	1	0	0	0
PyV-24	677	7187	1	0	4	0	0	0	0	0	0	5	5	2
PyV-24	678	7023	3	0	11	0	0	0	0	0	0	0	5	0
PyV-24	679	6984	0	0	0	3	1	0	1	8	4	0	0	0
PyV-24	680	7390	2	3	0	0	0	0	0	0	0	3	3	2
PyV-24	681	6997	4	1	4	0	0	0	0	0	0	3	0	0
PyV-24	682	6642	7	9	18	0	0	0	0	0	0	3	3	1
PyV-24	683	6570	0	0	0	0	2	5	1	5	3	0	0	0
PyV-24	684	6148	0	0	0	0	1	1	0	2	6	0	0	0
PyV-24	685	6064	0	9	2	0	0	0	0	0	0	2	5	0
PyV-24	686	6365	2	8	1	0	0	0	0	0	0	4	8	3
PyV-24	687	6431	0	0	0	3	1	2	1	4	7	0	0	0
PyV-24	688	6404	0	0	0	4	4	1	0	1	2	0	0	0
PyV-24	689	6405	3	4	3	0	0	0	0	0	0	1	1	0
PyV-24	690	6441	8	13	3	0	0	0	0	0	0	6	3	3
PyV-24	691	6470	0	0	0	1	0	2	5	4	2	0	0	0
PyV-24	692	5881	0	0	0	2	4	3	1	1	0	0	0	0
PyV-24	693	5879	0	0	0	3	4	3	0	2	0	0	0	0
PyV-24	694	5889	1	1	5	0	0	0	0	0	0	3	15	8
PyV-24	695	5855	6	6	5	0	0	0	0	0	0	1	4	0
PyV-24	696	6413	2	1	1	0	0	0	0	0	0	4	1	3
PyV-24	697	7097	1	5	5	0	0	0	0	0	0	1	0	1
PyV-24	698	6519	0	0	0	1	2	3	3	1	4	0	0	0
PyV-24	699	6514	4	0	1	0	0	0	0	0	0	0	0	0
PyV-24	700	6521	0	0	0	1	1	2	2	2	0	0	0	0
PyV-24	701	6853	1	16	3	0	0	0	0	0	0	2	2	4
PyV-24	702	6589	0	0	0	0	3	0	5	1	3	0	0	0
PyV-24	703	6701	0	0	0	1	2	4	11	5	1	0	0	0
PyV-24	704	6479	0	0	0	3	1	3	0	2	3	0	0	0
PyV-24	705	6324	5	2	2	0	0	0	0	0	0	6	10	7
PyV-24	706	6131	0	0	0	1	0	0	7	6	1	0	0	0
PyV-24	707	6405	0	0	0	1	1	3	6	4	0	0	0	0
PyV-24	708	6379	12	20	4	0	0	0	0	0	0	4	18	5
PyV-24	709	6949	0	0	0	8	0	3	1	2	6	0	0	0
PyV-24	710	6633	0	0	0	6	2	2	3	2	0	0	0	0
PyV-24	711	6605	1	9	4	0	0	0	0	0	0	6	18	5
PyV-24	712	6613	0	0	0	6	3	3	0	1	1	0	0	0
PyV-24	713	6945	0	0	0	4	0	0	2	1	2	0	0	0
PyV-24	714	6988	4	26	7	0	0	0	0	0	0	2	17	2
PyV-24	715	7176	5	6	11	0	0	0	0	0	0	2	13	5
PyV-24	716	7425	0	0	0	9	2	5	2	2	7	0	0	0
PyV-24	717	7556	34	7	10	0	0	0	0	0	0	1	2	14
PyV-24	718	8038	0	0	0	3	0	3	3	1	2	0	0	0
PyV-24	719	7946	0	0	0	5	11	0	0	12	6	0	0	0
PyV-24	720	7801	10	9	4	0	0	0	0	0	0	0	16	8
PyV-24	721	7552	0	0	0	2	2	1	2	5	3	0	0	0
PyV-24	722	7727	3	4	3	0	0	0	0	0	0	5	20	16
PyV-24	723	8304	0	0	0	6	0	5	6	1	0	0	0	0
PyV-24	724	8616	0	0	0	5	2	3	0	2	2	0	0	0
PyV-24	725	8948	0	0	0	3	2	1	2	0	0	0	0	0
PyV-24	726	8761	61	15	10	0	0	0	0	0	0	1	5	29
PyV-24	727	8752	0	0	0	2	0	5	2	2	5	0	0	0
PyV-24	728	8147	44	5	6	0	0	0	0	0	0	7	2	23
PyV-24	729	7824	1	4	1	0	0	0	0	0	0	0	3	0
PyV-24	730	7717	0	1	1	0	0	0	0	0	0	5	1	1
PyV-24	731	7561	0	3	0	0	0	0	0	0	0	1	3	1
PyV-24	732	7551	0	0	4	0	0	0	0	0	0	3	11	1
PyV-24	733	7399	11	3	5	0	0	0	0	0	0	2	5	6
PyV-24	734	7035	0	0	0	0	0	1	5	2	3	0	0	0
PyV-24	735	7251	0	0	0	5	11	4	1	3	1	0	0	0
PyV-24	736	7180	14	1	1	0	0	0	0	0	0	0	5	9
PyV-24	737	7070	20	3	4	0	0	0	0	0	0	0	2	0
PyV-24	738	7036	0	0	0	0	2	1	88	7	4	0	0	0
PyV-24	739	7427	31	6	13	0	0	0	0	0	0	51	5	64
PyV-24	740	7400	60	15	5	0	0	0	0	0	0	2	3	1
PyV-24	741	7496	9	6	5	0	0	0	0	0	0	2	3	0
PyV-24	742	7359	0	0	0	1	0	2	4	32	2	0	0	0
PyV-24	743	7192	30	13	16	0	0	0	0	0	0	3	15	2
PyV-24	744	7273	6	0	0	0	0	0	0	0	0	1	6	0
PyV-24	745	7261	3	1	1	0	0	0	0	0	0	2	1	2
PyV-24	746	7308	0	0	0	0	1	0	3	2	1	0	0	0
PyV-24	747	7269	0	0	0	0	0	0	0	0	0	5	6	4
PyV-24	748	6999	0	0	0	0	0	0	0	0	0	0	6	8
PyV-24	749	6969	0	0	0	1	2	6	2	0	0	0	0	0
PyV-24	750	6910	0	0	0	0	0	0	0	0	0	16	38	25
PyV-24	751	7289	0	0	0	1	3	5	0	0	0	0	0	0
PyV-24	752	8333	0	0	0	5	0	11	1	0	0	0	0	0
PyV-24	753	8724	0	0	0	14	3	1	2	0	0	0	0	0
PyV-24	754	8898	0	0	0	0	0	0	25	19	4	0	0	0
PyV-24	755	8972	0	0	0	4	4	2	0	0	0	0	0	0
PyV-24	756	8909	0	0	0	3	5	5	0	0	0	0	0	0
PyV-24	757	9599	0	0	0	6	2	7	0	0	1	0	0	0
PyV-24	758	9999	142	40	24	0	0	0	0	0	0	0	1	8
PyV-24	759	10175	0	0	0	8	2	3	0	0	1	0	0	0
PyV-24	760	10353	0	0	0	4	0	3	0	0	0	0	0	0
PyV-24	761	10414	0	0	0	4	1	3	0	0	1	0	0	0
PyV-24	762	10321	109	15	25	0	0	0	0	0	0	0	2	2
PyV-24	763	10325	0	1	0	0	0	0	0	0	0	1	3	1
PyV-24	764	10252	7	2	2	0	0	0	0	0	0	0	0	0
PyV-24	765	10296	2	0	3	0	0	0	0	0	0	0	0	0
PyV-24	766	10303	6	9	4	0	0	0	0	0	0	0	0	0
PyV-24	767	10630	0	0	0	0	0	0	0	0	0	13	18	7
PyV-24	768	10823	0	0	0	0	0	0	0	7	3	0	0	0
PyV-24	769	11166	0	0	0	3	7	4	0	0	0	0	0	0
PyV-24	770	11229	0	0	0	3	1	4	0	0	0	0	0	0
PyV-24	771	11212	0	0	0	0	0	0	7	6	1	0	0	0
PyV-24	772	11365	0	0	0	0	0	0	3	3	3	0	0	0
PyV-24	773	11391	4	5	2	0	0	0	0	0	0	0	0	0
PyV-24	774	11389	0	0	0	0	0	0	0	0	0	2	16	0
PyV-24	775	11411	2	2	0	0	0	0	0	0	0	0	1	0
PyV-24	776	11409	0	1	0	0	0	0	0	0	0	3	3	0
PyV-24	777	11456	4	2	2	0	0	0	0	0	0	1	0	93
PyV-24	778	11618	5	1	2	0	0	0	0	0	0	0	1	275
PyV-24	779	12176	0	0	0	0	0	2	8	3	3	0	0	0
PyV-24	780	12343	1	2	1	0	0	0	0	0	0	39	0	0
PyV-24	781	12181	5	1	6	0	0	0	0	0	0	10	1	0
PyV-24	782	12942	1010	1	9	0	0	0	0	0	0	1	6	3
PyV-24	783	13417	0	0	0	3	0	0	4	2	8	0	0	0
PyV-24	784	13529	1	2	3	0	0	0	0	0	0	3	14	2
PyV-24	785	14235	0	0	0	2	1	7	447	1	0	0	0	0
PyV-24	786	14300	0	0	0	3	1	3	0	1	1	0	0	0
PyV-24	787	14629	0	0	0	0	1	3	0	1	3	0	0	0
PyV-24	788	14788	0	0	0	0	2	1	3	6	6	0	0	0
PyV-24	789	14936	5	5	3	0	0	0	0	0	0	1	1	2
PyV-24	790	15337	0	0	0	2	1	1	2	3	0	0	0	0
PyV-24	791	15527	9	11	3	0	0	0	0	0	0	1	1	0
PyV-24	792	15670	0	0	0	1	1	4	4	1	1	0	0	0
PyV-24	793	15712	0	0	0	5	0	1	1	0	4	0	0	0
PyV-24	794	15650	0	0	0	0	0	7	6	2	4	0	0	0
PyV-24	795	15979	0	0	0	1	2	43	4	2	4	0	0	0
PyV-24	796	16101	0	0	0	3	2	0	5	4	6	0	0	0
PyV-24	797	16033	9	2	2	0	0	0	0	0	0	1	97	1
PyV-24	798	16087	3	2	3	0	0	0	0	0	0	2	6	2
PyV-24	799	16194	0	0	0	4	1	3	142	2	1	0	0	0
PyV-24	800	15923	1	3	1	0	0	0	0	0	0	0	2	4
PyV-24	801	15398	3	5	1	0	0	0	0	0	0	4	1	5
PyV-24	802	14322	0	0	0	1	2	4	0	3	2	0	0	0
PyV-24	803	13794	0	0	0	5	5	4	1	4	1	0	0	0
PyV-24	804	12996	0	0	0	8	4	2	3	0	4	0	0	0
PyV-24	805	13005	0	0	0	0	2	11	1	4	0	0	0	0
PyV-24	806	13484	0	0	0	1	2	0	7	3	4	0	0	0
PyV-24	807	13548	0	0	0	6	4	2	5	2	3	0	0	0
PyV-24	808	13403	2	66	3	0	0	0	0	0	0	10	28	5
PyV-24	809	13574	0	0	0	4	6	2	6	5	4	0	0	0
PyV-24	810	13288	0	0	0	18	18	5	4	4	1	0	0	0
PyV-24	811	13392	0	0	0	1	2	3	5	4	10	0	0	0
PyV-24	812	13343	11	32	3	0	0	0	0	0	0	2	8	2
PyV-24	813	12886	0	0	0	3	1	4	0	1	4	0	0	0
PyV-24	814	12379	0	0	0	2	1	2	4	3	2	0	0	0
PyV-24	815	11753	4	38	2	0	0	0	0	0	0	3	20	4
PyV-24	816	11203	3	6	8	0	0	0	0	0	0	2	5	0
PyV-24	817	10739	0	0	0	16	4	3	4	2	5	0	0	0
PyV-24	818	10638	2	4	1	0	0	0	0	0	0	0	15	6
PyV-24	819	9939	0	0	0	1	4	2	1	2	5	0	0	0
PyV-24	820	9903	1	15	1	0	0	0	0	0	0	0	4	5
PyV-24	821	10217	0	0	0	3	2	0	2	1	2	0	0	0
PyV-24	822	9869	0	0	0	2	0	3	6	1	4	0	0	0
PyV-24	823	9693	4	24	3	0	0	0	0	0	0	4	11	5
PyV-24	824	9875	0	0	0	1	0	6	4	3	8	0	0	0
PyV-24	825	10544	13	21	6	0	0	0	0	0	0	7	23	9
PyV-24	826	11405	0	0	0	4	1	2	14	3	8	0	0	0
PyV-24	827	12193	0	0	0	1	11	9	10	9	3	0	0	0
PyV-24	828	13532	0	0	0	3	5	4	11	5	13	0	0	0
PyV-24	829	14738	0	0	0	4	1	2	4	3	7	0	0	0
PyV-24	830	14964	0	0	0	9	18	5	24	12	6	0	0	0
PyV-24	831	15043	0	0	0	17	6	15	8	1	2	0	0	0
PyV-24	832	14677	22	8	8	0	0	0	0	0	0	1	5	10
PyV-24	833	14961	0	0	0	10	6	4	6	5	6	0	0	0
PyV-24	834	14890	14	7	4	0	0	0	0	0	0	1	2	4
PyV-24	835	15082	0	0	0	0	1	5	1	3	1	0	0	0
PyV-24	836	14656	37	12	13	0	0	0	0	0	0	4	5	20
PyV-24	837	14709	0	0	0	6	3	5	3	6	3	0	0	0
PyV-24	838	15362	0	0	0	3	6	2	2	7	2	0	0	0
PyV-24	839	15872	26	3	5	0	0	0	0	0	0	2	6	6
PyV-24	840	16606	0	0	0	9	1	4	3	2	5	0	0	0
PyV-24	841	17254	3	14	5	0	0	0	0	0	0	2	7	3
PyV-24	842	18040	3	4	6	0	0	0	0	0	0	2	5	1
PyV-24	843	18124	0	0	0	6	2	8	2	1	4	0	0	0
PyV-24	844	18882	13	3	2	0	0	0	0	0	0	2	9	0
PyV-24	845	19092	0	0	0	9	0	2	4	2	5	0	0	0
PyV-24	846	18294	0	0	0	5	5	2	1	3	1	0	0	0
PyV-24	847	17775	4	8	4	0	0	0	0	0	0	5	4	6
PyV-24	848	17861	13	8	9	0	0	0	0	0	0	8	3	9
PyV-24	849	17826	0	0	0	3	4	10	19	1	6	0	0	0
PyV-24	850	17752	6	12	3	0	0	0	0	0	0	3	25	2
PyV-24	851	17632	0	0	0	8	4	0	2	4	2	0	0	0
PyV-24	852	17447	1	1	5	0	0	0	0	0	0	3	8	21
PyV-24	853	17310	2	11	5	0	0	0	0	0	0	2	20	3
PyV-24	854	16094	0	0	0	2	1	1	0	5	7	0	0	0
PyV-24	855	16169	5	17	11	0	0	0	0	0	0	1	2	1
PyV-24	856	15529	0	0	0	1	5	17	3	1	6	0	0	0
PyV-24	857	14820	0	0	0	0	0	9	4	0	2	0	0	0
PyV-24	858	14272	7	4	18	0	0	0	0	0	0	1	6	24
PyV-24	859	13664	0	0	0	1	7	5	1	8	2	0	0	0
PyV-24	860	12661	1	3	1	0	0	0	0	0	0	1	1	0
PyV-24	861	12642	4	1	5	0	0	0	0	0	0	0	3	1
PyV-24	862	12597	1	0	3	0	0	0	0	0	0	2	3	1
PyV-24	863	11943	0	0	0	3	3	22	0	1	1	0	0	0
PyV-24	864	11423	7	5	0	0	0	0	0	0	0	1	9	0
PyV-24	865	11379	0	0	0	1	1	1	0	0	1	0	0	0
PyV-24	866	11325	0	0	0	2	3	3	0	1	3	0	0	0
PyV-24	867	10536	2	0	3	0	0	0	0	0	0	5	4	6
PyV-24	868	10015	2	7	3	0	0	0	0	0	0	2	6	1
PyV-24	869	9243	9	1	0	0	0	0	0	0	0	2	1	4
PyV-24	870	9311	0	0	0	3	2	5	4	8	2	0	0	0
PyV-24	871	10146	0	0	0	7	0	0	3	1	10	0	0	0
PyV-24	872	10129	11	5	11	0	0	0	0	0	0	1	3	0
PyV-24	873	9822	1	11	16	0	0	0	0	0	0	1	0	2
PyV-24	874	9281	0	0	0	1	1	2	4	5	3	0	0	0
PyV-24	875	9255	0	0	0	6	2	7	0	1	0	0	0	0
PyV-24	876	8513	1	10	4	0	0	0	0	0	0	0	0	0
PyV-24	877	7893	0	12	0	0	0	0	0	0	0	0	2	2
PyV-24	878	8019	0	0	0	1	1	1	10	4	1	0	0	0
PyV-24	879	8011	13	2	6	0	0	0	0	0	0	5	9	13
PyV-24	880	7317	6	6	1	0	0	0	0	0	0	0	6	0
PyV-24	881	8139	0	0	0	7	0	1	0	0	2	0	0	0
PyV-24	882	7416	0	2	0	0	0	0	0	0	0	1	3	5
PyV-24	883	6621	0	0	0	0	0	0	0	0	0	0	5	1
PyV-24	884	6618	0	0	0	2	1	2	0	0	0	0	0	0
PyV-24	885	6608	1	2	2	0	0	0	0	0	0	0	1	1
PyV-24	886	6603	0	0	0	0	2	0	0	0	0	0	0	0
PyV-24	887	6086	3	3	0	0	0	0	0	0	0	1	1	1
PyV-24	888	6961	2	6	2	0	0	0	0	0	0	3	14	9
PyV-24	889	7448	0	0	0	1	1	1	0	1	3	0	0	0
PyV-24	890	6742	0	0	0	0	1	0	6	2	2	0	0	0
PyV-24	891	6127	0	0	0	1	1	2	1	1	1	0	0	0
PyV-24	892	6121	9	6	1	0	0	0	0	0	0	1	7	0
PyV-24	893	6537	2	5	6	0	0	0	0	0	0	0	0	0
PyV-24	894	7033	0	1	1	0	0	0	0	0	0	5	15	0
PyV-24	895	6836	0	0	0	0	0	2	0	3	0	0	0	0
PyV-24	896	6008	0	0	0	1	1	0	0	0	2	0	0	0
PyV-24	897	6015	2	4	1	0	0	0	0	0	0	0	3	0
PyV-24	898	6029	1	5	1	0	0	0	0	0	0	2	4	0
PyV-24	899	6837	0	3	1	0	0	0	0	0	0	0	4	1
PyV-24	900	7070	0	0	0	2	0	0	2	0	4	0	0	0
PyV-24	901	8053	1	3	2	0	0	0	0	0	0	1	2	1
PyV-24	902	8073	1	1	1	0	0	0	0	0	0	4	2	2
PyV-24	903	6730	1	0	0	0	0	0	0	0	0	0	4	0
PyV-24	904	6771	0	1	1	0	0	0	0	0	0	2	5	3
PyV-24	905	7890	0	0	0	2	3	1	0	2	1	0	0	0
PyV-24	906	7061	0	1	0	0	0	0	0	0	0	2	1	1
PyV-24	907	7314	0	1	0	0	0	0	0	0	0	2	6	0
PyV-24	908	7330	0	0	0	0	2	1	0	0	0	0	0	0
PyV-24	909	7332	2	4	3	0	0	0	0	0	0	0	0	0
PyV-24	910	7892	0	0	0	1	0	1	2	0	2	0	0	0
PyV-24	911	8242	1	2	2	0	0	0	0	0	0	1	2	0
PyV-24	912	8523	3	7	0	0	0	0	0	0	0	0	1	1
PyV-24	913	8776	3	7	5	0	0	0	0	0	0	1	4	1
PyV-24	914	8807	0	0	0	1	0	1	1	2	5	0	0	0
PyV-24	915	9395	11	7	13	0	0	0	0	0	0	4	16	17
PyV-24	916	10301	0	0	0	2	4	3	3	3	5	0	0	0
PyV-24	917	10868	0	0	0	3	5	4	4	1	2	0	0	0
PyV-24	918	10954	0	0	0	4	1	3	12	5	4	0	0	0
PyV-24	919	11107	74	19	13	0	0	0	0	0	0	13	119	11
PyV-24	920	11438	0	0	0	1	3	10	16	13	4	0	0	0
PyV-24	921	12307	0	0	0	3	1	8	15	3	4	0	0	0
PyV-24	922	14005	0	0	0	6	2	8	13	1	2	0	0	0
PyV-24	923	15333	0	0	0	13	8	4	25	2	2	0	0	0
PyV-24	924	15194	11	21	5	0	0	0	0	0	0	9	55	13
PyV-24	925	15095	0	0	0	1	2	3	3	4	8	0	0	0
PyV-24	926	14934	0	0	0	10	4	2	1	0	4	0	0	0
PyV-24	927	15628	1	2	2	0	0	0	0	0	0	6	6	7
PyV-24	928	16213	30	23	9	0	0	0	0	0	0	0	3	1
PyV-24	929	17130	0	0	0	0	4	12	1	1	2	0	0	0
PyV-24	930	16976	0	0	0	4	4	9	0	0	0	0	0	0
PyV-24	931	17651	7	4	11	0	0	0	0	0	0	0	2	1
PyV-24	932	17831	0	0	0	3	0	1	4	1	2	0	0	0
PyV-24	933	18522	10	15	4	0	0	0	0	0	0	5	13	8
PyV-24	934	19566	0	0	0	6	11	10	7	16	12	0	0	0
PyV-24	935	19584	0	0	0	5	8	7	26	20	8	0	0	0
PyV-24	936	20142	0	0	0	2	6	3	21	4	6	0	0	0
PyV-24	937	20097	0	0	0	8	11	16	9	0	0	0	0	0
PyV-24	938	19969	0	0	0	4	0	5	13	17	14	0	0	0
PyV-24	939	19472	0	0	0	10	6	4	30	3	3	0	0	0
PyV-24	940	19573	0	0	0	5	7	13	7	4	2	0	0	0
PyV-24	941	19236	1	1	0	0	0	0	0	0	0	4	5	4
PyV-24	942	19254	5	10	0	0	0	0	0	0	0	1	3	0
PyV-24	943	19288	5	18	2	0	0	0	0	0	0	1	3	1
PyV-24	944	19286	0	0	0	2	0	2	9	3	11	0	0	0
PyV-24	945	19292	53	13	13	0	0	0	0	0	0	1	1	1
PyV-24	946	19353	0	0	0	4	1	5	0	2	0	0	0	0
PyV-24	947	19328	2	3	3	0	0	0	0	0	0	2	10	7
PyV-24	948	19521	0	0	0	4	1	2	2	7	5	0	0	0
PyV-24	949	19503	0	0	0	4	7	10	4	1	1	0	0	0
PyV-24	950	19504	0	0	0	3	5	5	1	0	5	0	0	0
PyV-24	951	19292	0	0	0	2	1	4	8	5	11	0	0	0
PyV-24	952	19146	12	14	4	0	0	0	0	0	0	4	5	2
PyV-24	953	19117	0	0	0	1	2	2	1	3	8	0	0	0
PyV-24	954	19087	14	6	8	0	0	0	0	0	0	18	18	29
PyV-24	955	19089	0	0	0	3	4	10	2	0	0	0	0	0
PyV-24	956	18907	2	1	0	0	0	0	0	0	0	4	3	3
PyV-24	957	18941	4	2	1	0	0	0	0	0	0	1	7	6
PyV-24	958	19086	0	0	0	1	2	12	1	2	0	0	0	0
PyV-24	959	19123	1	3	1	0	0	0	0	0	0	3	6	5
PyV-24	960	19077	0	0	0	3	0	2	2	2	8	0	0	0
PyV-24	961	19004	10	12	2	0	0	0	0	0	0	2	6	0
PyV-24	962	19044	0	0	0	0	1	0	6	13	7	0	0	0
PyV-24	963	18784	0	0	0	6	1	6	0	1	1	0	0	0
PyV-24	964	19529	5	5	3	0	0	0	0	0	0	0	5	3
PyV-24	965	19516	92	20	20	0	0	0	0	0	0	7	19	6
PyV-24	966	19615	0	0	0	6	3	3	2	2	0	0	0	0
PyV-24	967	19739	0	0	0	14	1	9	6	0	4	0	0	0
PyV-24	968	19648	0	0	0	8	2	4	1	2	2	0	0	0
PyV-24	969	19043	0	0	0	2	4	2	2	4	4	0	0	0
PyV-24	970	18101	61	33	19	0	0	0	0	0	0	5	63	6
PyV-24	971	18046	0	0	0	4	12	8	0	1	3	0	0	0
PyV-24	972	17748	0	0	0	20	8	7	0	0	6	0	0	0
PyV-24	973	17181	3	0	1	0	0	0	0	0	0	17	17	18
PyV-24	974	17194	3	19	10	0	0	0	0	0	0	1	7	2
PyV-24	975	17211	2	2	2	0	0	0	0	0	0	9	3	5
PyV-24	976	17445	1	0	2	0	0	0	0	0	0	3	4	4
PyV-24	977	17750	0	0	0	2	1	10	1	0	0	0	0	0
PyV-24	978	17668	4	0	3	0	0	0	0	0	0	5	3	5
PyV-24	979	17978	0	0	0	0	1	2	4	7	7	0	0	0
PyV-24	980	18018	2	1	2	0	0	0	0	0	0	1	6	8
PyV-24	981	17948	3	0	0	0	0	0	0	0	0	1	5	2
PyV-24	982	17944	7	14	14	0	0	0	0	0	0	1	2	0
PyV-24	983	18030	0	8	0	0	0	0	0	0	0	3	7	3
PyV-24	984	16964	0	0	0	5	0	0	3	2	5	0	0	0
PyV-24	985	16443	4	3	8	0	0	0	0	0	0	2	0	0
PyV-24	986	16663	0	0	0	1	2	0	3	2	2	0	0	0
PyV-24	987	16617	0	0	0	2	1	3	3	4	2	0	0	0
PyV-24	988	15925	5	6	4	0	0	0	0	0	0	9	40	12
PyV-24	989	16241	0	0	0	0	6	4	2	5	3	0	0	0
PyV-24	990	16114	0	0	0	6	6	3	10	2	3	0	0	0
PyV-24	991	15998	0	0	0	8	0	5	3	4	1	0	0	0
PyV-24	992	15890	12	13	3	0	0	0	0	0	0	0	8	1
PyV-24	993	16562	0	0	0	2	4	1	4	2	1	0	0	0
PyV-24	994	17387	0	1	2	0	0	0	0	0	0	1	8	7
PyV-24	995	18707	0	0	0	2	3	4	1	0	1	0	0	0
PyV-24	996	19198	0	0	0	6	4	4	0	0	1	0	0	0
PyV-24	997	19010	2	0	2	0	0	0	0	0	0	1	6	16
PyV-24	998	18099	2	7	6	0	0	0	0	0	0	3	19	1
PyV-24	999	17970	4	12	5	0	0	0	0	0	0	0	9	3
PyV-24	1000	17231	0	0	0	3	3	11	1	5	1	0	0	0
PyV-24	1001	17290	0	0	0	10	4	32	4	4	3	0	0	0
PyV-24	1002	17955	0	0	0	4	4	2	13	5	1	0	0	0
PyV-24	1003	18094	0	0	0	5	4	2	11	4	3	0	0	0
PyV-24	1004	18289	0	0	0	11	11	11	5	3	2	0	0	0
PyV-24	1005	17915	17	24	4	0	0	0	0	0	0	2	60	4
PyV-24	1006	17964	25	25	25	0	0	0	0	0	0	1	12	5
PyV-24	1007	18292	0	0	0	6	4	9	3	2	2	0	0	0
PyV-24	1008	18119	0	0	0	4	2	9	3	2	1	0	0	0
PyV-24	1009	19475	0	0	0	1	3	4	2	4	0	0	0	0
PyV-24	1010	20273	0	0	0	1	0	1	3	2	1	0	0	0
PyV-24	1011	19260	9	10	10	0	0	0	0	0	0	0	7	2
PyV-24	1012	19046	0	0	0	0	0	3	2	2	1	0	0	0
PyV-24	1013	19001	7	1	19	0	0	0	0	0	0	19	8	16
PyV-24	1014	19128	9	1	0	0	0	0	0	0	0	4	3	6
PyV-24	1015	19244	0	0	0	9	4	7	0	0	9	0	0	0
PyV-24	1016	19032	2	0	2	0	0	0	0	0	0	1	6	6
PyV-24	1017	19113	0	0	0	2	2	3	0	1	3	0	0	0
PyV-24	1018	19099	0	0	0	7	3	1	1	4	2	0	0	0
PyV-24	1019	18244	0	5	4	0	0	0	0	0	0	1	5	0
PyV-24	1020	17957	6	10	5	0	0	0	0	0	0	2	18	2
PyV-24	1021	17822	0	0	0	4	4	4	1	2	4	0	0	0
PyV-24	1022	17110	1	9	3	0	0	0	0	0	0	1	3	2
PyV-24	1023	17096	0	0	0	0	0	2	4	2	5	0	0	0
PyV-24	1024	17021	4	4	2	0	0	0	0	0	0	1	2	0
PyV-24	1025	17397	0	1	0	0	0	0	0	0	0	3	3	2
PyV-24	1026	17430	14	12	12	0	0	0	0	0	0	2	8	1
PyV-24	1027	17609	0	0	0	3	5	3	4	7	2	0	0	0
PyV-24	1028	17053	49	35	18	0	0	0	0	0	0	9	32	12
PyV-24	1029	15697	0	0	0	6	1	14	4	7	4	0	0	0
PyV-24	1030	16023	0	0	0	2	6	9	8	0	1	0	0	0
PyV-24	1031	15934	0	0	0	9	4	4	6	1	4	0	0	0
PyV-24	1032	15758	0	0	0	0	3	2	31	12	0	0	0	0
PyV-24	1033	15001	0	0	0	4	4	4	1	0	2	0	0	0
PyV-24	1034	14205	33	19	39	0	0	0	0	0	0	0	3	2
PyV-24	1035	14113	0	0	0	0	12	7	1	5	1	0	0	0
PyV-24	1036	14593	3	6	2	0	0	0	0	0	0	1	4	1
PyV-24	1037	15139	2	2	1	0	0	0	0	0	0	2	2	2
PyV-24	1038	15150	7	8	2	0	0	0	0	0	0	1	1	10
PyV-24	1039	15068	0	0	0	4	7	6	10	4	1	0	0	0
PyV-24	1040	15064	3	14	3	0	0	0	0	0	0	1	12	8
PyV-24	1041	15484	0	0	0	0	0	5	5	3	4	0	0	0
PyV-24	1042	14808	0	0	0	1	1	4	2	0	0	0	0	0
PyV-24	1043	13703	1	1	0	0	0	0	0	0	0	0	22	7
PyV-24	1044	14608	0	0	0	1	3	0	6	1	5	0	0	0
PyV-24	1045	14601	0	0	0	3	3	5	8	6	7	0	0	0
PyV-24	1046	14692	3	21	10	0	0	0	0	0	0	0	2	0
PyV-24	1047	14730	8	24	7	0	0	0	0	0	0	0	4	0
PyV-24	1048	15403	0	0	0	2	0	0	5	3	2	0	0	0
PyV-24	1049	15455	6	2	4	0	0	0	0	0	0	3	1	2
PyV-24	1050	15440	1	8	9	0	0	0	0	0	0	1	1	2
PyV-24	1051	15588	0	0	0	1	0	2	6	5	4	0	0	0
PyV-24	1052	15625	9	11	12	0	0	0	0	0	0	1	4	3
PyV-24	1053	16431	0	0	0	3	3	5	2	1	2	0	0	0
PyV-24	1054	18736	0	0	0	0	0	2	2	7	10	0	0	0
PyV-24	1055	18532	4	9	4	0	0	0	0	0	0	0	3	0
PyV-24	1056	18610	8	14	11	0	0	0	0	0	0	2	5	0
PyV-24	1057	18535	4	14	7	0	0	0	0	0	0	2	17	2
PyV-24	1058	19114	4	15	12	0	0	0	0	0	0	7	4	1
PyV-24	1059	18555	0	0	0	4	2	3	0	2	4	0	0	0
PyV-24	1060	17838	0	0	0	3	3	3	1	2	3	0	0	0
PyV-24	1061	17330	1	3	1	0	0	0	0	0	0	2	6	3
PyV-24	1062	16767	2	3	0	0	0	0	0	0	0	1	7	1
PyV-24	1063	17424	0	0	0	0	0	3	2	2	4	0	0	0
PyV-24	1064	17342	5	14	10	0	0	0	0	0	0	3	5	9
PyV-24	1065	17476	0	0	0	0	0	2	1	2	4	0	0	0
PyV-24	1066	17442	2	2	4	0	0	0	0	0	0	2	2	7
PyV-24	1067	18004	3	2	3	0	0	0	0	0	0	2	7	2
PyV-24	1068	19309	0	0	0	2	2	4	2	0	5	0	0	0
PyV-24	1069	18409	0	0	0	2	1	1	0	2	1	0	0	0
PyV-24	1070	18098	1	1	6	0	0	0	0	0	0	4	10	4
PyV-24	1071	18261	0	0	0	2	2	0	6	4	4	0	0	0
PyV-24	1072	18251	4	13	4	0	0	0	0	0	0	8	19	6
PyV-24	1073	18725	0	0	0	7	6	2	5	6	7	0	0	0
PyV-24	1074	18662	0	0	0	4	3	6	4	5	6	0	0	0
PyV-24	1075	18644	0	0	0	4	6	4	6	3	4	0	0	0
PyV-24	1076	18605	0	0	0	10	5	3	2	4	8	0	0	0
PyV-24	1077	18152	0	0	0	3	1	2	3	6	9	0	0	0
PyV-24	1078	18039	9	28	10	0	0	0	0	0	0	2	8	4
PyV-24	1079	17769	4	4	4	0	0	0	0	0	0	7	16	13
PyV-24	1080	17693	0	0	0	1	1	7	4	5	10	0	0	0
PyV-24	1081	17670	7	5	11	0	0	0	0	0	0	2	4	0
PyV-24	1082	17754	0	0	0	5	5	4	2	3	2	0	0	0
PyV-24	1083	17887	7	5	2	0	0	0	0	0	0	0	10	2
PyV-24	1084	18770	0	0	0	4	2	3	4	2	3	0	0	0
PyV-24	1085	19305	0	0	0	6	2	5	1	0	2	0	0	0
PyV-24	1086	19517	7	5	1	0	0	0	0	0	0	0	4	0
PyV-24	1087	19969	5	3	4	0	0	0	0	0	0	1	13	3
PyV-24	1088	19302	6	13	4	0	0	0	0	0	0	1	7	2
PyV-24	1089	18939	2	1	2	0	0	0	0	0	0	0	14	2
PyV-24	1090	18172	0	0	0	3	1	1	2	3	4	0	0	0
PyV-24	1091	18138	0	0	0	4	4	7	3	4	1	0	0	0
PyV-24	1092	18060	0	0	0	7	4	5	2	0	3	0	0	0
PyV-24	1093	17266	0	0	0	1	5	4	2	2	2	0	0	0
PyV-24	1094	17264	0	0	0	1	1	11	16	6	11	0	0	0
PyV-24	1095	16932	0	0	0	2	3	5	15	3	8	0	0	0
PyV-24	1096	15436	49	32	17	0	0	0	0	0	0	0	3	3
PyV-24	1097	14920	0	0	0	4	7	2	6	12	1	0	0	0
PyV-24	1098	14719	0	0	0	14	3	4	1	3	10	0	0	0
PyV-24	1099	14686	0	0	0	1	6	6	8	6	3	0	0	0
PyV-24	1100	14658	0	0	0	11	1	2	3	3	7	0	0	0
PyV-24	1101	14627	0	0	0	2	3	3	3	1	2	0	0	0
PyV-24	1102	13883	0	0	0	2	4	2	0	0	4	0	0	0
PyV-24	1103	13659	0	0	0	9	6	1	5	3	5	0	0	0
PyV-24	1104	13121	49	14	6	0	0	0	0	0	0	2	11	2
PyV-24	1105	12989	0	0	0	1	3	8	8	8	2	0	0	0
PyV-24	1106	12880	5	15	3	0	0	0	0	0	0	1	6	0
PyV-24	1107	12557	19	4	16	0	0	0	0	0	0	1	3	1
PyV-24	1108	12488	0	0	0	4	1	1	0	5	0	0	0	0
PyV-24	1109	12171	1	1	2	0	0	0	0	0	0	3	11	8
PyV-24	1110	12263	0	0	0	3	0	1	0	2	3	0	0	0
PyV-24	1111	12240	0	0	0	2	0	4	0	0	0	0	0	0
PyV-24	1112	11932	0	2	4	0	0	0	0	0	0	3	8	3
PyV-24	1113	12332	0	0	0	0	0	4	0	1	5	0	0	0
PyV-24	1114	12023	0	2	4	0	0	0	0	0	0	6	11	6
PyV-24	1115	12042	4	11	7	0	0	0	0	0	0	0	1	3
PyV-24	1116	11365	2	0	0	0	0	0	0	0	0	1	2	3
PyV-24	1117	11370	0	0	0	1	1	2	2	1	2	0	0	0
PyV-24	1118	11411	0	0	0	1	1	0	0	1	0	0	0	0
PyV-24	1119	11399	3	6	1	0	0	0	0	0	0	1	0	0
PyV-24	1120	10942	0	0	0	0	0	0	3	1	0	0	0	0
PyV-24	1121	10964	0	4	2	0	0	0	0	0	0	1	0	1
PyV-24	1122	10966	5	7	1	0	0	0	0	0	0	0	3	1
PyV-24	1123	10014	3	10	3	0	0	0	0	0	0	1	3	2
PyV-24	1124	9613	0	0	0	2	0	0	10	2	4	0	0	0
PyV-24	1125	9642	0	0	0	0	6	0	2	1	1	0	0	0
PyV-24	1126	9648	0	0	0	1	0	0	7	5	0	0	0	0
PyV-24	1127	9093	30	15	6	0	0	0	0	0	0	0	1	2
PyV-24	1128	8550	0	0	0	3	8	4	4	2	2	0	0	0
PyV-24	1129	6965	0	0	0	8	5	1	1	2	2	0	0	0
PyV-24	1130	6410	1	11	0	0	0	0	0	0	0	1	5	0
PyV-24	1131	6077	3	6	3	0	0	0	0	0	0	0	1	0
PyV-24	1132	5777	0	0	0	0	0	2	6	2	4	0	0	0
PyV-24	1133	5134	19	7	6	0	0	0	0	0	0	0	0	1
PyV-24	1134	4547	0	0	0	0	2	1	0	0	0	0	0	0
PyV-24	1135	3918	0	0	0	3	2	1	0	0	2	0	0	0
PyV-24	1136	3712	2	7	1	0	0	0	0	0	0	1	0	0
PyV-24	1137	3563	0	0	0	0	0	0	4	2	2	0	0	0
PyV-24	1138	3146	0	0	0	4	0	2	0	0	1	0	0	0
PyV-24	1139	2759	0	0	1	0	0	0	0	0	0	5	14	16
PyV-24	1140	2709	0	0	0	0	0	1	1	1	3	0	0	0
PyV-24	1141	2685	0	0	0	1	0	5	1	0	3	0	0	0
PyV-24	1142	2178	4	8	5	0	0	0	0	0	0	1	4	0
PyV-24	1143	1608	0	0	0	2	0	2	4	2	4	0	0	0
PyV-24	1144	1591	0	0	0	3	5	1	1	2	0	0	0	0
PyV-24	1145	1584	0	0	0	2	2	0	0	1	1	0	0	0
PyV-24	1146	1549	1	1	2	0	0	0	0	0	0	0	0	0
PyV-24	1147	1526	0	0	0	1	0	0	1	0	0	0	0	0
PyV-24	1148	1475	1	2	1	0	0	0	0	0	0	3	7	11
PyV-24	1149	1450	0	0	0	0	0	0	4	1	1	0	0	0
PyV-24	1150	1087	0	0	0	0	0	2	1	1	1	0	0	0
PyV-24	1151	60	1	4	1	0	0	0	0	0	0	0	0	0
PyV-24	1152	49	0	0	0	1	0	0	1	2	0	0	0	0
PyV-24	1153	46	0	0	0	0	0	0	1	0	0	0	0	0
PyV-24	1154	42	0	6	1	0	0	0	0	0	0	0	0	1
PyV-24	1155	43	0	0	0	0	0	0	1	0	0	0	0	0
PyV-24	1156	36	0	0	0	0	0	0	3	0	1	0	0	0
PyV-24	1157	43	0	5	0	0	0	0	0	0	0	0	2	0
PyV-24	1158	55	0	0	0	0	0	0	0	0	1	0	0	0
PyV-24	1159	54	0	0	0	0	0	1	0	1	0	0	0	0
PyV-24	1160	54	1	1	0	0	0	0	0	0	0	0	1	0
PyV-24	1161	56	0	0	0	0	0	1	1	0	0	0	0	0
PyV-24	1163	77	1	1	1	0	0	0	0	0	0	0	1	0
PyV-24	1164	409	0	0	0	0	0	0	0	0	2	0	0	0
PyV-24	1165	424	0	0	0	2	0	0	1	1	2	0	0	0
PyV-24	1166	650	0	4	1	0	0	0	0	0	0	0	0	0
PyV-24	1167	1141	0	0	0	0	0	0	1	0	0	0	0	0
PyV-24	1168	1446	7	4	7	0	0	0	0	0	0	1	3	8
PyV-24	1169	1625	2	1	0	0	0	0	0	0	0	0	0	1
PyV-24	1170	1968	0	0	0	2	1	1	0	1	0	0	0	0
PyV-24	1171	2186	2	0	0	0	0	0	0	0	0	0	1	0
PyV-24	1172	2581	3	0	0	0	0	0	0	0	0	1	2	0
PyV-24	1173	3310	0	0	0	0	0	0	1	2	2	0	0	0
PyV-24	1174	3626	0	0	0	1	0	3	0	1	1	0	0	0
PyV-24	1175	3642	0	0	0	1	1	0	0	1	1	0	0	0
PyV-24	1176	3670	1	1	2	0	0	0	0	0	0	0	2	0
PyV-24	1177	4083	0	0	1	0	0	0	0	0	0	1	1	0
PyV-24	1178	4442	2	3	1	0	0	0	0	0	0	4	12	0
PyV-24	1179	4758	0	0	0	1	0	1	0	1	1	0	0	0
PyV-24	1180	4974	0	0	0	0	1	1	1	1	2	0	0	0
PyV-24	1181	5227	2	7	1	0	0	0	0	0	0	1	8	1
PyV-24	1182	5465	0	0	0	0	0	0	0	0	3	0	0	0
PyV-24	1183	5867	0	0	0	0	1	0	2	2	2	0	0	0
PyV-24	1184	6008	2	13	8	0	0	0	0	0	0	0	5	1
PyV-24	1185	6487	6	0	0	0	0	0	0	0	0	1	3	2
PyV-24	1186	7269	0	0	0	1	1	2	3	0	0	0	0	0
PyV-24	1187	7294	0	0	0	0	0	0	0	0	0	2	2	4
PyV-24	1188	7787	0	0	0	0	0	0	0	1	2	0	0	0
PyV-24	1189	7770	7	5	0	0	0	0	0	0	0	6	6	9
PyV-24	1190	8071	1	4	3	0	0	0	0	0	0	1	0	0
PyV-24	1191	7974	3	0	0	0	0	0	0	0	0	1	1	3
PyV-24	1192	7952	3	0	0	0	0	0	0	0	0	1	0	1
PyV-24	1193	7966	3	2	3	0	0	0	0	0	0	0	5	3
PyV-24	1194	8031	0	0	0	2	0	0	1	2	8	0	0	0
PyV-24	1195	7850	0	0	0	1	1	3	2	2	3	0	0	0
PyV-24	1196	7797	4	8	2	0	0	0	0	0	0	2	6	0
PyV-24	1197	7756	0	0	0	2	2	1	0	0	1	0	0	0
PyV-24	1198	7431	3	1	3	0	0	0	0	0	0	0	0	2
PyV-24	1199	7478	3	3	1	0	0	0	0	0	0	1	4	5
PyV-24	1200	7754	0	0	0	8	5	0	3	0	2	0	0	0
PyV-24	1201	8011	0	0	0	0	2	4	0	0	1	0	0	0
PyV-24	1202	8146	1	1	2	0	0	0	0	0	0	4	10	3
PyV-24	1203	8000	22	13	11	0	0	0	0	0	0	1	1	1
PyV-24	1204	8110	0	0	0	0	2	5	0	0	0	0	0	0
PyV-24	1205	8180	0	0	0	0	2	6	1	2	2	0	0	0
PyV-24	1206	8234	0	0	0	1	1	0	0	1	3	0	0	0
PyV-24	1207	8263	0	0	0	0	1	1	3	1	1	0	0	0
PyV-24	1208	8142	1	11	1	0	0	0	0	0	0	0	1	0
PyV-24	1209	8195	0	0	0	0	1	2	2	4	1	0	0	0
PyV-24	1210	8035	0	0	0	0	0	1	1	0	2	0	0	0
PyV-24	1211	8027	0	7	1	0	0	0	0	0	0	0	1	1
PyV-24	1212	8036	3	3	5	0	0	0	0	0	0	0	0	1
PyV-24	1213	7537	0	0	0	5	1	3	1	1	1	0	0	0
PyV-24	1214	7228	1	0	3	0	0	0	0	0	0	0	2	0
PyV-24	1215	6920	5	10	2	0	0	0	0	0	0	0	1	1
PyV-24	1216	6797	0	0	0	0	0	1	5	1	4	0	0	0
PyV-24	1217	6341	6	3	3	0	0	0	0	0	0	9	7	24
PyV-24	1218	6026	52	41	18	0	0	0	0	0	0	0	1	0
PyV-24	1219	5784	0	0	0	5	5	8	1	0	2	0	0	0
PyV-24	1220	5788	0	0	0	3	0	2	0	0	0	0	0	0
PyV-24	1221	5624	0	0	0	5	2	4	2	0	1	0	0	0
PyV-24	1222	5287	0	0	0	2	0	0	1	0	0	0	0	0
PyV-24	1223	4888	11	7	2	0	0	0	0	0	0	1	1	0
PyV-24	1224	4529	0	0	0	0	0	0	0	2	2	0	0	0
PyV-24	1225	4238	0	0	0	2	5	1	0	0	1	0	0	0
PyV-24	1226	3957	2	0	0	0	0	0	0	0	0	4	9	1
PyV-24	1227	3423	0	0	0	6	1	1	0	0	1	0	0	0
PyV-24	1228	3301	2	3	6	0	0	0	0	0	0	0	0	1
PyV-24	1229	3595	0	0	0	0	0	0	0	0	0	5	11	5
PyV-24	1230	3558	0	0	0	6	2	5	0	0	3	0	0	0
PyV-24	1231	3567	0	0	0	6	2	3	0	2	3	0	0	0
PyV-24	1232	3454	0	0	0	1	2	2	1	0	1	0	0	0
PyV-24	1233	3311	0	0	0	4	1	1	0	2	1	0	0	0
PyV-24	1234	3265	0	0	0	3	4	1	2	2	3	0	0	0
PyV-24	1235	3150	0	0	0	1	10	1	3	0	0	0	0	0
PyV-24	1236	2902	0	0	0	3	2	2	0	0	0	0	0	0
PyV-24	1237	3373	0	0	0	3	5	0	11	0	3	0	0	0
PyV-24	1238	3390	0	0	0	0	2	6	11	2	1	0	0	0
PyV-24	1239	3604	2	1	1	0	0	0	0	0	0	1	4	6
PyV-24	1240	3832	3	3	8	0	0	0	0	0	0	0	2	1
PyV-24	1241	3981	1	0	1	0	0	0	0	0	0	1	0	2
PyV-24	1242	4494	0	0	0	3	3	6	0	0	0	0	0	0
PyV-24	1243	4739	8	3	6	0	0	0	0	0	0	0	1	0
PyV-24	1244	4987	1	4	3	0	0	0	0	0	0	0	1	2
PyV-24	1245	4991	6	9	1	0	0	0	0	0	0	2	5	2
PyV-24	1246	5427	0	0	0	3	0	7	0	0	0	0	0	0
PyV-24	1247	5869	0	0	0	1	1	3	2	0	0	0	0	0
PyV-24	1248	6203	0	0	0	1	1	2	1	0	0	0	0	0
PyV-24	1249	6214	21	10	5	0	0	0	0	0	0	1	14	7
PyV-24	1250	6233	0	0	0	1	1	2	2	3	0	0	0	0
PyV-24	1251	6553	0	0	0	0	3	3	1	0	2	0	0	0
PyV-24	1252	7310	0	0	0	5	14	3	1	0	0	0	0	0
PyV-24	1253	7474	0	0	0	1	13	3	16	14	3	0	0	0
PyV-24	1254	7490	0	0	0	1	3	0	1	2	3	0	0	0
PyV-24	1255	7262	0	0	0	0	1	1	3	3	5	0	0	0
PyV-24	1256	6991	0	0	0	1	0	3	2	1	1	0	0	0
PyV-24	1257	7006	22	16	4	0	0	0	0	0	0	8	36	90
PyV-24	1258	7041	0	0	0	1	1	3	5	4	1	0	0	0
PyV-24	1259	6900	3	5	1	0	0	0	0	0	0	0	4	3
PyV-24	1260	6707	0	0	0	0	1	1	3	4	4	0	0	0
PyV-24	1261	6636	5	40	4	0	0	0	0	0	0	2	8	2
PyV-24	1262	6887	0	0	0	2	2	1	0	2	2	0	0	0
PyV-24	1263	7283	6	5	1	0	0	0	0	0	0	6	11	20
PyV-24	1264	7219	0	0	0	2	1	5	0	0	1	0	0	0
PyV-24	1265	7265	0	0	0	0	0	3	0	1	0	0	0	0
PyV-24	1266	7285	17	7	3	0	0	0	0	0	0	1	5	5
PyV-24	1267	7199	9	6	3	0	0	0	0	0	0	1	5	4
PyV-24	1268	7602	0	0	0	3	5	2	2	0	2	0	0	0
PyV-24	1269	7744	0	0	0	5	5	1	2	2	1	0	0	0
PyV-24	1270	7846	0	0	0	1	3	5	4	1	1	0	0	0
PyV-24	1271	7897	8	57	2	0	0	0	0	0	0	7	41	10
PyV-24	1272	7963	0	0	0	0	1	3	1	3	1	0	0	0
PyV-24	1273	7801	0	0	0	0	1	2	1	2	0	0	0	0
PyV-24	1274	8643	0	0	0	3	0	0	2	4	2	0	0	0
PyV-24	1275	8634	71	22	7	0	0	0	0	0	0	12	39	129
PyV-24	1276	8323	0	0	0	4	1	3	5	0	1	0	0	0
PyV-24	1277	8309	3	1	2	0	0	0	0	0	0	4	5	0
PyV-24	1278	8073	0	0	0	1	2	2	3	0	2	0	0	0
PyV-24	1279	7986	4	14	8	0	0	0	0	0	0	0	4	0
PyV-24	1280	7989	2	4	0	0	0	0	0	0	0	2	3	0
PyV-24	1281	8673	1	1	0	0	0	0	0	0	0	1	1	3
PyV-24	1282	9457	0	0	0	1	2	9	3	14	7	0	0	0
PyV-24	1283	9497	10	29	1	0	0	0	0	0	0	1	3	0
PyV-24	1284	9945	12	54	26	0	0	0	0	0	0	1	8	1
PyV-24	1285	10694	0	0	0	0	2	4	12	6	10	0	0	0
PyV-24	1286	10801	0	0	0	2	2	5	0	3	2	0	0	0
PyV-24	1287	10898	0	0	0	0	1	0	1	4	6	0	0	0
PyV-24	1288	11020	0	0	0	2	1	1	2	2	1	0	0	0
PyV-24	1289	11076	7	38	9	0	0	0	0	0	0	2	22	0
PyV-24	1290	11008	3	1	2	0	0	0	0	0	0	3	5	2
PyV-24	1291	11002	2	1	1	0	0	0	0	0	0	1	5	1
PyV-24	1292	11142	4	1	1	0	0	0	0	0	0	0	0	1
PyV-24	1293	11247	0	0	0	1	1	1	0	0	6	0	0	0
PyV-24	1294	11209	0	0	0	3	5	5	2	0	0	0	0	0
PyV-24	1295	11292	6	14	3	0	0	0	0	0	0	2	10	5
PyV-24	1296	11359	0	0	0	0	1	4	5	1	1	0	0	0
PyV-24	1297	11367	3	17	5	0	0	0	0	0	0	7	22	14
PyV-24	1298	11559	0	0	0	1	10	4	4	11	6	0	0	0
PyV-24	1299	11784	0	0	0	6	4	3	11	6	3	0	0	0
PyV-24	1300	12355	0	0	0	3	1	2	8	7	5	0	0	0
PyV-24	1301	13265	0	0	0	9	11	2	4	4	0	0	0	0
PyV-24	1302	13074	1	1	4	0	0	0	0	0	0	18	30	11
PyV-24	1303	13428	0	0	0	7	14	10	2	2	1	0	0	0
PyV-24	1304	13367	8	11	6	0	0	0	0	0	0	0	3	1
PyV-24	1305	13820	0	1	0	0	0	0	0	0	0	2	0	3
PyV-24	1306	13755	1	1	0	0	0	0	0	0	0	1	0	1
PyV-24	1307	14065	1	2	1	0	0	0	0	0	0	0	2	2
PyV-24	1308	14206	0	0	0	0	1	6	6	3	2	0	0	0
PyV-24	1309	14329	0	0	0	1	1	7	1	1	3	0	0	0
PyV-24	1310	14553	5	3	5	0	0	0	0	0	0	2	23	4
PyV-24	1311	14555	1	3	3	0	0	0	0	0	0	1	5	6
PyV-24	1312	14439	0	0	0	10	1	5	3	0	3	0	0	0
PyV-24	1313	14343	0	0	0	3	4	0	4	3	6	0	0	0
PyV-24	1314	14351	0	0	0	2	0	3	1	0	2	0	0	0
PyV-24	1315	14354	6	1	3	0	0	0	0	0	0	1	7	2
PyV-24	1316	14348	3	3	1	0	0	0	0	0	0	1	9	3
PyV-24	1317	14210	0	0	0	4	0	3	1	1	1	0	0	0
PyV-24	1318	14347	0	0	0	0	4	0	10	2	2	0	0	0
PyV-24	1319	14358	1	3	0	0	0	0	0	0	0	0	4	1
PyV-24	1320	14444	1	6	0	0	0	0	0	0	0	1	7	2
PyV-24	1321	14448	0	0	0	3	2	5	1	0	1	0	0	0
PyV-24	1322	14476	1	0	2	0	0	0	0	0	0	0	5	3
PyV-24	1323	14628	11	12	4	0	0	0	0	0	0	1	1	1
PyV-24	1324	14764	0	0	0	3	1	5	2	0	3	0	0	0
PyV-24	1325	14791	0	0	0	0	4	6	1	1	3	0	0	0
PyV-24	1326	14831	0	0	0	2	0	1	4	3	4	0	0	0
PyV-24	1327	14879	0	13	2	0	0	0	0	0	0	1	10	0
PyV-24	1328	15118	0	0	0	1	0	2	3	5	9	0	0	0
PyV-24	1329	14779	9	3	1	0	0	0	0	0	0	6	18	7
PyV-24	1330	14927	0	0	0	1	5	4	0	1	2	0	0	0
PyV-24	1331	14991	1	2	1	0	0	0	0	0	0	1	0	0
PyV-24	1332	15085	0	0	0	0	0	0	1	1	3	0	0	0
PyV-24	1333	14716	3	2	0	0	0	0	0	0	0	2	1	0
PyV-24	1334	14142	0	0	0	2	0	1	1	2	2	0	0	0
PyV-24	1335	13160	3	1	1	0	0	0	0	0	0	0	2	0
PyV-24	1336	12602	1	1	1	0	0	0	0	0	0	1	0	1
PyV-24	1337	11870	1	1	1	0	0	0	0	0	0	4	3	0
PyV-24	1338	11424	0	0	0	2	0	3	0	1	4	0	0	0
PyV-24	1339	11391	4	2	1	0	0	0	0	0	0	2	1	3
PyV-24	1340	11521	0	0	0	0	0	1	1	2	1	0	0	0
PyV-24	1341	11360	0	3	2	0	0	0	0	0	0	1	0	1
PyV-24	1342	10923	0	0	0	4	0	0	1	0	3	0	0	0
PyV-24	1343	10044	0	0	0	2	0	0	1	0	4	0	0	0
PyV-24	1344	10129	2	1	1	0	0	0	0	0	0	3	3	3
PyV-24	1345	9697	2	4	1	0	0	0	0	0	0	0	4	3
PyV-24	1346	9455	0	0	0	0	0	1	0	0	2	0	0	0
PyV-24	1347	8897	0	2	1	0	0	0	0	0	0	0	3	1
PyV-24	1348	8376	0	0	0	0	2	1	1	0	1	0	0	0
PyV-24	1349	7168	1	0	0	0	0	0	0	0	0	0	1	2
PyV-24	1350	6571	0	0	0	3	1	0	0	0	1	0	0	0
PyV-24	1351	5620	0	2	0	0	0	0	0	0	0	0	1	0
PyV-24	1352	5006	0	0	0	0	0	0	1	0	2	0	0	0
PyV-24	1353	4400	1	2	0	0	0	0	0	0	0	0	0	4
PyV-24	1354	4151	0	0	0	8	0	1	2	0	1	0	0	0
PyV-24	1355	3527	0	0	0	1	0	3	0	0	4	0	0	0
PyV-24	1356	2803	7	3	0	0	0	0	0	0	0	0	1	2
PyV-24	1357	3069	0	0	0	0	0	0	2	2	2	0	0	0
PyV-24	1358	3509	0	0	0	2	0	1	0	0	0	0	0	0
PyV-24	1359	4233	4	3	0	0	0	0	0	0	0	2	0	0
PyV-24	1360	5396	0	0	0	0	2	0	1	2	0	0	0	0
PyV-24	1361	5886	1	1	1	0	0	0	0	0	0	0	1	2
PyV-24	1362	6382	0	0	0	1	0	2	0	0	2	0	0	0
PyV-24	1363	6842	3	4	1	0	0	0	0	0	0	1	1	6
PyV-24	1364	6672	0	0	0	0	2	1	0	1	2	0	0	0
PyV-24	1365	6334	2	1	1	0	0	0	0	0	0	0	2	0
PyV-24	1366	6334	0	0	0	1	1	2	1	0	0	0	0	0
PyV-24	1367	6344	0	0	0	1	1	0	2	4	3	0	0	0
PyV-24	1368	6341	1	2	1	0	0	0	0	0	0	1	1	1
PyV-24	1369	6155	0	0	0	5	0	1	0	2	0	0	0	0
PyV-24	1370	6592	2	0	1	0	0	0	0	0	0	2	2	0
PyV-24	1371	6556	2	0	5	0	0	0	0	0	0	0	6	1
PyV-24	1372	6971	6	0	2	0	0	0	0	0	0	0	2	0
PyV-24	1373	7494	0	0	0	2	1	1	0	2	5	0	0	0
PyV-24	1374	8234	0	1	2	0	0	0	0	0	0	2	2	2
PyV-24	1375	8999	2	1	0	0	0	0	0	0	0	1	2	0
PyV-24	1376	9798	1	3	3	0	0	0	0	0	0	0	1	0
PyV-24	1377	10312	0	0	0	0	0	4	3	1	2	0	0	0
PyV-24	1378	10918	0	0	0	1	3	2	2	2	1	0	0	0
PyV-24	1379	11131	2	7	1	0	0	0	0	0	0	1	3	1
PyV-24	1380	11659	2	6	1	0	0	0	0	0	0	1	1	1
PyV-24	1381	12109	0	0	0	1	0	2	4	2	2	0	0	0
PyV-24	1382	10508	0	0	0	0	1	5	4	7	3	0	0	0
PyV-24	1383	10089	0	0	0	3	1	13	2	0	7	0	0	0
PyV-24	1384	9384	0	0	0	4	14	7	0	4	2	0	0	0
PyV-24	1385	8219	13	2	18	0	0	0	0	0	0	1	0	1
PyV-24	1386	7722	0	0	0	1	3	15	1	0	0	0	0	0
PyV-24	1387	7219	0	0	0	1	3	3	0	0	0	0	0	0
PyV-24	1388	6760	1	1	0	0	0	0	0	0	0	5	11	3
PyV-24	1389	6746	1	6	0	0	0	0	0	0	0	0	0	0
PyV-24	1390	7292	1	10	1	0	0	0	0	0	0	1	2	1
PyV-24	1391	8102	0	0	0	0	0	2	0	0	0	0	0	0
PyV-24	1392	8746	3	2	0	0	0	0	0	0	0	1	5	0
PyV-24	1393	9230	1	8	3	0	0	0	0	0	0	5	3	1
PyV-24	1394	9395	0	0	0	3	2	4	2	0	1	0	0	0
PyV-24	1395	9485	0	0	0	0	2	3	1	2	0	0	0	0
PyV-24	1396	9608	0	0	0	2	3	3	2	0	2	0	0	0
PyV-24	1397	9736	2	3	4	0	0	0	0	0	0	6	17	5
PyV-24	1398	9662	0	4	1	0	0	0	0	0	0	1	7	2
PyV-24	1399	8931	0	0	0	0	0	2	3	1	0	0	0	0
PyV-24	1400	8174	0	0	0	0	1	0	4	2	2	0	0	0
PyV-24	1401	7369	0	0	0	0	0	0	0	2	3	0	0	0
PyV-24	1402	6872	0	3	0	0	0	0	0	0	0	4	2	2
PyV-24	1403	6279	0	0	0	0	1	0	1	2	1	0	0	0
PyV-24	1404	6070	0	0	0	1	1	1	4	1	0	0	0	0
PyV-24	1405	5919	15	4	3	0	0	0	0	0	0	1	16	0
PyV-24	1406	6087	0	0	0	3	0	4	1	0	1	0	0	0
PyV-24	1407	6070	0	0	0	1	1	2	2	2	2	0	0	0
PyV-24	1408	6048	0	0	0	0	1	1	0	2	0	0	0	0
PyV-24	1409	6598	2	4	5	0	0	0	0	0	0	1	3	0
PyV-24	1410	7005	0	0	0	1	0	1	1	3	1	0	0	0
PyV-24	1411	7012	0	0	0	5	2	2	0	0	2	0	0	0
PyV-24	1412	7015	2	1	1	0	0	0	0	0	0	3	4	2
PyV-24	1413	7009	0	0	0	2	1	0	0	0	2	0	0	0
PyV-24	1414	7007	0	0	0	0	0	1	0	2	0	0	0	0
PyV-24	1415	6457	1	1	0	0	0	0	0	0	0	1	3	1
PyV-24	1416	5645	0	0	0	0	0	0	0	0	0	0	1	0
PyV-24	1417	4996	0	0	0	0	0	1	0	1	0	0	0	0
PyV-24	1418	4914	4	3	1	0	0	0	0	0	0	1	1	9
PyV-24	1419	5046	0	0	0	0	1	0	2	2	3	0	0	0
PyV-24	1420	4524	5	2	2	0	0	0	0	0	0	1	2	0
PyV-24	1421	4129	0	0	0	0	1	2	0	2	0	0	0	0
PyV-24	1422	3595	3	2	3	0	0	0	0	0	0	3	2	2
PyV-24	1423	3500	2	3	3	0	0	0	0	0	0	0	1	3
PyV-24	1424	4119	3	5	1	0	0	0	0	0	0	2	2	2
PyV-24	1425	5399	0	0	0	2	0	7	1	0	2	0	0	0
PyV-24	1426	5404	0	0	0	0	2	0	0	2	0	0	0	0
PyV-24	1427	5404	1	0	7	0	0	0	0	0	0	0	0	4
PyV-24	1428	5455	1	5	2	0	0	0	0	0	0	6	47	9
PyV-24	1429	5776	0	0	0	1	5	1	0	0	3	0	0	0
PyV-24	1430	5794	0	0	0	0	0	1	1	2	0	0	0	0
PyV-24	1431	5195	0	3	3	0	0	0	0	0	0	7	5	9
PyV-24	1432	6518	0	0	0	1	0	1	0	0	1	0	0	0
PyV-24	1433	7060	0	0	0	2	3	1	5	0	0	0	0	0
PyV-24	1434	6989	0	0	0	2	2	0	1	3	0	0	0	0
PyV-24	1435	6587	0	3	2	0	0	0	0	0	0	3	5	3
PyV-24	1436	6584	1	2	0	0	0	0	0	0	0	3	0	1
PyV-24	1437	6609	0	8	5	0	0	0	0	0	0	0	20	0
PyV-24	1438	6614	0	0	0	0	1	5	0	1	0	0	0	0
PyV-24	1439	6612	2	0	1	0	0	0	0	0	0	2	3	1
PyV-24	1440	6619	0	0	0	0	0	2	2	4	0	0	0	0
PyV-24	1441	6626	0	0	0	0	1	0	1	1	0	0	0	0
PyV-24	1442	6624	0	0	0	0	1	0	3	1	0	0	0	0
PyV-24	1443	6507	5	3	4	0	0	0	0	0	0	10	21	21
PyV-24	1444	5949	6	6	2	0	0	0	0	0	0	1	1	1
PyV-24	1445	5958	0	1	2	0	0	0	0	0	0	3	4	0
PyV-24	1446	6297	1	4	0	0	0	0	0	0	0	0	1	0
PyV-24	1447	6288	2	3	2	0	0	0	0	0	0	0	1	0
PyV-24	1448	5942	0	0	0	2	0	1	0	2	1	0	0	0
PyV-24	1449	5309	1	2	0	0	0	0	0	0	0	2	4	2
PyV-24	1450	5690	0	0	0	1	1	1	0	1	2	0	0	0
PyV-24	1451	5690	6	1	0	0	0	0	0	0	0	1	18	1
PyV-24	1452	5686	0	0	0	1	0	0	2	0	0	0	0	0
PyV-24	1453	5614	0	4	1	0	0	0	0	0	0	0	9	1
PyV-24	1454	5294	0	4	0	0	0	0	0	0	0	3	7	0
PyV-24	1455	5572	0	0	0	0	0	1	6	2	3	0	0	0
PyV-24	1456	6021	0	0	0	1	1	0	0	0	0	0	0	0
PyV-24	1457	5707	3	0	1	0	0	0	0	0	0	2	11	13
PyV-24	1458	5894	1	4	7	0	0	0	0	0	0	1	2	1
PyV-24	1459	5884	0	1	1	0	0	0	0	0	0	2	6	0
PyV-24	1460	6131	2	1	2	0	0	0	0	0	0	1	1	0
PyV-24	1461	6429	2	0	3	0	0	0	0	0	0	0	0	0
PyV-24	1462	6721	0	2	2	0	0	0	0	0	0	3	1	0
PyV-24	1463	7175	0	0	0	0	0	0	0	0	0	1	1	0
PyV-24	1464	7870	0	0	0	0	0	0	0	0	0	1	0	0
PyV-24	1465	8472	0	0	0	2	0	1	0	1	0	0	0	0
PyV-24	1466	8942	1	2	1	0	0	0	0	0	0	2	1	1
PyV-24	1467	9703	2	4	0	0	0	0	0	0	0	0	0	0
PyV-24	1468	9767	1	5	2	0	0	0	0	0	0	1	1	0
PyV-24	1469	10550	0	0	1	0	0	0	0	0	0	2	2	1
PyV-24	1470	11244	1	3	3	0	0	0	0	0	0	0	1	0
PyV-24	1471	10903	1	6	0	0	0	0	0	0	0	1	2	1
PyV-24	1472	11368	0	5	0	0	0	0	0	0	0	1	3	0
PyV-24	1473	12854	3	3	1	0	0	0	0	0	0	0	1	0
PyV-24	1474	13624	0	0	0	0	1	2	2	1	0	0	0	0
PyV-24	1475	13480	0	0	0	3	3	3	1	1	3	0	0	0
PyV-24	1476	13926	12	4	8	0	0	0	0	0	0	3	6	3
PyV-24	1477	14946	12	13	0	0	0	0	0	0	0	3	12	0
PyV-24	1478	15956	0	0	0	4	2	7	6	4	3	0	0	0
PyV-24	1479	16933	0	0	0	4	0	12	10	6	3	0	0	0
PyV-24	1480	17471	0	0	0	1	3	3	12	3	0	0	0	0
PyV-24	1481	17027	0	0	0	7	4	4	2	3	2	0	0	0
PyV-24	1482	16014	0	0	0	1	5	4	32	12	3	0	0	0
PyV-24	1483	15297	0	0	0	15	11	12	33	2	1	0	0	0
PyV-24	1484	15202	20	32	4	0	0	0	0	0	0	0	4	1
PyV-24	1485	15212	3	3	1	0	0	0	0	0	0	13	3	9
PyV-24	1486	15360	1	3	1	0	0	0	0	0	0	10	10	1
PyV-24	1487	15046	1	0	1	0	0	0	0	0	0	2	0	0
PyV-24	1488	14595	0	0	0	3	2	1	1	2	2	0	0	0
PyV-24	1489	14528	2	5	5	0	0	0	0	0	0	1	2	3
PyV-24	1490	14526	1	5	0	0	0	0	0	0	0	1	3	0
PyV-24	1491	14603	0	0	0	0	2	3	0	4	3	0	0	0
PyV-24	1492	13839	5	2	5	0	0	0	0	0	0	6	4	2
PyV-24	1493	13479	1	10	1	0	0	0	0	0	0	1	4	1
PyV-24	1494	12694	6	1	4	0	0	0	0	0	0	1	2	0
PyV-24	1495	11977	9	12	5	0	0	0	0	0	0	0	1	2
PyV-24	1496	11972	0	0	0	1	3	1	4	2	1	0	0	0
PyV-24	1497	11507	0	3	3	0	0	0	0	0	0	1	22	2
PyV-24	1498	10017	0	0	0	3	1	3	1	2	5	0	0	0
PyV-24	1499	9244	0	0	0	6	4	0	1	4	1	0	0	0
PyV-24	1500	7711	7	4	4	0	0	0	0	0	0	0	2	1
PyV-24	1501	7256	0	0	0	5	8	0	2	7	0	0	0	0
PyV-24	1502	6223	0	0	0	13	0	1	2	2	3	0	0	0
PyV-24	1503	5213	19	26	1	0	0	0	0	0	0	2	2	1
PyV-24	1504	4235	1	5	0	0	0	0	0	0	0	3	1	1
PyV-24	1505	3021	1	2	6	0	0	0	0	0	0	1	2	0
PyV-24	1506	2994	0	0	0	0	0	0	1	0	0	0	0	0
PyV-24	1507	2982	0	1	1	0	0	0	0	0	0	0	3	0
PyV-24	1508	3598	0	0	0	2	1	4	1	1	1	0	0	0
PyV-24	1509	3204	5	1	3	0	0	0	0	0	0	1	1	0
PyV-24	1510	3338	0	1	0	0	0	0	0	0	0	0	0	1
PyV-24	1511	3377	0	2	1	0	0	0	0	0	0	1	1	3
PyV-24	1512	3828	5	4	3	0	0	0	0	0	0	0	4	0
PyV-24	1513	4598	0	0	0	1	0	0	1	1	1	0	0	0
PyV-24	1514	4683	0	0	0	1	2	1	0	0	0	0	0	0
PyV-24	1515	4812	9	8	1	0	0	0	0	0	0	0	5	0
PyV-24	1516	4799	1	1	1	0	0	0	0	0	0	0	0	0
PyV-24	1517	4813	1	1	4	0	0	0	0	0	0	1	1	0
PyV-24	1518	5190	0	0	0	1	0	1	0	0	0	0	0	0
PyV-24	1519	6108	0	2	7	0	0	0	0	0	0	0	1	0
PyV-24	1520	7312	1	1	2	0	0	0	0	0	0	1	0	0
PyV-24	1521	8044	1	0	0	0	0	0	0	0	0	2	4	0
PyV-24	1522	8370	0	0	0	0	0	0	0	0	0	1	2	2
PyV-24	1523	9720	2	1	0	0	0	0	0	0	0	0	0	1
PyV-24	1524	10341	0	1	0	0	0	0	0	0	0	0	1	0
PyV-24	1525	10358	0	2	0	0	0	0	0	0	0	0	3	0
PyV-24	1526	10368	3	2	3	0	0	0	0	0	0	1	1	0
PyV-24	1527	11218	0	0	0	0	1	1	1	1	1	0	0	0
PyV-24	1528	11915	1	0	1	0	0	0	0	0	0	0	2	1
PyV-24	1529	13092	1	1	2	0	0	0	0	0	0	0	0	1
PyV-24	1530	14225	4	11	4	0	0	0	0	0	0	0	11	0
PyV-24	1531	14993	0	0	0	0	3	2	3	1	0	0	0	0
PyV-24	1532	15402	0	0	0	0	0	2	3	1	1	0	0	0
PyV-24	1533	15327	1	5	1	0	0	0	0	0	0	0	10	1
PyV-24	1534	15666	0	6	3	0	0	0	0	0	0	2	2	1
PyV-24	1535	15874	2	7	0	0	0	0	0	0	0	1	2	6
PyV-24	1536	15405	0	0	0	3	3	1	3	1	1	0	0	0
PyV-24	1537	15485	0	0	0	4	2	9	1	0	0	0	0	0
PyV-24	1538	15332	0	0	0	3	3	3	2	4	3	0	0	0
PyV-24	1539	15158	2	5	4	0	0	0	0	0	0	4	6	0
PyV-24	1540	14435	4	11	1	0	0	0	0	0	0	0	2	1
PyV-24	1541	14421	0	0	0	1	0	1	4	2	1	0	0	0
PyV-24	1542	14804	8	4	11	0	0	0	0	0	0	6	4	5
PyV-24	1543	14833	6	0	4	0	0	0	0	0	0	0	1	3
PyV-24	1544	14677	0	0	0	5	1	4	1	2	4	0	0	0
PyV-24	1545	14524	5	8	1	0	0	0	0	0	0	1	4	1
PyV-24	1546	14559	0	0	0	3	0	3	3	3	2	0	0	0
PyV-24	1547	14551	0	0	0	1	1	33	12	0	3	0	0	0
PyV-24	1548	14350	0	0	0	2	0	1	20	4	5	0	0	0
PyV-24	1549	13737	0	0	0	4	0	4	12	5	1	0	0	0
PyV-24	1550	13732	0	0	0	0	2	0	0	8	1	0	0	0
PyV-24	1551	14306	0	0	0	0	0	3	2	10	8	0	0	0
PyV-24	1552	13459	2	11	4	0	0	0	0	0	0	3	9	0
PyV-24	1553	13378	2	9	2	0	0	0	0	0	0	4	9	1
PyV-24	1554	13375	3	1	7	0	0	0	0	0	0	7	5	4
PyV-24	1555	13090	1	3	3	0	0	0	0	0	0	0	1	2
PyV-24	1556	13137	0	0	0	1	1	4	0	1	1	0	0	0
PyV-24	1557	12739	2	5	2	0	0	0	0	0	0	1	5	0
PyV-24	1558	12197	1	7	1	0	0	0	0	0	0	2	1	2
PyV-24	1559	11877	2	4	0	0	0	0	0	0	0	0	2	0
PyV-24	1560	11886	3	4	0	0	0	0	0	0	0	3	3	0
PyV-24	1561	13085	0	0	0	6	5	7	3	0	0	0	0	0
PyV-24	1562	13238	0	0	0	4	0	0	1	5	0	0	0	0
PyV-24	1563	13349	0	0	0	0	0	1	1	2	2	0	0	0
PyV-24	1564	12816	0	2	2	0	0	0	0	0	0	1	5	1
PyV-24	1565	12799	0	0	0	1	1	3	0	0	4	0	0	0
PyV-24	1566	12273	0	0	0	3	0	1	2	0	4	0	0	0
PyV-24	1567	11880	3	1	4	0	0	0	0	0	0	0	7	4
PyV-24	1568	11888	0	0	0	3	0	0	0	2	1	0	0	0
PyV-24	1569	12009	0	0	0	3	3	2	1	2	0	0	0	0
PyV-24	1570	11893	5	2	0	0	0	0	0	0	0	0	7	2
PyV-24	1571	11909	1	0	1	0	0	0	0	0	0	0	1	1
PyV-24	1572	11594	2	2	1	0	0	0	0	0	0	1	2	0
PyV-24	1573	10451	2	6	6	0	0	0	0	0	0	0	2	1
PyV-24	1574	10455	3	2	2	0	0	0	0	0	0	1	2	0
PyV-24	1575	10448	0	0	0	0	1	3	0	0	2	0	0	0
PyV-24	1576	9883	1	4	3	0	0	0	0	0	0	1	3	1
PyV-24	1577	9889	0	0	0	1	1	10	1	0	1	0	0	0
PyV-24	1578	9273	0	0	0	3	0	17	19	1	2	0	0	0
PyV-24	1579	8095	0	15	5	0	0	0	0	0	0	5	12	0
PyV-24	1580	7249	0	0	0	2	0	5	4	4	2	0	0	0
PyV-24	1581	6454	0	0	0	4	7	5	34	2	4	0	0	0
PyV-24	1582	6459	0	0	0	4	5	8	17	1	2	0	0	0
PyV-24	1583	6794	0	0	0	2	3	1	16	4	5	0	0	0
PyV-24	1584	6774	0	0	0	0	0	3	13	4	0	0	0	0
PyV-24	1585	6176	0	0	0	0	2	0	24	3	9	0	0	0
PyV-24	1586	4970	0	0	0	5	6	2	1	0	1	0	0	0
PyV-24	1587	4291	9	13	7	0	0	0	0	0	0	1	3	1
PyV-24	1588	4224	3	2	0	0	0	0	0	0	0	1	5	2
PyV-24	1589	4688	0	0	0	0	0	0	0	1	4	0	0	0
PyV-24	1590	4691	0	0	0	2	0	0	1	0	1	0	0	0
PyV-24	1591	5584	1	0	0	0	0	0	0	0	0	0	1	1
PyV-24	1592	5589	0	0	0	0	0	0	2	0	0	0	0	0
PyV-24	1593	5179	3	4	3	0	0	0	0	0	0	2	4	0
PyV-24	1594	4318	1	2	4	0	0	0	0	0	0	0	0	2
PyV-24	1595	4299	0	0	0	0	0	1	0	6	3	0	0	0
PyV-24	1596	3965	4	5	1	0	0	0	0	0	0	0	0	1
PyV-24	1597	3979	2	2	2	0	0	0	0	0	0	0	1	0
PyV-24	1598	4000	1	0	3	0	0	0	0	0	0	1	1	1
PyV-24	1599	4457	0	0	0	0	0	0	0	3	1	0	0	0
PyV-24	1600	4455	1	3	7	0	0	0	0	0	0	0	2	1
PyV-24	1601	4826	1	2	0	0	0	0	0	0	0	0	5	0
PyV-24	1602	5158	2	2	3	0	0	0	0	0	0	1	3	1
PyV-24	1603	5620	0	0	0	1	1	0	2	2	1	0	0	0
PyV-24	1604	5626	0	1	1	0	0	0	0	0	0	1	2	0
PyV-24	1605	6618	0	0	0	0	0	0	0	0	0	2	0	0
PyV-24	1606	7207	2	3	1	0	0	0	0	0	0	0	2	1
PyV-24	1607	8094	0	0	0	0	1	0	0	1	2	0	0	0
PyV-24	1608	8016	0	1	1	0	0	0	0	0	0	0	4	0
PyV-24	1609	8025	0	0	0	1	0	2	0	1	0	0	0	0
PyV-24	1610	8023	1	4	7	0	0	0	0	0	0	2	3	0
PyV-24	1611	8029	0	1	0	0	0	0	0	0	0	2	5	1
PyV-24	1612	8026	0	1	0	0	0	0	0	0	0	2	3	0
PyV-24	1613	7974	0	0	0	0	0	1	0	1	1	0	0	0
PyV-24	1614	7523	0	0	0	3	1	1	0	2	6	0	0	0
PyV-24	1615	7552	3	1	0	0	0	0	0	0	0	2	15	6
PyV-24	1616	6697	0	0	0	1	1	0	2	2	8	0	0	0
PyV-24	1617	6753	2	11	1	0	0	0	0	0	0	2	49	26
PyV-24	1618	6760	0	0	0	0	1	4	2	5	4	0	0	0
PyV-24	1619	6743	0	0	0	0	1	3	0	4	2	0	0	0
PyV-24	1620	5827	0	0	0	0	0	1	5	4	4	0	0	0
PyV-24	1621	5378	28	14	10	0	0	0	0	0	0	4	3	20
PyV-24	1622	5358	2	0	4	0	0	0	0	0	0	1	4	4
PyV-24	1623	5326	0	0	1	0	0	0	0	0	0	1	3	0
PyV-24	1624	4888	0	0	0	1	1	1	2	2	3	0	0	0
PyV-24	1625	4884	0	2	12	0	0	0	0	0	0	4	11	1
PyV-24	1626	4502	0	0	0	1	1	0	0	0	4	0	0	0
PyV-24	1627	4170	0	0	0	2	2	1	3	1	1	0	0	0
PyV-24	1628	3707	3	4	6	0	0	0	0	0	0	1	1	0
PyV-24	1629	3706	0	0	0	0	2	4	0	1	2	0	0	0
PyV-24	1630	2714	3	1	2	0	0	0	0	0	0	2	11	1
PyV-24	1631	2661	1	3	1	0	0	0	0	0	0	2	9	1
PyV-24	1632	2656	2	3	0	0	0	0	0	0	0	0	3	0
PyV-24	1633	2659	0	3	0	0	0	0	0	0	0	0	3	1
PyV-24	1634	3495	0	0	0	0	1	2	1	1	0	0	0	0
PyV-24	1635	3851	0	1	0	0	0	0	0	0	0	1	2	2
PyV-24	1636	4694	2	2	0	0	0	0	0	0	0	0	0	2
PyV-24	1637	5216	1	1	0	0	0	0	0	0	0	0	0	0
PyV-24	1638	5222	1	5	5	0	0	0	0	0	0	0	0	0
PyV-24	1639	5964	0	7	3	0	0	0	0	0	0	0	7	0
PyV-24	1640	6454	1	6	1	0	0	0	0	0	0	0	1	2
PyV-24	1641	7699	3	6	8	0	0	0	0	0	0	0	1	0
PyV-24	1642	8450	0	0	0	4	1	2	0	1	2	0	0	0
PyV-24	1643	9138	0	0	0	2	2	1	1	3	2	0	0	0
PyV-24	1644	9886	1	0	1	0	0	0	0	0	0	0	0	0
PyV-24	1645	10381	0	0	0	2	2	2	1	1	1	0	0	0
PyV-24	1646	10730	3	2	1	0	0	0	0	0	0	1	0	3
PyV-24	1647	10968	0	7	1	0	0	0	0	0	0	0	5	0
PyV-24	1648	11212	3	7	1	0	0	0	0	0	0	3	3	0
PyV-24	1649	12376	0	0	0	1	0	3	4	2	3	0	0	0
PyV-24	1650	12783	0	0	0	2	2	5	0	1	1	0	0	0
PyV-24	1651	13315	0	1	1	0	0	0	0	0	0	0	4	2
PyV-24	1652	13917	4	5	2	0	0	0	0	0	0	1	3	1
PyV-24	1653	14454	13	11	17	0	0	0	0	0	0	1	1	3
PyV-24	1654	15230	0	0	0	4	7	5	1	2	5	0	0	0
PyV-24	1655	16077	0	0	0	2	0	9	13	4	1	0	0	0
PyV-24	1656	15561	4	5	6	0	0	0	0	0	0	2	12	7
PyV-24	1657	15913	0	0	0	2	1	5	5	4	8	0	0	0
PyV-24	1658	15688	0	0	0	3	12	7	5	1	2	0	0	0
PyV-24	1659	14854	0	0	0	2	1	1	10	12	11	0	0	0
PyV-24	1660	14487	0	3	6	0	0	0	0	0	0	2	27	5
PyV-24	1661	13652	0	0	0	3	1	3	3	1	3	0	0	0
PyV-24	1662	13146	11	11	8	0	0	0	0	0	0	0	6	6
PyV-24	1663	13250	0	0	0	0	0	3	0	2	8	0	0	0
PyV-24	1664	13423	0	0	0	7	4	6	0	3	11	0	0	0
PyV-24	1665	13319	2	7	4	0	0	0	0	0	0	2	8	3
PyV-24	1666	12666	4	2	5	0	0	0	0	0	0	5	3	0
PyV-24	1667	11859	0	0	0	2	0	4	3	8	3	0	0	0
PyV-24	1668	11173	0	0	0	4	1	9	0	3	6	0	0	0
PyV-24	1669	10441	1	7	5	0	0	0	0	0	0	3	6	0
PyV-24	1670	10312	0	6	3	0	0	0	0	0	0	0	2	0
PyV-24	1671	10230	1	8	1	0	0	0	0	0	0	1	2	1
PyV-24	1672	10006	1	1	0	0	0	0	0	0	0	0	4	9
PyV-24	1673	10720	0	0	0	0	1	1	0	3	3	0	0	0
PyV-24	1674	9557	2	3	5	0	0	0	0	0	0	0	4	4
PyV-24	1675	9160	0	0	0	0	2	9	1	1	0	0	0	0
PyV-24	1676	9092	3	5	6	0	0	0	0	0	0	2	3	3
PyV-24	1677	9081	4	9	3	0	0	0	0	0	0	5	6	1
PyV-24	1678	8636	2	12	1	0	0	0	0	0	0	5	29	10
PyV-24	1679	7894	0	0	0	6	0	6	2	1	2	0	0	0
PyV-24	1680	7506	0	0	0	3	1	14	4	3	3	0	0	0
PyV-24	1681	7997	0	0	0	5	7	2	2	11	0	0	0	0
PyV-24	1682	7445	2	8	1	0	0	0	0	0	0	3	4	1
PyV-24	1683	8124	0	0	0	1	0	2	2	3	4	0	0	0
PyV-24	1684	9137	6	2	1	0	0	0	0	0	0	1	10	4
PyV-24	1685	9709	0	0	0	5	3	1	0	0	0	0	0	0
PyV-24	1686	10352	72	17	8	0	0	0	0	0	0	1	6	0
PyV-24	1687	10955	0	0	0	2	0	2	3	2	2	0	0	0
PyV-24	1688	10955	0	0	0	25	4	2	0	1	3	0	0	0
PyV-24	1689	10855	3	8	4	0	0	0	0	0	0	0	2	1
PyV-24	1690	10890	3	5	1	0	0	0	0	0	0	0	11	6
PyV-24	1691	10991	0	0	0	0	0	0	1	2	2	0	0	0
PyV-24	1692	10988	0	0	0	2	0	1	1	0	1	0	0	0
PyV-24	1693	10993	0	0	0	0	1	3	0	2	1	0	0	0
PyV-24	1694	11390	2	6	2	0	0	0	0	0	0	0	2	4
PyV-24	1695	11536	0	1	4	0	0	0	0	0	0	0	9	0
PyV-24	1696	11599	2	1	2	0	0	0	0	0	0	0	6	1
PyV-24	1697	11885	0	0	0	0	1	1	2	3	2	0	0	0
PyV-24	1698	11920	0	0	0	1	2	1	0	0	1	0	0	0
PyV-24	1699	12933	1	1	1	0	0	0	0	0	0	1	4	1
PyV-24	1700	13445	3	4	1	0	0	0	0	0	0	1	2	1
PyV-24	1701	13498	2	8	1	0	0	0	0	0	0	3	7	1
PyV-24	1702	13700	0	0	0	2	1	3	1	2	5	0	0	0
PyV-24	1703	14382	0	0	0	1	0	2	0	1	1	0	0	0
PyV-24	1704	14374	2	4	0	0	0	0	0	0	0	3	2	4
PyV-24	1705	13928	3	5	6	0	0	0	0	0	0	0	2	0
PyV-24	1706	13395	1	3	2	0	0	0	0	0	0	1	0	3
PyV-24	1707	12697	0	0	0	1	0	3	0	0	1	0	0	0
PyV-24	1708	11985	1	2	2	0	0	0	0	0	0	0	1	0
PyV-24	1709	11937	3	2	2	0	0	0	0	0	0	0	4	1
PyV-24	1710	11386	0	0	0	1	1	2	0	2	1	0	0	0
PyV-24	1711	10723	5	2	14	0	0	0	0	0	0	5	2	2
PyV-24	1712	10797	10	3	10	0	0	0	0	0	0	1	0	2
PyV-24	1713	10667	0	0	0	1	1	12	0	2	2	0	0	0
PyV-24	1714	10601	9	5	13	0	0	0	0	0	0	2	3	2
PyV-24	1715	10579	3	2	3	0	0	0	0	0	0	20	11	8
PyV-24	1716	10186	5	7	3	0	0	0	0	0	0	8	38	7
PyV-24	1717	10659	0	0	0	1	2	0	4	3	2	0	0	0
PyV-24	1718	11429	0	0	0	5	2	1	1	4	11	0	0	0
PyV-24	1719	11021	0	0	0	3	0	1	9	3	1	0	0	0
PyV-24	1720	10525	0	0	0	3	5	4	2	3	3	0	0	0
PyV-24	1721	10215	18	10	16	0	0	0	0	0	0	2	17	4
PyV-24	1722	10485	0	0	0	0	1	2	23	9	3	0	0	0
PyV-24	1723	9506	0	0	0	11	8	3	1	0	3	0	0	0
PyV-24	1724	8460	32	17	13	0	0	0	0	0	0	0	5	0
PyV-24	1725	7937	0	0	0	7	13	2	0	1	1	0	0	0
PyV-24	1726	7410	0	0	0	6	4	3	0	1	2	0	0	0
PyV-24	1727	6609	16	20	14	0	0	0	0	0	0	0	2	0
PyV-24	1728	5840	2	1	0	0	0	0	0	0	0	3	6	4
PyV-24	1729	5811	0	2	0	0	0	0	0	0	0	2	0	1
PyV-24	1730	5797	1	1	1	0	0	0	0	0	0	1	0	0
PyV-24	1731	5800	0	0	0	3	0	0	1	0	0	0	0	0
PyV-24	1732	5803	1	4	0	0	0	0	0	0	0	0	1	1
PyV-24	1733	5787	0	0	0	0	0	0	0	0	0	0	0	0
PyV-24	1734	4809	3	3	2	0	0	0	0	0	0	1	0	0
PyV-24	1735	4787	1	0	0	0	0	0	0	0	0	1	2	0
PyV-24	1736	4779	1	3	2	0	0	0	0	0	0	1	0	0
PyV-24	1737	4079	0	3	0	0	0	0	0	0	0	2	1	0
PyV-24	1738	3486	0	2	0	0	0	0	0	0	0	0	2	0
PyV-24	1739	3402	1	1	0	0	0	0	0	0	0	0	1	0
PyV-24	1740	3339	3	2	1	0	0	0	0	0	0	0	4	0
PyV-24	1741	3010	0	0	0	1	0	1	1	0	1	0	0	0
PyV-24	1742	2536	1	0	1	0	0	0	0	0	0	0	1	1
PyV-24	1743	2335	0	0	0	1	0	1	0	1	0	0	0	0
PyV-24	1744	2335	0	2	0	0	0	0	0	0	0	0	0	0
PyV-24	1745	2333	2	2	1	0	0	0	0	0	0	0	0	1
PyV-24	1746	2316	2	1	2	0	0	0	0	0	0	0	0	0
PyV-24	1747	2311	0	0	0	0	0	0	0	0	0	1	0	0
PyV-24	1748	3629	2	2	0	0	0	0	0	0	0	0	1	2
PyV-24	1749	3993	2	0	0	0	0	0	0	0	0	1	0	0
PyV-24	1750	4590	1	0	3	0	0	0	0	0	0	16	6	39
PyV-24	1751	4659	0	0	0	6	9	8	0	1	0	0	0	0
PyV-24	1752	5730	0	0	0	3	0	1	9	3	0	0	0	0
PyV-24	1753	6681	0	0	0	2	2	0	8	2	9	0	0	0
PyV-24	1754	7365	4	0	0	0	0	0	0	0	0	6	29	18
PyV-24	1755	8073	0	0	0	2	3	2	3	1	2	0	0	0
PyV-24	1756	8836	0	0	0	4	0	3	0	6	2	0	0	0
PyV-24	1757	9507	0	0	0	0	6	4	18	3	0	0	0	0
PyV-24	1758	10253	0	0	0	11	3	1	10	1	1	0	0	0
PyV-24	1759	10847	3	14	2	0	0	0	0	0	0	0	8	3
PyV-24	1760	11719	0	0	0	2	4	2	22	0	5	0	0	0
PyV-24	1761	12291	0	0	0	1	3	12	15	0	1	0	0	0
PyV-24	1762	13300	16	9	10	0	0	0	0	0	0	3	48	10
PyV-24	1763	13550	0	0	0	0	3	4	7	5	1	0	0	0
PyV-24	1764	13389	0	0	0	4	1	1	3	2	2	0	0	0
PyV-24	1765	13376	3	5	0	0	0	0	0	0	0	0	9	0
PyV-24	1766	13869	1	1	2	0	0	0	0	0	0	1	7	1
PyV-24	1767	14410	6	13	8	0	0	0	0	0	0	1	2	1
PyV-24	1768	14256	7	7	2	0	0	0	0	0	0	0	4	2
PyV-24	1769	15007	0	0	0	0	2	2	0	2	1	0	0	0
PyV-24	1770	15869	0	0	0	2	1	1	1	2	2	0	0	0
PyV-24	1771	16176	0	3	1	0	0	0	0	0	0	2	12	3
PyV-24	1772	16233	0	0	0	0	1	5	0	0	0	0	0	0
PyV-24	1773	15415	10	3	7	0	0	0	0	0	0	0	3	7
PyV-24	1774	15059	0	6	2	0	0	0	0	0	0	1	1	4
PyV-24	1775	14465	3	6	0	0	0	0	0	0	0	0	1	0
PyV-24	1776	14399	1	6	3	0	0	0	0	0	0	1	0	0
PyV-24	1777	13332	0	0	0	0	1	1	0	2	0	0	0	0
PyV-24	1778	12378	0	3	1	0	0	0	0	0	0	1	2	0
PyV-24	1779	11692	0	0	0	3	0	0	2	1	2	0	0	0
PyV-24	1780	10983	1	3	2	0	0	0	0	0	0	0	0	1
PyV-24	1781	10234	0	0	0	1	1	3	0	1	0	0	0	0
PyV-24	1782	9557	0	0	0	1	1	3	8	0	4	0	0	0
PyV-24	1783	8809	0	5	0	0	0	0	0	0	0	1	11	0
PyV-24	1784	8214	0	0	0	3	1	0	3	1	1	0	0	0
PyV-24	1785	7357	0	0	0	7	2508	3	4	2766	1	0	0	0
PyV-24	1786	7507	0	0	0	1	5	0	0	0	1	0	0	0
PyV-24	1787	6501	9	10	1	0	0	0	0	0	0	1	14	1
PyV-24	1788	6248	0	0	0	0	0	0	0	0	2	0	0	0
PyV-24	1789	6333	1	6	1	0	0	0	0	0	0	0	1	0
PyV-24	1790	5987	5	0	1	0	0	0	0	0	0	0	0	3
PyV-24	1791	5488	0	0	0	0	1	1	0	2	2	0	0	0
PyV-24	1792	4940	0	0	1	0	0	0	0	0	0	0	1	1
PyV-24	1793	4508	0	1	2	0	0	0	0	0	0	0	0	0
PyV-24	1794	3760	0	0	0	0	0	0	1	0	0	0	0	0
PyV-24	1795	3629	1	0	1	0	0	0	0	0	0	3	0	0
PyV-24	1796	3877	0	0	0	3	0	0	0	2	2	0	0	0
PyV-24	1797	3807	0	2	1	0	0	0	0	0	0	0	2	1
PyV-24	1798	3881	0	2	1	0	0	0	0	0	0	2	3	2
PyV-24	1799	4324	1	2	0	0	0	0	0	0	0	3	10	3
PyV-24	1800	5110	0	0	0	2	0	2	0	1	0	0	0	0
PyV-24	1801	6687	0	0	0	0	0	1	0	2	1	0	0	0
PyV-24	1802	7527	0	0	2	0	0	0	0	0	0	0	2	2
PyV-24	1803	8183	0	0	0	2	0	0	3	0	0	0	0	0
PyV-24	1804	8606	3	6	2	0	0	0	0	0	0	2	2	0
PyV-24	1805	9091	2	3	3	0	0	0	0	0	0	1	39	11
PyV-24	1806	10123	0	0	0	2	2	3	1	0	3	0	0	0
PyV-24	1807	11198	1	3	1	0	0	0	0	0	0	3	61	5
PyV-24	1808	13096	0	0	0	0	0	2	2	1	0	0	0	0
PyV-24	1809	14457	2	6	1	0	0	0	0	0	0	0	6	0
PyV-24	1810	15345	0	0	0	2	3	1	0	1	0	0	0	0
PyV-24	1811	14640	0	0	0	1	2	0	2	0	2	0	0	0
PyV-24	1812	14646	1	2	0	0	0	0	0	0	0	2	6	1
PyV-24	1813	15013	3	5	1	0	0	0	0	0	0	0	2	1
PyV-24	1814	14919	6	1	1	0	0	0	0	0	0	0	0	0
PyV-24	1815	15431	0	3	2	0	0	0	0	0	0	2	9	0
PyV-24	1816	15441	0	7	7	0	0	0	0	0	0	1	2	0
PyV-24	1817	15858	0	0	0	1	1	1	0	1	0	0	0	0
PyV-24	1818	16352	0	0	0	2	0	4	2	3	1	0	0	0
PyV-24	1819	17487	20	26	22	0	0	0	0	0	0	2	6	2
PyV-24	1820	17855	2	7	1	0	0	0	0	0	0	4	47	4
PyV-24	1821	17887	0	0	0	5	1	14	2	1	2	0	0	0
PyV-24	1822	17525	0	0	0	0	1	3	2	5	1	0	0	0
PyV-24	1823	17161	3	5	13	0	0	0	0	0	0	3	2	2
PyV-24	1824	16719	0	0	0	2	1	2	1	0	1	0	0	0
PyV-24	1825	15928	1	3	4	0	0	0	0	0	0	1	3	1
PyV-24	1826	14351	0	0	0	3	2	3	3	4	2	0	0	0
PyV-24	1827	13516	4	3	1	0	0	0	0	0	0	1	2	2
PyV-24	1828	12867	3	2	1	0	0	0	0	0	0	2	1	2
PyV-24	1829	12474	12	18	2	0	0	0	0	0	0	0	0	0
PyV-24	1830	12615	0	0	0	1	3	1	0	0	2	0	0	0
PyV-24	1831	12881	0	0	0	0	0	0	1	2	1	0	0	0
PyV-24	1832	11826	0	2	4	0	0	0	0	0	0	0	3	1
PyV-24	1833	9931	0	0	0	0	1	3	1	1	0	0	0	0
PyV-24	1834	8590	1	0	1	0	0	0	0	0	0	7	0	3
PyV-24	1835	7689	1	8	1	0	0	0	0	0	0	2	8	0
PyV-24	1836	7689	0	0	0	0	2	5	0	2	2	0	0	0
PyV-24	1837	7688	4	0	1	0	0	0	0	0	0	0	4	0
PyV-24	1838	7324	2	6	4	0	0	0	0	0	0	0	0	0
PyV-24	1839	6827	3	0	2	0	0	0	0	0	0	0	2	0
PyV-24	1840	6867	2	3	4	0	0	0	0	0	0	0	7	1
PyV-24	1841	7258	0	0	0	4	1	1	1	1	2	0	0	0
PyV-24	1842	6857	2	1	1	0	0	0	0	0	0	0	2	2
PyV-24	1843	7052	3	4	4	0	0	0	0	0	0	0	12	0
PyV-24	1844	7156	0	0	0	2	0	1	1	1	5	0	0	0
PyV-24	1845	7028	0	0	0	6	0	1	0	1	2	0	0	0
PyV-24	1846	7081	3	6	1	0	0	0	0	0	0	1	1	3
PyV-24	1847	7125	0	3	0	0	0	0	0	0	0	1	2	0
PyV-24	1848	7133	0	0	0	0	0	0	0	0	0	0	0	0
PyV-24	1849	7747	1	0	2	0	0	0	0	0	0	0	0	1
PyV-24	1850	8227	4	3	2	0	0	0	0	0	0	0	1	0
PyV-24	1851	9180	0	0	0	1	0	2	1	0	0	0	0	0
PyV-24	1852	9558	1	2	1	0	0	0	0	0	0	0	7	0
PyV-24	1853	9828	9	1	1	0	0	0	0	0	0	1	5	2
PyV-24	1854	9814	0	0	0	1	1	3	2	1	4	0	0	0
PyV-24	1855	9202	0	0	0	2	0	3	3	2	0	0	0	0
PyV-24	1856	7925	0	0	0	1	0	0	0	0	8	0	0	0
PyV-24	1857	7942	0	0	0	4	3	2	1	4	6	0	0	0
PyV-24	1858	7956	5	3	6	0	0	0	0	0	0	3	0	4
PyV-24	1859	7960	0	0	0	0	0	8	5	1	1	0	0	0
PyV-24	1860	7964	6	2	1	0	0	0	0	0	0	5	0	3
PyV-24	1861	8716	0	4	4	0	0	0	0	0	0	0	0	1
PyV-24	1862	8709	3	0	1	0	0	0	0	0	0	1	2	1
PyV-24	1863	8707	0	2	1	0	0	0	0	0	0	0	3	1
PyV-24	1864	8694	0	1	0	0	0	0	0	0	0	0	0	0
PyV-24	1865	8145	0	1	2	0	0	0	0	0	0	1	0	1
PyV-24	1866	7758	0	1	0	0	0	0	0	0	0	0	2	2
PyV-24	1867	7769	1	24	2	0	0	0	0	0	0	0	1	6
PyV-24	1868	7110	0	0	0	3	10	5	1	1	1	0	0	0
PyV-24	1869	7011	0	0	0	4	1	0	0	1	2	0	0	0
PyV-24	1870	6039	0	0	0	1	0	2	3	0	1	0	0	0
PyV-24	1871	5397	0	0	0	1	0	2	1	0	2	0	0	0
PyV-24	1872	5168	13	6	5	0	0	0	0	0	0	2	1	10
PyV-24	1873	4938	3	5	1	0	0	0	0	0	0	1	3	0
PyV-24	1874	4328	3	0	2	0	0	0	0	0	0	2	0	0
PyV-24	1875	3856	0	6	1	0	0	0	0	0	0	0	1	1
PyV-24	1876	3841	4	2	1	0	0	0	0	0	0	0	1	0
PyV-24	1877	3470	1	1	0	0	0	0	0	0	0	0	2	0
PyV-24	1878	3203	0	0	0	0	0	1	0	0	0	0	0	0
PyV-24	1879	3198	2	0	0	0	0	0	0	0	0	1	2	1
PyV-24	1880	3562	1	2	3	0	0	0	0	0	0	0	3	0
PyV-24	1881	3602	0	0	0	1	0	6	0	0	2	0	0	0
PyV-24	1882	4715	0	0	2	0	0	0	0	0	0	0	5	0
PyV-24	1883	6335	19	4	6	0	0	0	0	0	0	2	0	0
PyV-24	1884	7194	5	8	5	0	0	0	0	0	0	1	0	2
PyV-24	1885	7205	6	0	2	0	0	0	0	0	0	0	0	2
PyV-24	1886	7124	1	15	2	0	0	0	0	0	0	0	2	1
PyV-24	1887	7427	0	0	0	3	0	0	1	1	1	0	0	0
PyV-24	1888	7720	0	0	0	0	1	1	1	2	1	0	0	0
PyV-24	1889	8295	0	0	0	11	1	0	0	0	0	0	0	0
PyV-24	1890	8310	0	1	2	0	0	0	0	0	0	0	1	1
PyV-24	1891	8717	0	5	0	0	0	0	0	0	0	2	2	1
PyV-24	1892	8998	0	3	1	0	0	0	0	0	0	0	3	0
PyV-24	1893	10125	0	0	0	1	1	2	4	0	3	0	0	0
PyV-24	1894	8998	5	3	0	0	0	0	0	0	0	0	1	2
PyV-24	1895	9046	0	0	0	0	1	0	0	1	0	0	0	0
PyV-24	1896	9056	0	0	0	1	0	2	1	0	12	0	0	0
PyV-24	1897	9224	12	7	9	0	0	0	0	0	0	5	2	2
PyV-24	1898	9487	1	3	2	0	0	0	0	0	0	1	18	4
PyV-24	1899	9489	0	0	0	1	1	1	1	2	1	0	0	0
PyV-24	1900	9484	0	0	0	0	1	3	1	2	1	0	0	0
PyV-24	1901	8552	5	1	4	0	0	0	0	0	0	3	1	4
PyV-24	1902	8948	3	1	3	0	0	0	0	0	0	2	2	1
PyV-24	1903	9604	0	0	0	4	0	2	1	3	0	0	0	0
PyV-24	1904	9834	1	0	2	0	0	0	0	0	0	1	2	1
PyV-24	1905	9866	9	3	7	0	0	0	0	0	0	0	5	4
PyV-24	1906	10907	0	0	0	0	4	11	3	3	1	0	0	0
PyV-24	1907	9812	0	0	0	7	1	2	7	1	7	0	0	0
PyV-24	1908	8840	2	8	2	0	0	0	0	0	0	0	2	1
PyV-24	1909	8839	3	0	2	0	0	0	0	0	0	8	3	3
PyV-24	1910	9245	1	3	3	0	0	0	0	0	0	0	0	2
PyV-24	1911	9219	2	5	1	0	0	0	0	0	0	5	1	0
PyV-24	1912	9293	0	6	2	0	0	0	0	0	0	2	1	3
PyV-24	1913	9401	0	0	0	0	0	0	1	1	3	0	0	0
PyV-24	1914	8844	13	7	9	0	0	0	0	0	0	4	1	10
PyV-24	1915	8904	0	0	0	0	0	1	1	2	3	0	0	0
PyV-24	1916	8885	4	1	1	0	0	0	0	0	0	8	1	1
PyV-24	1917	8603	3	2	3	0	0	0	0	0	0	0	3	0
PyV-24	1918	8500	0	0	0	1	0	0	3	2	0	0	0	0
PyV-24	1919	9004	0	0	0	48	2	1	0	1	1	0	0	0
PyV-24	1920	9744	0	0	1	0	0	0	0	0	0	2	0	2
PyV-24	1921	10102	2	3	0	0	0	0	0	0	0	0	0	0
PyV-24	1922	10114	2	3	1	0	0	0	0	0	0	1	2	3
PyV-24	1923	10167	0	0	0	2	0	3	7	0	0	0	0	0
PyV-24	1924	10425	2	9	1	0	0	0	0	0	0	1	1	0
PyV-24	1925	10756	0	0	0	1	1	2	4	0	1	0	0	0
PyV-24	1926	10771	0	0	0	0	4	1	22	4	1	0	0	0
PyV-24	1927	10727	2	3	2	0	0	0	0	0	0	2	6	3
PyV-24	1928	10747	4	3	0	0	0	0	0	0	0	1	7	2
PyV-24	1929	10726	147	10	11	0	0	0	0	0	0	3	9	11
PyV-24	1930	12024	0	0	0	6	1	3	7	8	8	0	0	0
PyV-24	1931	11931	0	0	0	0	0	3	5	2	1	0	0	0
PyV-24	1932	12857	0	0	0	1	1	1	0	3	0	0	0	0
PyV-24	1933	12200	0	0	0	1	0	0	0	2	0	0	0	0
PyV-24	1934	11337	0	0	0	2	0	4	4	2	0	0	0	0
PyV-24	1935	10921	0	0	0	3	3	1	2	1	0	0	0	0
PyV-24	1936	10551	2	0	3	0	0	0	0	0	0	5	21	0
PyV-24	1937	10534	0	0	0	0	3	5	6	3	1	0	0	0
PyV-24	1938	10131	0	0	0	1	2	1	3	2	0	0	0	0
PyV-24	1939	10109	14	1	1	0	0	0	0	0	0	3	1	1
PyV-24	1940	10022	4	0	1	0	0	0	0	0	0	0	0	0
PyV-24	1941	9620	0	1	0	0	0	0	0	0	0	2	2	0
PyV-24	1942	9595	0	1	2	0	0	0	0	0	0	2	0	1
PyV-24	1943	8545	0	3	0	0	0	0	0	0	0	0	2	0
PyV-24	1944	8014	0	0	0	3	1	2	0	3	1	0	0	0
PyV-24	1945	7222	1	1	0	0	0	0	0	0	0	0	0	1
PyV-24	1946	6856	0	0	0	0	0	0	0	0	0	1	2	1
PyV-24	1947	6874	0	2	1	0	0	0	0	0	0	1	3	0
PyV-24	1948	6561	0	0	0	1	1	1	0	1	1	0	0	0
PyV-24	1949	6652	0	0	0	0	0	0	0	1	1	0	0	0
PyV-24	1950	6325	2	4	2	0	0	0	0	0	0	1	1	0
PyV-24	1951	6309	1	4	5	0	0	0	0	0	0	0	0	0
PyV-24	1952	5944	4	6	0	0	0	0	0	0	0	0	1	0
PyV-24	1953	5269	0	5	2	0	0	0	0	0	0	2	7	7
PyV-24	1954	5469	1	5	0	0	0	0	0	0	0	2	1	4
PyV-24	1955	3767	0	0	0	0	0	1	0	0	1	0	0	0
PyV-24	1956	2741	0	0	0	1	0	0	1	0	1	0	0	0
PyV-24	1957	1765	0	2	1	0	0	0	0	0	0	0	1	1
PyV-24	1958	1757	1	0	0	0	0	0	0	0	0	0	0	5
PyV-24	1959	1740	0	7	0	0	0	0	0	0	0	1	3	0
PyV-24	1960	1733	0	0	0	1	0	1	0	0	0	0	0	0
PyV-24	1961	1810	0	0	0	0	0	0	0	0	0	0	2	0
PyV-24	1962	1460	0	2	0	0	0	0	0	0	0	0	0	0
PyV-24	1963	2028	1	1	0	0	0	0	0	0	0	0	17	10
PyV-24	1964	2525	0	0	0	0	1	0	1	0	0	0	0	0
PyV-24	1965	2538	0	0	0	2	0	0	1	0	1	0	0	0
PyV-24	1966	2541	1	0	0	0	0	0	0	0	0	1	2	0
PyV-24	1967	2539	1	2	0	0	0	0	0	0	0	3	4	0
PyV-24	1968	2534	0	0	0	0	0	1	0	2	1	0	0	0
PyV-24	1969	2536	0	0	0	2	1	0	1	1	0	0	0	0
PyV-24	1970	2529	5	1	2	0	0	0	0	0	0	0	0	0
PyV-24	1971	2523	0	0	0	0	0	0	0	0	0	0	0	0
PyV-24	1972	2322	1	2	0	0	0	0	0	0	0	0	0	1
PyV-24	1973	2318	0	0	0	1	0	1	0	0	0	0	0	0
PyV-24	1974	1954	2	1	5	0	0	0	0	0	0	3	0	0
PyV-24	1975	1954	2	1	3	0	0	0	0	0	0	0	1	0
PyV-24	1976	1951	2	2	0	0	0	0	0	0	0	0	4	1
PyV-24	1977	1974	0	0	0	0	0	0	1	0	4	0	0	0
PyV-24	1978	2433	0	0	0	1	0	4	0	0	0	0	0	0
PyV-24	1979	2033	3	3	1	0	0	0	0	0	0	2	2	2
PyV-24	1980	3794	0	0	0	0	0	0	4	0	2	0	0	0
PyV-24	1981	4270	1	1	3	0	0	0	0	0	0	1	22	0
PyV-24	1982	4275	0	0	0	0	0	0	2	1	0	0	0	0
PyV-24	1983	4278	0	0	0	0	0	1	0	0	0	0	0	0
PyV-24	1984	4649	1	0	2	0	0	0	0	0	0	1	4	0
PyV-24	1985	4657	0	0	0	0	0	0	0	2	0	0	0	0
PyV-24	1986	4699	1	1	0	0	0	0	0	0	0	2	5	3
PyV-24	1987	5032	0	1	2	0	0	0	0	0	0	0	5	1
PyV-24	1988	5059	0	0	0	2	1	5	0	2	0	0	0	0
PyV-24	1989	4912	0	0	0	1	1	1	1	3	0	0	0	0
PyV-24	1990	5542	1	1	2	0	0	0	0	0	0	3	1	0
PyV-24	1991	6015	0	0	0	0	1	1	0	2	1	0	0	0
PyV-24	1992	6015	1	1	0	0	0	0	0	0	0	0	2	0
PyV-24	1993	6021	0	1	1	0	0	0	0	0	0	1	1	0
PyV-24	1994	6022	0	0	0	0	0	0	0	0	0	1	1	1
PyV-24	1995	6023	0	4	0	0	0	0	0	0	0	0	0	0
PyV-24	1996	6023	0	0	0	0	0	1	1	0	0	0	0	0
PyV-24	1997	6021	2	0	0	0	0	0	0	0	0	0	1	0
PyV-24	1998	6028	0	0	0	0	0	0	0	0	0	0	0	0
PyV-24	1999	6464	1	4	0	0	0	0	0	0	0	0	2	1
PyV-24	2000	7109	0	0	0	0	0	0	0	0	0	1	1	1
PyV-24	2001	7713	0	0	0	0	0	1	1	0	1	0	0	0
[truncated: 3,321 more rows]

## Sheet: 36hr
sample	pos	depth	A>C	A>G	A>T	C>A	C>G	C>T	G>A	G>C	G>T	T>A	T>C	T>G
PyV-36	1	193	0	0	0	0	0	0	0	0	1	0	0	0
PyV-36	2	412	0	0	0	0	0	1	0	0	0	0	0	0
PyV-36	3	606	0	0	0	0	0	0	0	1	2	0	0	0
PyV-36	4	610	0	0	0	1	0	0	0	1	0	0	0	0
PyV-36	5	610	0	0	0	0	0	0	0	0	1	0	0	0
PyV-36	6	611	0	0	0	0	0	0	0	0	0	0	0	0
PyV-36	7	611	0	0	0	0	0	0	0	0	0	0	0	1
PyV-36	8	616	0	0	0	1	0	0	0	0	0	0	0	0
PyV-36	9	791	0	0	0	0	0	0	0	0	0	0	0	0
PyV-36	10	794	1	0	1	0	0	0	0	0	0	0	0	0
PyV-36	11	1055	0	0	0	2	0	0	1	0	0	0	0	0
PyV-36	12	1211	0	0	0	0	0	0	0	0	0	0	0	0
PyV-36	13	1213	0	0	0	0	0	0	0	1	1	0	0	0
PyV-36	15	1455	0	1	0	0	0	0	0	0	0	0	0	0
PyV-36	16	1509	0	0	0	0	1	0	0	0	0	0	0	0
PyV-36	18	1618	0	0	0	0	0	0	0	0	1	0	0	0
PyV-36	20	1620	0	1	0	0	0	0	0	0	0	0	2	0
PyV-36	21	1621	0	1	0	0	0	0	0	0	0	0	1	1
PyV-36	22	1622	0	3	1	0	0	0	0	0	0	0	0	0
PyV-36	23	1625	0	0	0	0	0	1	0	0	0	0	0	0
PyV-36	24	1629	1	0	0	0	0	0	0	0	0	0	0	0
PyV-36	25	1643	0	0	0	1	4	1	0	1	0	0	0	0
PyV-36	26	1649	0	2	0	0	0	0	0	0	0	0	0	0
PyV-36	27	1656	0	0	0	0	0	0	1	1	0	0	0	0
PyV-36	28	1683	0	0	0	0	0	0	4	1	0	0	0	0
PyV-36	29	1863	2	3	2	0	0	0	0	0	0	1	0	0
PyV-36	30	1957	0	0	0	0	0	2	0	0	1	0	0	0
PyV-36	31	2153	1	2	0	0	0	0	0	0	0	1	0	0
PyV-36	32	2267	0	8	1	0	0	0	0	0	0	0	1	0
PyV-36	33	2446	0	2	0	0	0	0	0	0	0	0	0	1
PyV-36	34	2421	0	2	1	0	0	0	0	0	0	1	2	2
PyV-36	35	2527	0	6	0	0	0	0	0	0	0	0	0	0
PyV-36	36	2386	0	0	0	0	0	0	1	1	1	0	0	0
PyV-36	37	2395	0	3	0	0	0	0	0	0	0	0	0	0
PyV-36	38	2489	1	8	1	0	0	0	0	0	0	0	0	0
PyV-36	39	2370	0	0	0	0	0	0	3	2	0	0	0	0
PyV-36	40	2255	0	0	0	0	0	0	0	0	0	0	2	1
PyV-36	41	2204	0	0	0	0	0	1	0	1	1	0	0	0
PyV-36	42	2098	1	0	1	0	0	0	0	0	0	0	0	0
PyV-36	43	2100	0	0	0	0	1	0	2	0	3	0	0	0
PyV-36	44	2256	0	0	0	1	0	0	0	1	0	0	0	0
PyV-36	45	2417	0	0	0	0	1	2	0	0	0	0	0	0
PyV-36	46	2534	0	2	0	0	0	0	0	0	0	2	1	2
PyV-36	47	2814	1	0	0	0	0	0	0	0	0	1	0	2
PyV-36	48	2817	0	0	0	3	0	2	2	1	0	0	0	0
PyV-36	50	2801	4	1	2	0	0	0	0	0	0	0	0	0
PyV-36	51	2604	0	0	0	0	0	0	6	0	0	0	0	0
PyV-36	52	2395	0	6	1	0	0	0	0	0	0	0	3	0
PyV-36	53	2507	0	0	0	0	0	0	1	0	1	0	0	0
PyV-36	54	2473	0	0	0	0	0	0	5	1	0	0	0	0
PyV-36	55	2470	0	0	0	2	4	1	0	0	0	0	0	0
PyV-36	56	2442	3	6	1	0	0	0	0	0	0	0	0	0
PyV-36	57	2703	3	5	13	0	0	0	0	0	0	0	2	0
PyV-36	58	2840	0	0	0	5	3	11	0	1	1	0	0	0
PyV-36	59	2826	0	1	0	0	0	0	0	0	0	1	8	0
PyV-36	60	2897	0	2	0	0	0	0	0	0	0	0	2	2
PyV-36	61	2960	0	0	0	0	0	0	2	0	2	0	0	0
PyV-36	62	2941	2	0	0	0	0	0	0	0	0	1	0	2
PyV-36	63	2981	0	0	0	8	0	2	0	1	0	0	0	0
PyV-36	64	3077	0	1	4	0	0	0	0	0	0	0	1	0
PyV-36	65	3177	1	6	1	0	0	0	0	0	0	0	0	0
PyV-36	66	3296	0	4	2	0	0	0	0	0	0	0	1	1
PyV-36	67	3411	13	11	2	0	0	0	0	0	0	0	0	1
PyV-36	68	3421	0	0	0	5	0	0	2	1	0	0	0	0
PyV-36	69	3267	8	5	0	0	0	0	0	0	0	0	2	0
PyV-36	70	3254	0	0	0	0	0	0	2	3	1	0	0	0
PyV-36	71	3234	0	0	0	0	0	1	5	0	2	0	0	0
PyV-36	72	3106	16	2	3	0	0	0	0	0	0	0	2	0
PyV-36	73	3112	0	0	0	1	1	0	0	1	0	0	0	0
PyV-36	74	3126	5	1	0	0	0	0	0	0	0	1	1	8
PyV-36	75	3138	0	0	0	0	0	2	1	0	2	0	0	0
PyV-36	76	3346	0	0	0	0	0	0	3	1	1	0	0	0
PyV-36	77	3693	0	0	0	0	3	1	5	0	0	0	0	0
PyV-36	78	3376	0	0	0	0	0	0	3	4	1	0	0	0
PyV-36	79	3231	0	0	0	2	3	0	3	0	2	0	0	0
PyV-36	80	3144	0	0	0	2	2	4	0	0	0	0	0	0
PyV-36	81	3137	1	1	1	0	0	0	0	0	0	4	8	3
PyV-36	82	3153	0	1	0	0	0	0	0	0	0	2	3	11
PyV-36	83	3160	0	0	0	0	0	1	0	4	7	0	0	0
PyV-36	84	3175	0	0	0	1	0	0	1	1	3	0	0	0
PyV-36	85	3176	3	12	3	0	0	0	0	0	0	0	1	1
PyV-36	86	3247	0	0	0	2	0	0	6	3	7	0	0	0
PyV-36	87	3237	0	0	0	0	0	0	0	3	2	0	0	0
PyV-36	88	3244	0	0	0	2	14	1	1	0	0	0	0	0
PyV-36	89	3283	0	0	0	0	0	0	0	7	4	0	0	0
PyV-36	90	3261	0	0	0	2	6	10	0	1	0	0	0	0
PyV-36	91	3398	1	0	0	0	0	0	0	0	0	1	3	7
PyV-36	92	3391	0	0	0	0	0	0	3	1	3	0	0	0
PyV-36	93	3638	6	1	0	0	0	0	0	0	0	4	2	20
PyV-36	94	3708	0	0	0	0	0	1	4	0	2	0	0	0
PyV-36	95	3574	0	0	0	0	0	0	0	0	2	0	0	0
PyV-36	96	3590	0	0	0	0	1	0	4	1	1	0	0	0
PyV-36	97	3445	0	0	0	0	0	0	4	16	4	0	0	0
PyV-36	98	3439	0	0	0	5	12	0	1	0	0	0	0	0
PyV-36	99	3534	0	0	0	11	4	2	1	0	0	0	0	0
PyV-36	100	3718	42	15	6	0	0	0	0	0	0	0	0	2
PyV-36	101	3767	0	0	0	4	4	2	0	0	0	0	0	0
PyV-36	102	3712	0	0	0	4	3	2	1	1	0	0	0	0
PyV-36	103	3711	0	0	0	28	3	2	0	0	0	0	0	0
PyV-36	104	3715	6	2	2	0	0	0	0	0	0	0	3	1
PyV-36	105	3829	1	2	3	0	0	0	0	0	0	0	0	0
PyV-36	106	3806	7	6	12	0	0	0	0	0	0	1	0	0
PyV-36	107	3815	0	0	0	0	0	0	0	0	0	0	1	3
PyV-36	108	3498	0	1	1	0	0	0	0	0	0	0	1	3
PyV-36	109	3355	0	0	0	0	0	1	4	0	2	0	0	0
PyV-36	110	3190	3	2	1	0	0	0	0	0	0	0	0	0
PyV-36	111	3200	1	1	0	0	0	0	0	0	0	3	0	1
PyV-36	112	3189	0	9	2	0	0	0	0	0	0	1	0	1
PyV-36	113	3176	1	1	0	0	0	0	0	0	0	8	3	0
PyV-36	114	3182	0	3	0	0	0	0	0	0	0	0	0	0
PyV-36	115	3204	1	13	6	0	0	0	0	0	0	0	0	0
PyV-36	116	3213	0	0	0	0	0	0	0	0	0	0	2	1
PyV-36	117	3206	0	1	0	0	0	0	0	0	0	9	4	2
PyV-36	118	3184	1	13	0	0	0	0	0	0	0	0	0	0
PyV-36	119	3112	6	17	1	0	0	0	0	0	0	0	0	0
PyV-36	120	3314	0	0	0	0	0	0	5	32	2	0	0	0
PyV-36	121	3295	0	0	0	1	1	1	0	0	2	0	0	0
PyV-36	122	3369	0	0	0	5	0	1	0	3	0	0	0	0
PyV-36	123	3540	0	0	0	0	3	0	5	0	1	0	0	0
PyV-36	124	3440	0	0	0	13	5	1	0	1	0	0	0	0
PyV-36	125	3412	2	4	2	0	0	0	0	0	0	1	0	0
PyV-36	126	3538	61	20	7	0	0	0	0	0	0	1	6	0
PyV-36	127	3556	0	0	0	1	1	2	0	1	0	0	0	0
PyV-36	128	3552	0	0	0	1	0	2	0	0	0	0	0	0
PyV-36	129	3543	0	0	0	1	1	0	3	2	3	0	0	0
PyV-36	130	3425	0	0	0	1	1	0	0	0	0	0	0	0
PyV-36	131	3289	0	0	0	1	1	5	0	0	0	0	0	0
PyV-36	132	2898	0	0	0	0	0	0	0	0	0	0	7	1
PyV-36	133	3071	0	0	0	0	3	4	0	0	0	0	0	0
PyV-36	134	3067	0	0	1	0	0	0	0	0	0	0	0	2
PyV-36	135	3060	1	0	0	0	0	0	0	0	0	0	4	2
PyV-36	136	2801	0	0	0	3	4	0	2	0	0	0	0	0
PyV-36	137	2686	0	0	0	1	1	0	0	0	0	0	0	0
PyV-36	138	2565	0	0	0	1	0	0	0	0	0	0	0	0
PyV-36	139	2419	0	0	0	0	0	0	3	0	0	0	0	0
PyV-36	140	2319	0	0	0	1	1	0	0	0	0	0	0	0
PyV-36	141	2052	0	0	0	1	1	1	0	1	1	0	0	0
PyV-36	142	1951	1	0	0	0	0	0	0	0	0	1	2	0
PyV-36	143	1742	0	0	0	2	30	0	0	0	1	0	0	0
PyV-36	144	1745	30	6	0	0	0	0	0	0	0	0	0	0
PyV-36	145	1551	1	0	0	0	0	0	0	0	0	0	0	1
PyV-36	146	1592	0	0	0	0	0	0	0	0	0	1	1	0
PyV-36	147	1649	0	3	2	0	0	0	0	0	0	1	64	0
PyV-36	148	1694	0	0	0	1	0	3	0	0	0	0	0	0
PyV-36	149	1964	1	8	1	0	0	0	0	0	0	0	7	2
PyV-36	150	2083	0	0	0	0	1	0	9	0	1	0	0	0
PyV-36	151	2126	0	0	0	0	0	0	0	1	1	0	0	0
PyV-36	152	1953	0	0	0	5	0	0	0	1	0	0	0	0
PyV-36	153	2115	2	0	0	0	0	0	0	0	0	0	6	1
PyV-36	154	2120	0	0	0	0	2	0	0	0	0	0	0	0
PyV-36	155	2121	3	11	3	0	0	0	0	0	0	0	3	1
PyV-36	156	2118	0	0	0	1	0	3	0	0	0	0	0	0
PyV-36	157	2110	0	0	0	10	5	2	0	0	0	0	0	0
PyV-36	158	1926	2	3	2	0	0	0	0	0	0	1	0	0
PyV-36	159	1923	0	0	0	0	2	1	0	0	0	0	0	0
PyV-36	160	1916	0	0	0	1	1	0	0	1	0	0	0	0
PyV-36	161	1918	1	1	0	0	0	0	0	0	0	1	0	0
PyV-36	162	2106	0	0	0	0	0	0	0	0	0	0	2	3
PyV-36	163	2397	0	0	0	1	0	0	0	1	0	0	0	0
PyV-36	164	2595	2	4	0	0	0	0	0	0	0	0	0	0
PyV-36	165	2593	0	0	0	0	0	0	0	0	0	0	1	0
PyV-36	166	2600	0	0	0	0	0	1	1	0	0	0	0	0
PyV-36	167	2599	0	0	0	0	0	0	0	0	1	0	0	0
PyV-36	168	2571	1	4	1	0	0	0	0	0	0	0	0	0
PyV-36	169	2568	0	0	0	0	0	0	0	0	0	1	4	4
PyV-36	170	2549	3	13	1	0	0	0	0	0	0	0	0	0
PyV-36	171	2415	0	0	0	0	0	1	1	0	3	0	0	0
PyV-36	172	2276	4	4	0	0	0	0	0	0	0	1	1	0
PyV-36	173	2061	0	0	0	0	0	1	0	1	1	0	0	0
PyV-36	174	1782	1	0	4	0	0	0	0	0	0	2	1	6
PyV-36	175	1494	2	0	0	0	0	0	0	0	0	1	0	0
PyV-36	176	1072	0	0	0	1	1	0	0	0	0	0	0	0
PyV-36	177	919	0	0	0	0	0	0	0	0	0	0	0	1
PyV-36	178	748	0	0	0	0	0	2	2	0	2	0	0	0
PyV-36	179	744	2	6	0	0	0	0	0	0	0	0	0	1
PyV-36	180	751	0	0	0	0	0	0	0	0	1	0	0	0
PyV-36	181	752	0	0	0	1	0	0	0	0	0	0	0	0
PyV-36	182	756	1	6	0	0	0	0	0	0	0	0	0	0
PyV-36	183	766	0	0	0	0	0	0	2	0	1	0	0	0
PyV-36	184	768	4	2	1	0	0	0	0	0	0	0	0	0
PyV-36	185	992	0	0	0	0	0	0	0	0	1	0	0	0
PyV-36	186	1161	0	0	0	0	0	1	0	0	0	0	0	0
PyV-36	187	1142	1	1	0	0	0	0	0	0	0	6	4	3
PyV-36	188	852	0	0	0	0	0	0	4	0	1	0	0	0
PyV-36	189	804	0	3	2	0	0	0	0	0	0	0	0	0
PyV-36	190	1081	0	0	0	1	1	4	0	0	0	0	0	0
PyV-36	191	1078	2	2	3	0	0	0	0	0	0	0	1	0
PyV-36	192	1081	1	2	1	0	0	0	0	0	0	0	0	0
PyV-36	193	1261	1	1	0	0	0	0	0	0	0	0	0	1
PyV-36	194	1260	0	0	0	0	0	0	3	1	2	0	0	0
PyV-36	195	1258	1	0	1	0	0	0	0	0	0	0	0	0
PyV-36	196	1260	1	3	0	0	0	0	0	0	0	0	0	0
PyV-36	197	1263	1	5	0	0	0	0	0	0	0	0	3	0
PyV-36	198	1266	0	0	0	2	0	0	1	0	2	0	0	0
PyV-36	199	1266	0	0	0	0	0	0	0	1	1	0	0	0
PyV-36	200	1268	0	0	0	3	1	0	0	1	1	0	0	0
PyV-36	201	1269	0	1	0	0	0	0	0	0	0	0	0	2
PyV-36	202	1502	0	0	0	0	1	0	0	1	0	0	0	0
PyV-36	203	1697	0	0	0	0	0	0	1	0	0	0	0	0
PyV-36	204	1702	0	0	0	0	0	0	0	0	0	1	3	4
PyV-36	205	1695	1	8	0	0	0	0	0	0	0	0	1	0
PyV-36	207	1693	1	2	0	0	0	0	0	0	0	0	0	1
PyV-36	208	1686	1	1	1	0	0	0	0	0	0	0	0	0
PyV-36	209	1918	0	0	0	2	1	0	0	0	0	0	0	0
PyV-36	210	1905	0	0	0	0	0	0	0	0	0	0	0	0
PyV-36	211	1733	1	0	0	0	0	0	0	0	0	0	0	1
PyV-36	212	1561	0	0	0	0	1	2	0	0	0	0	0	0
PyV-36	213	1560	0	0	0	0	0	0	0	0	0	0	2	0
PyV-36	214	1417	0	6	3	0	0	0	0	0	0	0	0	0
PyV-36	215	1399	1	7	0	0	0	0	0	0	0	0	0	0
PyV-36	216	1750	0	5	0	0	0	0	0	0	0	0	0	1
PyV-36	217	2061	1	7	0	0	0	0	0	0	0	0	1	0
PyV-36	218	2058	0	0	0	2	0	1	0	0	0	0	0	0
PyV-36	219	2257	8	2	5	0	0	0	0	0	0	1	0	1
PyV-36	220	2520	17	11	5	0	0	0	0	0	0	0	0	0
PyV-36	221	2992	0	0	0	0	0	1	10	1	5	0	0	0
PyV-36	222	3257	0	0	0	0	0	2	0	2	0	0	0	0
PyV-36	223	4175	0	0	0	0	0	1	0	0	0	0	0	0
PyV-36	224	4194	2	7	8	0	0	0	0	0	0	0	23	4
PyV-36	225	4202	0	0	0	2	1	0	0	5	0	0	0	0
PyV-36	226	4197	1	1	5	0	0	0	0	0	0	0	10	0
PyV-36	227	4242	0	0	0	0	0	3	1	0	1	0	0	0
PyV-36	228	4173	4	0	1	0	0	0	0	0	0	0	0	0
PyV-36	229	4171	2	8	1	0	0	0	0	0	0	0	0	0
PyV-36	230	4381	0	0	0	1	1	0	0	1	0	0	0	0
PyV-36	231	4733	0	1	0	0	0	0	0	0	0	0	0	1
PyV-36	232	5256	1	9	1	0	0	0	0	0	0	1	0	0
PyV-36	233	5459	3	13	0	0	0	0	0	0	0	2	4	2
PyV-36	234	5649	0	0	0	1	2	0	1	2	1	0	0	0
PyV-36	235	6489	0	0	0	0	5	3	1	2	0	0	0	0
PyV-36	236	7047	0	0	0	0	0	2	0	1	0	0	0	0
PyV-36	237	7706	0	0	0	4	1	4	1	1	6	0	0	0
PyV-36	238	8351	0	0	0	4	0	2	1	0	2	0	0	0
PyV-36	239	8817	0	0	0	0	0	2	1	0	2	0	0	0
PyV-36	240	9147	11	25	12	0	0	0	0	0	0	6	1	1
PyV-36	241	9533	0	5	0	0	0	0	0	0	0	11	0	2
PyV-36	242	9982	0	4	0	0	0	0	0	0	0	3	7	1
PyV-36	243	9807	2	3	2	0	0	0	0	0	0	0	15	1
PyV-36	244	9610	2	2	1	0	0	0	0	0	0	1	1	1
PyV-36	245	9347	0	0	0	2	0	0	2	0	1	0	0	0
PyV-36	246	8874	0	0	0	1	1	4	0	2	4	0	0	0
PyV-36	247	8612	0	2	4	0	0	0	0	0	0	1	2	0
PyV-36	248	7702	2	23	1	0	0	0	0	0	0	0	1	2
PyV-36	249	7687	0	0	0	2	0	1	0	0	2	0	0	0
PyV-36	250	7679	2	0	0	0	0	0	0	0	0	0	0	1
PyV-36	251	7678	1	13	1	0	0	0	0	0	0	0	2	0
PyV-36	252	7618	0	0	0	0	0	0	0	0	0	1	0	2
PyV-36	253	7498	0	0	0	0	0	0	4	0	2	0	0	0
PyV-36	254	7496	0	0	0	0	1	2	1	1	0	0	0	0
PyV-36	255	7294	2	6	2	0	0	0	0	0	0	2	3	1
PyV-36	256	7123	0	0	0	1	1	0	2	2	0	0	0	0
PyV-36	257	7214	0	0	0	4	2	2	2	3	5	0	0	0
PyV-36	258	7269	0	19	4	0	0	0	0	0	0	4	16	3
PyV-36	259	7528	0	0	0	0	1	0	0	1	1	0	0	0
PyV-36	260	7695	0	0	0	0	1	2	0	1	0	0	0	0
PyV-36	261	7703	0	0	0	2	1	5	1	1	1	0	0	0
PyV-36	262	7661	9	4	1	0	0	0	0	0	0	0	4	0
PyV-36	263	7476	0	3	1	0	0	0	0	0	0	0	2	0
PyV-36	264	7538	0	8	2	0	0	0	0	0	0	1	0	1
PyV-36	265	7684	0	4	0	0	0	0	0	0	0	1	0	2
PyV-36	266	6957	2	21	0	0	0	0	0	0	0	0	1	0
PyV-36	267	6226	2	14	2	0	0	0	0	0	0	1	0	1
PyV-36	268	6540	0	0	0	0	0	0	3	2	2	0	0	0
PyV-36	269	6789	0	0	0	5	3	0	0	2	0	0	0	0
PyV-36	270	7170	2	20	1	0	0	0	0	0	0	1	1	0
PyV-36	271	7961	0	0	0	0	0	0	0	1	0	0	0	0
PyV-36	272	7966	0	0	0	3	1	4	2	0	0	0	0	0
PyV-36	273	7974	1	9	1	0	0	0	0	0	0	0	0	0
PyV-36	274	7982	0	0	0	1	0	0	1	0	3	0	0	0
PyV-36	275	8168	0	2	0	0	0	0	0	0	0	2	4	6
PyV-36	276	8170	0	0	0	4	2	3	0	1	0	0	0	0
PyV-36	277	8156	10	5	6	0	0	0	0	0	0	1	1	1
PyV-36	278	8335	0	0	0	3	2	1	2	1	1	0	0	0
PyV-36	279	8341	1	2	0	0	0	0	0	0	0	1	1	4
PyV-36	280	8343	0	0	0	0	0	1	0	1	4	0	0	0
PyV-36	281	8347	0	0	0	1	2	3	1	0	2	0	0	0
PyV-36	282	8324	0	3	1	0	0	0	0	0	0	1	3	0
PyV-36	283	8261	3	12	5	0	0	0	0	0	0	0	1	1
PyV-36	284	8246	0	0	0	1	3	1	0	1	1	0	0	0
PyV-36	285	8490	0	0	4	0	0	0	0	0	0	4	3	0
PyV-36	286	8455	0	0	0	1	2	0	2	2	3	0	0	0
PyV-36	287	8519	0	0	0	0	0	5	1	0	1	0	0	0
PyV-36	288	8443	33	15	8	0	0	0	0	0	0	1	7	2
PyV-36	289	7923	0	0	0	0	2	1	0	0	0	0	0	0
PyV-36	290	7823	0	0	0	1	0	2	3	1	0	0	0	0
PyV-36	291	8443	0	0	0	3	6	2	0	0	0	0	0	0
PyV-36	292	8424	6	11	3	0	0	0	0	0	0	0	1	1
PyV-36	293	8114	0	0	0	1	1	0	0	5	0	0	0	0
PyV-36	294	7866	6	6	8	0	0	0	0	0	0	0	0	0
PyV-36	295	8284	0	0	0	1	0	2	0	1	0	0	0	0
PyV-36	296	7512	5	9	0	0	0	0	0	0	0	1	0	0
PyV-36	297	7722	2	3	2	0	0	0	0	0	0	1	1	1
PyV-36	298	7713	1	12	4	0	0	0	0	0	0	1	4	0
PyV-36	299	7713	0	0	0	0	0	0	0	0	2	0	0	0
PyV-36	300	7986	0	0	0	0	0	1	1	1	1	0	0	0
PyV-36	301	7998	9	7	1	0	0	0	0	0	0	4	16	26
PyV-36	302	8081	0	0	0	0	0	1	1	2	0	0	0	0
PyV-36	303	8038	0	0	0	1	0	3	3	0	1	0	0	0
PyV-36	304	8163	0	7	2	0	0	0	0	0	0	2	0	0
PyV-36	305	8158	3	12	3	0	0	0	0	0	0	1	6	1
PyV-36	306	7978	0	0	0	0	0	0	1	2	2	0	0	0
PyV-36	307	7393	0	0	0	2	2	3	0	0	4	0	0	0
PyV-36	308	7198	0	0	0	0	0	0	1	2	0	0	0	0
PyV-36	309	7226	2	11	5	0	0	0	0	0	0	1	0	0
PyV-36	310	7293	1	2	0	0	0	0	0	0	0	1	1	1
PyV-36	311	7440	0	0	0	1	0	1	3	0	4	0	0	0
PyV-36	312	7504	0	0	0	1	1	2	1	0	0	0	0	0
PyV-36	313	7491	0	0	0	1	2	1	0	0	1	0	0	0
PyV-36	314	7502	0	2	1	0	0	0	0	0	0	1	0	5
PyV-36	315	6907	1	3	1	0	0	0	0	0	0	0	3	0
PyV-36	316	6935	1	15	2	0	0	0	0	0	0	0	0	1
PyV-36	317	7577	4	11	3	0	0	0	0	0	0	2	1	2
PyV-36	318	7594	0	5	6	0	0	0	0	0	0	0	2	1
PyV-36	319	7601	0	0	0	0	1	1	5	0	5	0	0	0
PyV-36	320	6820	0	0	0	1	3	6	1	1	0	0	0	0
PyV-36	321	6820	2	5	2	0	0	0	0	0	0	0	2	2
PyV-36	322	6605	0	0	0	1	0	1	2	4	0	0	0	0
PyV-36	323	7209	0	0	0	0	0	1	5	2	4	0	0	0
PyV-36	324	7491	5	4	8	0	0	0	0	0	0	0	1	0
PyV-36	325	7051	20	3	7	0	0	0	0	0	0	1	1	0
PyV-36	326	7045	0	1	0	0	0	0	0	0	0	1	8	2
PyV-36	327	6761	0	1	0	0	0	0	0	0	0	0	3	1
PyV-36	328	7026	0	0	0	0	0	0	1	3	3	0	0	0
PyV-36	329	6895	1	3	1	0	0	0	0	0	0	3	1	0
PyV-36	330	6898	2	17	4	0	0	0	0	0	0	1	3	3
PyV-36	331	6894	0	0	0	4	0	1	1	2	0	0	0	0
PyV-36	332	6889	1	10	2	0	0	0	0	0	0	0	3	0
PyV-36	333	7263	0	0	0	2	0	1	0	3	0	0	0	0
PyV-36	334	6577	3	3	88	0	0	0	0	0	0	8	3	3
PyV-36	335	5052	0	0	0	3	1	4	36	4	1	0	0	0
PyV-36	336	4375	1	13	0	0	0	0	0	0	0	0	11	4
PyV-36	337	3629	0	0	0	5	0	2	0	1	1	0	0	0
PyV-36	338	3268	1	19	1	0	0	0	0	0	0	1	61	28
PyV-36	339	3248	0	0	0	0	1	0	6	3	1	0	0	0
PyV-36	340	3209	0	0	0	0	2	1	4	1	2	0	0	0
PyV-36	341	2558	0	0	0	0	0	1	18	3	1	0	0	0
PyV-36	342	1904	0	0	0	0	0	1	13	1	1	0	0	0
PyV-36	343	1882	3	14	5	0	0	0	0	0	0	0	10	1
PyV-36	344	1877	5	4	12	0	0	0	0	0	0	0	3	0
PyV-36	345	1863	0	0	0	2	3	6	0	0	0	0	0	0
PyV-36	346	1844	2	2	0	0	0	0	0	0	0	0	0	0
PyV-36	347	1840	0	0	0	0	0	0	0	0	0	1	0	1
PyV-36	348	1221	0	0	0	0	0	0	0	0	0	0	2	0
PyV-36	349	930	1	0	0	0	0	0	0	0	0	2	0	0
PyV-36	350	920	0	5	0	0	0	0	0	0	0	1	0	0
PyV-36	351	913	0	0	1	0	0	0	0	0	0	1	0	1
PyV-36	352	913	0	1	1	0	0	0	0	0	0	0	0	0
PyV-36	353	510	1	8	1	0	0	0	0	0	0	0	1	0
PyV-36	354	513	0	0	0	0	2	0	0	0	0	0	0	0
PyV-36	355	507	0	1	0	0	0	0	0	0	0	1	2	2
PyV-36	356	992	0	0	0	0	0	0	0	1	2	0	0	0
PyV-36	357	990	0	0	0	0	0	0	0	0	0	0	2	0
PyV-36	358	614	1	0	2	0	0	0	0	0	0	0	0	0
PyV-36	359	969	0	0	0	0	0	1	0	1	0	0	0	0
PyV-36	360	976	1	2	0	0	0	0	0	0	0	2	3	5
PyV-36	361	982	0	3	0	0	0	0	0	0	0	0	0	0
PyV-36	362	983	0	0	0	0	0	0	0	0	0	1	0	0
PyV-36	363	1265	1	4	1	0	0	0	0	0	0	1	0	0
PyV-36	364	1954	0	0	0	1	0	1	0	0	1	0	0	0
PyV-36	365	1960	2	1	2	0	0	0	0	0	0	0	0	0
PyV-36	366	2747	2	7	0	0	0	0	0	0	0	0	0	0
PyV-36	367	3026	0	0	0	0	0	0	0	0	0	0	2	0
PyV-36	368	3566	0	0	0	0	0	1	0	1	0	0	0	0
PyV-36	369	3968	0	0	0	0	0	0	0	0	0	1	2	2
PyV-36	370	4917	0	0	0	0	0	0	1	2	0	0	0	0
PyV-36	371	5214	0	2	1	0	0	0	0	0	0	0	0	1
PyV-36	372	5234	0	0	0	0	0	0	1	1	3	0	0	0
PyV-36	373	5605	2	2	1	0	0	0	0	0	0	0	1	0
PyV-36	374	5852	0	13	2	0	0	0	0	0	0	0	1	2
PyV-36	375	6630	0	0	0	0	0	0	0	0	0	2	2	1
PyV-36	376	6847	0	0	0	0	0	0	1	0	1	0	0	0
PyV-36	377	7293	2	1	1	0	0	0	0	0	0	0	1	0
PyV-36	378	7677	3	2	0	0	0	0	0	0	0	0	1	1
PyV-36	379	7863	0	0	0	0	0	0	0	0	0	2	6	0
PyV-36	380	8055	0	0	0	1	2	0	0	0	0	0	0	0
PyV-36	381	7573	2	2	0	0	0	0	0	0	0	1	1	3
PyV-36	382	7591	0	22	0	0	0	0	0	0	0	2	13	3
PyV-36	383	7596	0	0	0	1	0	0	2	3	1	0	0	0
PyV-36	384	7237	0	0	0	2	2	0	3	2	1	0	0	0
PyV-36	385	7663	1	4	0	0	0	0	0	0	0	3	4	0
PyV-36	386	8174	0	0	0	0	1	1	2	1	1	0	0	0
PyV-36	387	8797	0	0	0	0	2	5	0	2	3	0	0	0
PyV-36	388	8815	8	1	2	0	0	0	0	0	0	3	15	10
PyV-36	389	8949	16	12	3	0	0	0	0	0	0	8	18	6
PyV-36	390	9448	0	0	0	2	4	0	1	2	1	0	0	0
PyV-36	391	9364	0	0	0	3	1	1	0	1	2	0	0	0
PyV-36	392	9204	0	0	0	3	1	2	0	3	4	0	0	0
PyV-36	393	8664	0	0	0	2	3	2	3	3	2	0	0	0
PyV-36	394	8265	0	0	0	8	11	18	1	0	6	0	0	0
PyV-36	395	7640	0	3	2	0	0	0	0	0	0	4	16	6
PyV-36	396	7521	0	0	2	0	0	0	0	0	0	0	2	4
PyV-36	397	7701	0	0	0	1	2	3	2	2	2	0	0	0
PyV-36	398	7334	0	0	0	0	0	0	1	0	0	0	0	0
PyV-36	399	7212	5	3	1	0	0	0	0	0	0	0	2	0
PyV-36	400	6585	0	0	0	0	0	1	0	0	0	0	0	0
PyV-36	401	6380	0	0	0	3	1	2	41	40	1	0	0	0
PyV-36	402	5959	10	7	3	0	0	0	0	0	0	5	33	304
PyV-36	403	5586	194	4	27	0	0	0	0	0	0	0	3	0
PyV-36	404	5553	2	6	193	0	0	0	0	0	0	1	1	1
PyV-36	405	5572	0	0	0	0	0	0	2	0	2	0	0	0
PyV-36	406	5793	1	1	0	0	0	0	0	0	0	0	0	0
PyV-36	407	5951	0	9	1	0	0	0	0	0	0	1	2	2
PyV-36	408	6169	0	0	0	0	2	0	2	1	2	0	0	0
PyV-36	409	6405	0	0	0	1	2	1	0	0	2	0	0	0
PyV-36	410	6377	0	0	0	5	2	0	0	1	4	0	0	0
PyV-36	411	6229	2	5	3	0	0	0	0	0	0	11	31	3
PyV-36	412	6085	3	5	6	0	0	0	0	0	0	0	2	0
PyV-36	413	5781	0	0	0	0	4	0	0	2	2	0	0	0
PyV-36	414	5684	0	1	2	0	0	0	0	0	0	0	6	1
PyV-36	415	5649	3	0	2	0	0	0	0	0	0	0	0	3
PyV-36	416	5638	0	0	0	1	1	2	3	3	0	0	0	0
PyV-36	417	5684	0	0	0	0	0	0	0	0	1	0	0	0
PyV-36	418	6162	0	0	0	1	0	2	3	12	0	0	0	0
PyV-36	419	6401	0	0	0	2	1	1	3	1	0	0	0	0
PyV-36	420	6168	3	10	9	0	0	0	0	0	0	0	3	0
PyV-36	421	6131	0	7	1	0	0	0	0	0	0	0	17	1
PyV-36	422	5941	0	0	0	0	1	2	7	15	1	0	0	0
PyV-36	423	6106	0	0	0	2	1	1	5	1	17	0	0	0
PyV-36	424	6631	0	0	0	0	0	1	8	2	1	0	0	0
PyV-36	425	6472	22	11	11	0	0	0	0	0	0	13	25	27
PyV-36	426	6589	0	0	0	2	3	1	6	6	4	0	0	0
PyV-36	427	6594	0	0	0	0	0	1	1	2	1	0	0	0
PyV-36	428	6582	2	5	11	0	0	0	0	0	0	1	1	1
PyV-36	429	6656	1	4	2	0	0	0	0	0	0	0	0	2
PyV-36	430	6649	2	0	2	0	0	0	0	0	0	0	2	0
PyV-36	431	6433	0	0	0	1	0	1	0	0	1	0	0	0
PyV-36	432	6257	0	3	0	0	0	0	0	0	0	0	2	1
PyV-36	433	6313	0	1	1	0	0	0	0	0	0	0	0	0
PyV-36	434	6304	0	7	0	0	0	0	0	0	0	0	0	0
PyV-36	435	6197	0	0	0	1	0	0	1	0	0	0	0	0
PyV-36	436	5829	1	1	8	0	0	0	0	0	0	0	0	3
PyV-36	437	5564	2	6	0	0	0	0	0	0	0	1	2	0
PyV-36	438	5770	0	0	0	0	2	1	0	1	3	0	0	0
PyV-36	439	5582	0	0	0	1	0	1	1	1	3	0	0	0
PyV-36	440	5544	0	5	2	0	0	0	0	0	0	0	1	1
PyV-36	441	4848	1	2	1	0	0	0	0	0	0	0	1	0
PyV-36	442	4874	0	6	3	0	0	0	0	0	0	0	1	1
PyV-36	443	4958	0	0	0	0	0	3	2	2	2	0	0	0
PyV-36	444	4924	2	1	3	0	0	0	0	0	0	0	2	0
PyV-36	445	4974	0	0	0	2	0	0	0	0	0	0	0	0
PyV-36	446	4924	4	5	2	0	0	0	0	0	0	0	0	0
PyV-36	447	5036	0	0	0	0	0	3	0	0	0	0	0	0
PyV-36	448	5050	0	0	0	0	0	0	0	0	0	0	0	0
PyV-36	449	5017	0	2	0	0	0	0	0	0	0	1	2	0
PyV-36	450	5017	0	3	0	0	0	0	0	0	0	0	0	1
PyV-36	451	5032	0	2	1	0	0	0	0	0	0	1	0	0
PyV-36	452	5040	0	0	0	0	0	0	0	1	2	0	0	0
PyV-36	453	5039	0	0	0	0	0	1	0	2	2	0	0	0
PyV-36	454	5001	3	3	1	0	0	0	0	0	0	5	6	10
PyV-36	455	5168	0	0	0	0	1	3	0	0	3	0	0	0
PyV-36	456	5423	2	1	0	0	0	0	0	0	0	0	3	0
PyV-36	457	5642	0	0	1	0	0	0	0	0	0	0	1	1
PyV-36	458	5657	0	13	0	0	0	0	0	0	0	0	1	0
PyV-36	459	5609	0	0	0	0	0	1	1	0	0	0	0	0
PyV-36	460	5393	0	1	0	0	0	0	0	0	0	1	0	0
PyV-36	461	5645	1	0	0	0	0	0	0	0	0	0	2	0
PyV-36	462	5659	0	9	2	0	0	0	0	0	0	0	1	0
PyV-36	463	5703	0	0	0	1	1	1	0	0	0	0	0	0
PyV-36	464	5874	0	1	0	0	0	0	0	0	0	0	1	0
PyV-36	465	5917	1	7	3	0	0	0	0	0	0	0	6	0
PyV-36	466	5929	0	0	0	2	2	2	0	2	2	0	0	0
PyV-36	467	5748	0	0	0	2	1	2	0	1	2	0	0	0
PyV-36	468	5243	1	3	4	0	0	0	0	0	0	5	32	3
PyV-36	469	5237	0	0	0	3	2	1	0	0	1	0	0	0
PyV-36	470	5294	0	0	0	0	0	2	1	2	0	0	0	0
PyV-36	471	5245	0	0	0	1	0	0	0	1	2	0	0	0
PyV-36	472	5302	0	0	0	0	0	1	0	0	2	0	0	0
PyV-36	473	5125	1	2	2	0	0	0	0	0	0	2	2	5
PyV-36	474	4515	1	0	1	0	0	0	0	0	0	0	2	1
PyV-36	475	4653	0	0	0	1	0	0	0	0	2	0	0	0
PyV-36	476	4668	0	4	2	0	0	0	0	0	0	0	3	0
PyV-36	477	4786	0	0	0	1	0	1	0	2	0	0	0	0
PyV-36	478	4893	0	0	0	0	0	3	0	2	0	0	0	0
PyV-36	479	4706	2	11	1	0	0	0	0	0	0	0	1	0
PyV-36	480	4339	0	0	0	0	0	0	1	1	1	0	0	0
PyV-36	481	4407	1	3	0	0	0	0	0	0	0	0	0	0
PyV-36	482	4398	0	17	0	0	0	0	0	0	0	1	7	0
PyV-36	483	4131	14	12	1	0	0	0	0	0	0	1	1	1
PyV-36	484	4204	0	0	0	2	0	3	2	1	1	0	0	0
PyV-36	485	4117	0	0	0	3	0	0	0	2	4	0	0	0
PyV-36	486	3864	0	0	0	0	2	4	0	0	3	0	0	0
PyV-36	487	3629	2	0	4	0	0	0	0	0	0	3	1	1
PyV-36	488	3367	0	0	0	1	0	1	1	4	5	0	0	0
PyV-36	489	2652	2	1	4	0	0	0	0	0	0	3	0	1
PyV-36	490	2176	1	1	0	0	0	0	0	0	0	0	1	0
PyV-36	491	2157	1	17	3	0	0	0	0	0	0	0	1	0
PyV-36	492	2151	0	0	0	2	0	1	1	1	0	0	0	0
PyV-36	493	2629	0	0	0	0	0	1	1	1	2	0	0	0
PyV-36	494	2426	0	4	0	0	0	0	0	0	0	0	1	0
PyV-36	495	2488	0	0	0	0	0	0	1	0	0	0	0	0
PyV-36	496	2495	0	0	0	0	2	0	3	0	0	0	0	0
PyV-36	497	2323	0	0	0	1	0	0	1	0	0	0	0	0
PyV-36	498	2316	0	0	0	0	0	0	0	0	0	1	1	0
PyV-36	499	2309	0	5	1	0	0	0	0	0	0	0	1	0
PyV-36	500	2169	0	0	0	0	0	0	0	2	0	0	0	0
PyV-36	501	2008	1	1	1	0	0	0	0	0	0	0	1	1
PyV-36	502	1853	0	2	1	0	0	0	0	0	0	0	0	0
PyV-36	503	1884	0	1	0	0	0	0	0	0	0	0	2	0
PyV-36	504	1881	1	4	0	0	0	0	0	0	0	0	0	0
PyV-36	505	2151	0	0	0	0	0	0	0	0	0	0	0	0
PyV-36	506	2282	0	0	0	0	0	0	1	0	0	0	0	0
PyV-36	507	2196	0	1	0	0	0	0	0	0	0	1	0	0
PyV-36	508	2391	0	1	0	0	0	0	0	0	0	0	0	1
PyV-36	509	2134	0	10	2	0	0	0	0	0	0	0	0	0
PyV-36	510	2252	0	5	1	0	0	0	0	0	0	0	0	0
PyV-36	511	2253	0	6	0	0	0	0	0	0	0	0	0	0
PyV-36	512	2497	0	0	1	0	0	0	0	0	0	0	0	0
PyV-36	513	2693	0	11	1	0	0	0	0	0	0	2	1	0
PyV-36	514	3123	0	0	0	0	0	1	0	0	0	0	0	0
PyV-36	515	3461	0	2	0	0	0	0	0	0	0	3	19	6
PyV-36	516	3778	0	0	0	1	0	0	0	0	0	0	0	0
PyV-36	517	4151	0	0	0	0	0	1	1	3	0	0	0	0
PyV-36	518	3961	0	3	1	0	0	0	0	0	0	1	3	0
PyV-36	519	4170	0	0	0	1	0	0	1	1	0	0	0	0
PyV-36	520	4212	1	2	1	0	0	0	0	0	0	0	3	1
PyV-36	521	4326	0	0	0	0	0	0	0	0	0	1	1	0
PyV-36	522	4566	0	0	0	0	0	0	0	1	0	0	0	0
PyV-36	523	4651	0	1	0	0	0	0	0	0	0	0	0	2
PyV-36	524	4649	1	4	1	0	0	0	0	0	0	0	1	2
PyV-36	525	4657	0	0	0	0	1	0	0	0	0	0	0	0
PyV-36	526	5030	1	1	1	0	0	0	0	0	0	0	1	1
PyV-36	527	5232	0	1	0	0	0	0	0	0	0	1	1	0
PyV-36	528	5278	0	0	0	0	0	1	0	1	1	0	0	0
PyV-36	529	5384	1	1	0	0	0	0	0	0	0	0	0	3
PyV-36	530	5422	3	2	0	0	0	0	0	0	0	0	0	1
PyV-36	531	4970	0	2	0	0	0	0	0	0	0	0	0	0
PyV-36	532	4984	4	6	2	0	0	0	0	0	0	0	1	1
PyV-36	533	4943	0	2	0	0	0	0	0	0	0	0	0	0
PyV-36	534	5171	0	0	0	0	0	0	0	0	0	0	0	0
PyV-36	535	5055	1	18	1	0	0	0	0	0	0	0	0	0
PyV-36	536	5418	0	6	0	0	0	0	0	0	0	1	1	0
PyV-36	537	5510	0	0	0	0	2	2	1	1	0	0	0	0
PyV-36	538	5315	0	0	0	0	1	1	2	3	0	0	0	0
PyV-36	539	4895	0	0	0	4	2	1	2	1	0	0	0	0
PyV-36	540	4568	2	3	0	0	0	0	0	0	0	3	5	4
PyV-36	541	4282	0	0	0	0	0	0	1	0	1	0	0	0
PyV-36	542	3910	0	0	0	3	0	0	1	0	0	0	0	0
PyV-36	543	3572	0	3	0	0	0	0	0	0	0	9	18	1
PyV-36	544	3359	2	1	0	0	0	0	0	0	0	1	3	3
PyV-36	545	3052	1	15	1	0	0	0	0	0	0	2	1	1
PyV-36	546	2887	0	0	0	0	0	0	1	1	1	0	0	0
PyV-36	547	2638	2	0	0	0	0	0	0	0	0	2	0	0
PyV-36	548	2552	0	2	0	0	0	0	0	0	0	0	1	0
PyV-36	549	2550	0	1	1	0	0	0	0	0	0	0	2	0
PyV-36	550	2547	0	0	0	0	0	0	1	1	0	0	0	0
PyV-36	551	2176	0	0	0	2	1	0	0	0	0	0	0	0
PyV-36	552	1969	1	1	0	0	0	0	0	0	0	0	2	0
PyV-36	553	1781	2	4	1	0	0	0	0	0	0	0	0	0
PyV-36	554	1671	0	0	0	1	0	0	0	1	0	0	0	0
PyV-36	555	1358	2	2	0	0	0	0	0	0	0	0	0	0
PyV-36	556	1715	0	1	0	0	0	0	0	0	0	0	0	3
PyV-36	557	1582	0	6	0	0	0	0	0	0	0	0	0	1
PyV-36	558	1610	0	0	0	0	0	1	0	0	0	0	0	0
PyV-36	559	1395	0	2	0	0	0	0	0	0	0	0	1	4
PyV-36	560	1619	0	0	0	0	0	0	1	1	2	0	0	0
PyV-36	561	1256	1	0	3	0	0	0	0	0	0	1	1	2
PyV-36	562	920	0	0	0	0	1	0	0	0	1	0	0	0
PyV-36	563	923	0	0	0	1	0	0	0	0	0	0	0	0
PyV-36	564	917	0	0	3	0	0	0	0	0	0	2	21	9
PyV-36	565	1231	0	0	0	0	2	3	0	3	0	0	0	0
PyV-36	566	1373	0	6	0	0	0	0	0	0	0	0	0	0
PyV-36	567	1705	1	1	3	0	0	0	0	0	0	3	0	0
PyV-36	568	2020	0	0	0	0	0	0	0	0	0	0	1	1
PyV-36	569	2023	0	0	0	0	1	1	0	0	0	0	0	0
PyV-36	570	2232	0	0	0	0	0	0	0	0	0	0	0	0
PyV-36	571	2431	0	0	0	0	2	1	0	0	0	0	0	0
PyV-36	572	2604	0	3	1	0	0	0	0	0	0	0	0	0
PyV-36	573	2686	0	0	3	0	0	0	0	0	0	0	0	0
PyV-36	574	2690	1	1	0	0	0	0	0	0	0	0	0	1
PyV-36	575	3195	2	4	0	0	0	0	0	0	0	0	0	2
PyV-36	576	3593	0	0	0	0	0	0	0	0	0	0	0	0
PyV-36	577	3801	1	5	1	0	0	0	0	0	0	4	1	0
PyV-36	578	4002	0	0	0	0	0	0	0	0	2	0	0	0
PyV-36	579	4186	4	3	0	0	0	0	0	0	0	1	0	1
PyV-36	580	4352	14	8	7	0	0	0	0	0	0	0	2	0
PyV-36	581	4428	0	0	0	0	2	3	0	0	1	0	0	0
PyV-36	582	4579	0	0	0	0	0	0	4	3	0	0	0	0
PyV-36	583	4596	0	0	0	3	1	0	4	1	3	0	0	0
PyV-36	584	4738	4	7	0	0	0	0	0	0	0	3	14	2
PyV-36	585	4759	0	0	0	1	2	0	0	0	0	0	0	0
PyV-36	586	5084	0	0	0	1	2	0	0	0	0	0	0	0
PyV-36	587	5089	5	5	2	0	0	0	0	0	0	1	5	3
PyV-36	588	5609	0	0	0	1	0	0	1	0	1	0	0	0
PyV-36	589	5611	0	0	0	0	0	1	3	2	0	0	0	0
PyV-36	590	5290	0	0	0	1	1	0	0	0	0	0	0	0
PyV-36	591	5116	1	2	0	0	0	0	0	0	0	0	6	3
PyV-36	592	4779	0	8	1	0	0	0	0	0	0	1	3	0
PyV-36	593	4456	0	0	0	0	0	0	1	0	0	0	0	0
PyV-36	594	4453	1	1	1	0	0	0	0	0	0	0	3	3
PyV-36	595	4244	2	10	1	0	0	0	0	0	0	0	1	0
PyV-36	596	4045	0	0	0	1	2	1	1	0	2	0	0	0
PyV-36	597	3872	0	0	5	0	0	0	0	0	0	3	1	1
PyV-36	598	3790	5	0	0	0	0	0	0	0	0	1	3	2
PyV-36	599	3787	0	0	0	0	2	4	2	1	2	0	0	0
PyV-36	600	3276	0	0	0	0	0	0	2	1	0	0	0	0
PyV-36	601	2876	0	0	1	0	0	0	0	0	0	1	1	0
PyV-36	602	2668	0	0	0	0	1	0	0	1	1	0	0	0
PyV-36	603	2467	2	2	1	0	0	0	0	0	0	1	1	0
PyV-36	604	2283	1	2	1	0	0	0	0	0	0	0	0	1
PyV-36	605	2115	0	0	0	0	0	0	0	0	0	1	1	1
PyV-36	606	1669	0	0	0	0	0	0	0	0	0	0	0	0
PyV-36	607	1512	0	0	0	0	0	0	0	0	0	0	0	2
PyV-36	610	884	0	0	0	0	0	0	0	0	0	1	1	0
PyV-36	611	860	3	0	0	0	0	0	0	0	0	0	0	0
PyV-36	612	1145	0	0	0	1	0	0	1	1	0	0	0	0
PyV-36	613	620	0	1	0	0	0	0	0	0	0	0	0	1
PyV-36	614	859	0	0	0	0	0	284	431	1	0	0	0	0
PyV-36	616	1369	1	0	0	0	0	0	0	0	0	0	0	0
PyV-36	618	1376	1	0	0	0	0	0	0	0	0	0	1	0
PyV-36	619	1381	0	3	0	0	0	0	0	0	0	0	0	0
PyV-36	620	1384	0	1	0	0	0	0	0	0	0	1	0	0
PyV-36	621	1767	0	0	0	0	0	1	0	1	2	0	0	0
PyV-36	622	1880	0	1	0	0	0	0	0	0	0	0	0	0
PyV-36	623	1988	1	0	0	0	0	0	0	0	0	1	0	1
PyV-36	624	2173	1	7	2	0	0	0	0	0	0	1	5	0
PyV-36	625	2486	0	0	0	0	0	1	0	1	0	0	0	0
PyV-36	626	2687	2	1	0	0	0	0	0	0	0	1	1	0
PyV-36	627	2945	0	0	0	0	0	0	0	0	0	0	1	0
PyV-36	628	3178	0	0	0	0	0	0	1	0	0	0	0	0
PyV-36	629	3537	0	0	0	1	0	1	0	0	0	0	0	0
PyV-36	630	3724	0	3	0	0	0	0	0	0	0	1	1	0
PyV-36	631	3738	2	2	2	0	0	0	0	0	0	1	0	0
PyV-36	632	3744	0	0	0	0	0	0	0	0	0	0	3	0
PyV-36	633	3753	0	0	0	1	0	1	2	0	2	0	0	0
PyV-36	634	4022	0	0	0	0	1	0	2	0	0	0	0	0
PyV-36	635	4309	2	0	2	0	0	0	0	0	0	0	2	1
PyV-36	636	4026	0	0	0	0	0	0	0	0	0	2	2	2
PyV-36	637	3917	2	0	1	0	0	0	0	0	0	0	0	1
PyV-36	638	4366	0	0	0	0	1	1	0	0	1	0	0	0
PyV-36	639	4372	0	0	0	1	0	0	0	0	4	0	0	0
PyV-36	640	4354	0	4	1	0	0	0	0	0	0	0	1	0
PyV-36	641	4331	2	16	1	0	0	0	0	0	0	0	0	0
PyV-36	642	4581	0	0	0	2	1	0	1	0	0	0	0	0
PyV-36	643	4590	6	5	4	0	0	0	0	0	0	0	0	0
PyV-36	644	4816	0	0	0	1	0	0	0	1	0	0	0	0
PyV-36	645	5010	0	0	0	1	0	0	0	1	1	0	0	0
PyV-36	646	5023	1	5	1	0	0	0	0	0	0	0	2	2
PyV-36	647	5070	7	7	4	0	0	0	0	0	0	1	10	6
PyV-36	648	5197	0	0	0	0	2	4	7	1	2	0	0	0
PyV-36	649	5231	0	0	0	4	3	2	0	0	1	0	0	0
PyV-36	650	5199	0	0	0	0	2	1	0	0	0	0	0	0
PyV-36	651	5182	0	0	0	2	1	0	1	2	0	0	0	0
PyV-36	652	5150	2	8	0	0	0	0	0	0	0	0	7	0
PyV-36	653	5230	0	0	0	1	0	0	1	3	4	0	0	0
PyV-36	654	5120	5	2	2	0	0	0	0	0	0	0	0	1
PyV-36	655	4941	5	3	1	0	0	0	0	0	0	2	4	4
PyV-36	656	5472	0	0	0	0	3	3	5	3	1	0	0	0
PyV-36	657	5661	3	3	6	0	0	0	0	0	0	1	2	5
PyV-36	658	5913	0	0	0	0	4	0	0	3	0	0	0	0
PyV-36	659	5833	0	0	0	3	1	1	1	0	2	0	0	0
PyV-36	660	5737	1	2	7	0	0	0	0	0	0	2	13	4
PyV-36	661	5721	0	0	0	0	0	3	3	1	1	0	0	0
PyV-36	662	5720	1	5	3	0	0	0	0	0	0	1	2	2
PyV-36	663	5281	7	5	3	0	0	0	0	0	0	2	7	0
PyV-36	664	5034	0	0	0	1	6	1	0	1	2	0	0	0
PyV-36	665	4713	0	0	0	2	3	6	0	0	0	0	0	0
PyV-36	666	4563	0	0	0	0	0	0	0	0	0	5	3	2
PyV-36	667	4577	0	0	0	0	0	0	4	1	0	0	0	0
PyV-36	668	4570	0	2	0	0	0	0	0	0	0	0	3	4
PyV-36	669	4534	0	7	15	0	0	0	0	0	0	0	3	0
PyV-36	670	4573	1	4	2	0	0	0	0	0	0	3	2	0
PyV-36	671	4190	0	0	0	0	0	0	2	15	1	0	0	0
PyV-36	672	4036	0	0	0	2	0	0	0	1	1	0	0	0
PyV-36	673	4057	2	10	1	0	0	0	0	0	0	0	1	0
PyV-36	674	3844	0	0	0	0	0	0	3	1	0	0	0	0
PyV-36	675	3569	0	3	7	0	0	0	0	0	0	1	1	0
PyV-36	676	3388	0	0	0	2	0	1	0	4	0	0	0	0
PyV-36	677	3314	0	1	6	0	0	0	0	0	0	1	5	2
PyV-36	678	3257	3	1	4	0	0	0	0	0	0	0	1	1
PyV-36	679	3265	0	0	0	0	0	3	1	3	2	0	0	0
PyV-36	680	3450	1	2	1	0	0	0	0	0	0	0	5	1
PyV-36	681	3274	4	0	1	0	0	0	0	0	0	0	1	1
PyV-36	682	3084	0	1	5	0	0	0	0	0	0	1	2	0
PyV-36	683	3042	0	0	0	2	0	5	0	0	0	0	0	0
PyV-36	684	2863	0	0	0	0	1	0	1	5	2	0	0	0
PyV-36	685	2835	1	1	0	0	0	0	0	0	0	1	1	0
PyV-36	686	2985	0	5	1	0	0	0	0	0	0	1	1	0
PyV-36	687	3009	0	0	0	1	1	2	2	0	3	0	0	0
PyV-36	688	3004	0	0	0	1	1	1	0	0	0	0	0	0
PyV-36	689	3015	0	1	0	0	0	0	0	0	0	1	1	0
PyV-36	690	3032	8	4	0	0	0	0	0	0	0	1	0	1
PyV-36	691	3038	0	0	0	1	1	0	1	2	1	0	0	0
PyV-36	692	2776	0	0	0	2	1	1	3	0	0	0	0	0
PyV-36	693	2780	0	0	0	1	1	0	0	0	0	0	0	0
PyV-36	694	2781	0	1	1	0	0	0	0	0	0	1	6	4
PyV-36	695	2768	4	6	3	0	0	0	0	0	0	0	3	0
PyV-36	696	2993	1	1	0	0	0	0	0	0	0	0	1	0
PyV-36	697	3292	3	4	1	0	0	0	0	0	0	0	0	0
PyV-36	698	3049	0	0	0	0	0	3	2	1	3	0	0	0
PyV-36	699	3051	2	2	3	0	0	0	0	0	0	1	0	0
PyV-36	700	3049	0	0	0	2	2	1	2	0	0	0	0	0
PyV-36	701	3180	0	4	0	0	0	0	0	0	0	0	1	1
PyV-36	702	3045	0	0	0	1	0	0	2	2	5	0	0	0
PyV-36	703	3084	0	0	0	3	1	0	4	1	0	0	0	0
PyV-36	704	3006	0	0	0	5	3	2	0	3	0	0	0	0
PyV-36	705	2942	1	2	1	0	0	0	0	0	0	3	3	5
PyV-36	706	2815	0	0	0	0	0	0	3	3	4	0	0	0
PyV-36	707	2975	0	0	0	1	0	0	2	3	4	0	0	0
PyV-36	708	2973	5	18	8	0	0	0	0	0	0	1	8	3
PyV-36	709	3293	0	0	0	2	1	0	0	1	4	0	0	0
PyV-36	710	3136	0	0	0	2	2	2	2	0	0	0	0	0
PyV-36	711	3114	1	7	1	0	0	0	0	0	0	1	11	9
PyV-36	712	3123	0	0	0	1	1	0	1	2	3	0	0	0
PyV-36	713	3275	0	0	0	2	0	1	4	0	1	0	0	0
PyV-36	714	3294	8	21	5	0	0	0	0	0	0	0	9	0
PyV-36	715	3391	0	1	3	0	0	0	0	0	0	4	6	7
PyV-36	716	3528	0	0	0	1	0	1	0	2	4	0	0	0
PyV-36	717	3558	3	2	0	0	0	0	0	0	0	1	4	10
PyV-36	718	3731	0	0	0	4	0	0	1	1	4	0	0	0
PyV-36	719	3637	0	0	0	3	7	2	0	2	0	0	0	0
PyV-36	720	3513	7	1	1	0	0	0	0	0	0	0	0	4
PyV-36	721	3398	0	0	0	4	0	0	2	0	0	0	0	0
PyV-36	722	3438	5	2	5	0	0	0	0	0	0	3	13	9
PyV-36	723	3665	0	0	0	1	0	1	2	1	0	0	0	0
PyV-36	724	3794	0	0	0	1	1	1	0	1	0	0	0	0
PyV-36	725	3955	0	0	0	0	1	0	2	1	2	0	0	0
PyV-36	726	3857	22	3	3	0	0	0	0	0	0	4	7	38
PyV-36	727	3846	0	0	0	0	0	2	3	0	0	0	0	0
PyV-36	728	3552	16	4	5	0	0	0	0	0	0	3	0	19
PyV-36	729	3409	1	0	0	0	0	0	0	0	0	1	1	0
PyV-36	730	3348	0	2	0	0	0	0	0	0	0	1	2	2
PyV-36	731	3238	0	1	1	0	0	0	0	0	0	0	2	1
PyV-36	732	3199	0	0	1	0	0	0	0	0	0	0	2	2
PyV-36	733	3102	0	1	3	0	0	0	0	0	0	2	2	0
PyV-36	734	2877	0	0	0	1	0	2	1	0	0	0	0	0
PyV-36	735	2935	0	0	0	2	1	2	1	0	0	0	0	0
PyV-36	736	2872	4	2	0	0	0	0	0	0	0	0	2	1
PyV-36	737	2768	9	0	4	0	0	0	0	0	0	0	2	0
PyV-36	738	2705	0	0	0	0	0	0	100	5	1	0	0	0
PyV-36	739	2836	9	2	6	0	0	0	0	0	0	69	6	44
PyV-36	740	2791	62	6	3	0	0	0	0	0	0	1	0	1
PyV-36	741	2780	4	1	2	0	0	0	0	0	0	0	1	0
PyV-36	742	2742	0	0	0	0	0	0	1	10	2	0	0	0
PyV-36	743	2681	15	3	4	0	0	0	0	0	0	1	5	2
PyV-36	744	2726	3	1	1	0	0	0	0	0	0	0	3	0
PyV-36	745	2719	1	2	2	0	0	0	0	0	0	0	0	0
PyV-36	746	2742	0	0	0	0	0	0	1	2	4	0	0	0
PyV-36	747	2740	1	0	1	0	0	0	0	0	0	2	1	1
PyV-36	748	2645	0	0	0	0	0	0	0	0	0	2	2	3
PyV-36	749	2655	0	0	0	3	1	1	0	0	0	0	0	0
PyV-36	750	2623	0	0	0	0	0	0	0	0	0	5	16	4
PyV-36	751	2890	0	0	0	3	0	4	0	0	0	0	0	0
PyV-36	752	3388	0	0	0	2	1	3	1	1	0	0	0	0
PyV-36	753	3580	0	0	0	3	3	1	0	0	1	0	0	0
PyV-36	754	3708	0	0	0	0	0	0	5	9	3	0	0	0
PyV-36	755	3793	0	0	0	0	0	2	0	0	0	0	0	0
PyV-36	756	3822	0	0	0	2	0	1	0	0	0	0	0	0
PyV-36	757	4406	0	0	0	1	1	1	0	0	0	0	0	0
PyV-36	758	4764	56	19	16	0	0	0	0	0	0	1	1	5
PyV-36	759	4851	0	0	0	7	4	2	0	0	0	0	0	0
PyV-36	760	4945	0	0	0	1	0	2	0	0	0	0	0	0
PyV-36	761	5000	0	0	0	0	0	2	0	0	0	0	0	0
PyV-36	762	4969	39	10	7	0	0	0	0	0	0	0	0	1
PyV-36	763	4996	0	0	0	0	0	0	0	0	0	0	3	0
PyV-36	764	4980	0	0	0	0	0	0	0	0	0	0	0	1
PyV-36	765	5017	1	0	0	0	0	0	0	0	0	0	0	0
PyV-36	766	5041	2	3	3	0	0	0	0	0	0	0	0	0
PyV-36	767	5203	0	0	0	0	0	0	0	0	0	4	5	1
PyV-36	768	5304	0	0	0	0	0	0	1	3	1	0	0	0
PyV-36	769	5500	0	0	0	3	5	2	0	1	0	0	0	0
PyV-36	770	5538	0	0	0	3	1	1	1	0	0	0	0	0
PyV-36	771	5553	0	0	0	0	0	0	3	2	0	0	0	0
PyV-36	772	5613	0	0	0	1	0	0	1	0	2	0	0	0
PyV-36	773	5612	2	3	1	0	0	0	0	0	0	0	0	1
PyV-36	774	5608	0	1	0	0	0	0	0	0	0	1	7	1
PyV-36	775	5619	0	1	2	0	0	0	0	0	0	0	0	0
PyV-36	776	5640	0	0	0	0	0	0	0	0	0	1	2	2
PyV-36	777	5695	1	0	0	0	0	0	0	0	0	0	0	70
PyV-36	778	5856	2	1	1	0	0	0	0	0	0	0	1	232
PyV-36	779	6149	0	0	0	2	0	1	1	0	1	0	0	0
PyV-36	780	6315	0	0	1	0	0	0	0	0	0	42	1	0
PyV-36	781	6232	1	0	3	0	0	0	0	0	0	10	3	2
PyV-36	782	6846	908	0	16	0	0	0	0	0	0	1	2	1
PyV-36	783	7217	0	0	0	6	2	0	1	0	4	0	0	0
PyV-36	784	7352	2	3	5	0	0	0	0	0	0	1	3	1
PyV-36	785	7907	0	0	0	1	1	2	413	0	2	0	0	0
PyV-36	786	7993	0	0	0	1	1	0	0	0	1	0	0	0
PyV-36	787	8200	0	0	0	1	1	1	0	0	1	0	0	0
PyV-36	788	8336	0	0	0	1	3	1	0	2	4	0	0	0
PyV-36	789	8501	1	1	4	0	0	0	0	0	0	0	3	2
PyV-36	790	8874	0	0	0	1	1	4	0	5	0	0	0	0
PyV-36	791	9017	2	1	3	0	0	0	0	0	0	2	5	0
PyV-36	792	9179	0	0	0	2	0	3	1	0	0	0	0	0
PyV-36	793	9264	0	0	0	0	0	3	1	0	3	0	0	0
PyV-36	794	9310	0	0	0	2	2	4	0	1	2	0	0	0
PyV-36	795	9590	0	0	0	2	0	52	1	0	1	0	0	0
PyV-36	796	9747	0	0	0	2	0	0	0	0	6	0	0	0
PyV-36	797	9795	5	2	1	0	0	0	0	0	0	1	97	1
PyV-36	798	9876	3	2	2	0	0	0	0	0	0	0	1	0
PyV-36	799	9963	0	0	0	0	0	1	144	1	0	0	0	0
PyV-36	800	9846	3	4	2	0	0	0	0	0	0	1	1	2
PyV-36	801	9530	6	2	0	0	0	0	0	0	0	4	0	3
PyV-36	802	8985	0	0	0	1	2	1	2	1	0	0	0	0
PyV-36	803	8666	0	0	0	2	7	1	2	3	2	0	0	0
PyV-36	804	8226	0	0	0	2	1	2	10	7	0	0	0	0
PyV-36	805	8235	0	0	0	4	1	3	0	1	1	0	0	0
PyV-36	806	8522	0	0	0	3	1	1	9	5	0	0	0	0
PyV-36	807	8556	0	0	0	2	0	0	9	1	2	0	0	0
PyV-36	808	8461	6	51	5	0	0	0	0	0	0	5	17	4
PyV-36	809	8592	0	0	0	2	0	2	4	9	2	0	0	0
PyV-36	810	8298	0	0	0	25	15	2	2	2	3	0	0	0
PyV-36	811	8366	0	0	0	0	2	2	6	3	5	0	0	0
PyV-36	812	8355	7	31	2	0	0	0	0	0	0	1	3	4
PyV-36	813	8106	0	0	0	2	2	2	3	2	9	0	0	0
PyV-36	814	7813	0	0	0	1	1	0	2	5	2	0	0	0
PyV-36	815	7349	4	27	4	0	0	0	0	0	0	4	11	1
PyV-36	816	7063	9	6	5	0	0	0	0	0	0	2	0	0
PyV-36	817	6751	0	0	0	13	1	1	0	3	1	0	0	0
PyV-36	818	6713	0	0	4	0	0	0	0	0	0	1	11	2
PyV-36	819	6343	0	0	0	2	2	2	3	5	10	0	0	0
PyV-36	820	6348	1	13	5	0	0	0	0	0	0	4	2	4
PyV-36	821	6588	0	0	0	1	0	1	3	2	0	0	0	0
PyV-36	822	6426	0	0	0	1	1	1	3	1	1	0	0	0
PyV-36	823	6359	7	31	4	0	0	0	0	0	0	2	6	5
PyV-36	824	6501	0	0	0	3	0	1	7	7	3	0	0	0
PyV-36	825	6942	7	19	8	0	0	0	0	0	0	6	21	4
PyV-36	826	7511	0	0	0	1	2	1	13	3	10	0	0	0
PyV-36	827	8005	0	0	0	4	14	4	4	4	2	0	0	0
PyV-36	828	8764	0	0	0	1	1	4	11	2	10	0	0	0
PyV-36	829	9467	0	0	0	1	0	1	4	1	6	0	0	0
PyV-36	830	9578	0	0	0	13	39	1	9	10	6	0	0	0
PyV-36	831	9623	0	0	0	12	5	16	5	0	0	0	0	0
PyV-36	832	9255	25	11	13	0	0	0	0	0	0	0	4	4
PyV-36	833	9367	0	0	0	6	6	4	0	1	4	0	0	0
PyV-36	834	9297	9	6	3	0	0	0	0	0	0	0	0	5
PyV-36	835	9480	0	0	0	1	2	4	8	0	1	0	0	0
PyV-36	836	9214	16	5	9	0	0	0	0	0	0	5	11	21
PyV-36	837	9271	0	0	0	6	4	3	1	3	1	0	0	0
PyV-36	838	9657	0	0	0	4	1	2	0	2	2	0	0	0
PyV-36	839	10005	20	7	4	0	0	0	0	0	0	1	4	2
PyV-36	840	10465	0	0	0	4	2	4	0	2	3	0	0	0
PyV-36	841	10877	5	6	3	0	0	0	0	0	0	3	9	3
PyV-36	842	11476	6	8	4	0	0	0	0	0	0	1	4	3
PyV-36	843	11524	0	0	0	11	3	13	0	0	4	0	0	0
PyV-36	844	12039	7	6	2	0	0	0	0	0	0	0	2	0
PyV-36	845	12193	0	0	0	2	6	2	0	1	2	0	0	0
PyV-36	846	11650	0	0	0	2	6	1	1	9	2	0	0	0
PyV-36	847	11373	4	6	1	0	0	0	0	0	0	0	2	4
PyV-36	848	11442	5	5	5	0	0	0	0	0	0	10	6	7
PyV-36	849	11419	0	0	0	1	4	8	7	5	4	0	0	0
PyV-36	850	11389	7	6	6	0	0	0	0	0	0	3	10	3
PyV-36	851	11255	0	0	0	2	4	3	0	3	2	0	0	0
PyV-36	852	11156	0	0	5	0	0	0	0	0	0	5	8	8
PyV-36	853	11072	5	9	5	0	0	0	0	0	0	2	7	3
PyV-36	854	10364	0	0	0	4	1	3	0	1	8	0	0	0
PyV-36	855	10342	5	10	6	0	0	0	0	0	0	2	6	3
PyV-36	856	9937	0	0	0	2	1	16	6	4	3	0	0	0
PyV-36	857	9341	0	0	0	0	0	11	2	1	2	0	0	0
PyV-36	858	8902	4	4	8	0	0	0	0	0	0	1	7	21
PyV-36	859	8527	0	0	0	8	5	8	1	5	4	0	0	0
PyV-36	860	7929	3	6	2	0	0	0	0	0	0	2	2	2
PyV-36	861	7915	1	0	1	0	0	0	0	0	0	2	1	1
PyV-36	862	7899	0	1	2	0	0	0	0	0	0	1	0	1
PyV-36	863	7519	0	0	0	1	3	13	1	1	0	0	0	0
PyV-36	864	7162	5	3	3	0	0	0	0	0	0	0	4	0
PyV-36	865	7122	0	0	0	3	0	1	2	1	0	0	0	0
PyV-36	866	7095	0	0	0	5	4	1	0	1	0	0	0	0
PyV-36	867	6494	2	0	1	0	0	0	0	0	0	1	5	4
PyV-36	868	6189	1	3	3	0	0	0	0	0	0	2	2	1
PyV-36	869	5670	2	0	1	0	0	0	0	0	0	1	3	3
PyV-36	870	5715	0	0	0	0	1	4	7	3	5	0	0	0
PyV-36	871	6305	0	0	0	1	0	0	2	6	4	0	0	0
PyV-36	872	6314	3	8	18	0	0	0	0	0	0	0	0	0
PyV-36	873	6100	8	7	8	0	0	0	0	0	0	0	1	2
PyV-36	874	5756	0	0	0	0	0	0	11	2	7	0	0	0
PyV-36	875	5715	0	0	0	0	4	6	0	0	0	0	0	0
PyV-36	876	5281	5	9	4	0	0	0	0	0	0	0	1	0
PyV-36	877	4879	1	11	0	0	0	0	0	0	0	0	0	1
PyV-36	878	4958	0	0	0	0	1	1	8	1	1	0	0	0
PyV-36	879	4952	0	0	2	0	0	0	0	0	0	6	4	9
PyV-36	880	4541	3	1	2	0	0	0	0	0	0	0	2	0
PyV-36	881	5048	0	0	0	8	3	2	0	1	0	0	0	0
PyV-36	882	4657	0	0	0	0	0	0	0	0	0	2	4	2
PyV-36	883	4233	1	0	0	0	0	0	0	0	0	2	5	1
PyV-36	884	4220	0	0	0	1	2	0	0	0	0	0	0	0
PyV-36	885	4217	3	7	1	0	0	0	0	0	0	0	0	0
PyV-36	886	4217	0	0	0	0	3	0	0	2	0	0	0	0
PyV-36	887	3903	4	6	2	0	0	0	0	0	0	0	1	0
PyV-36	888	4521	2	8	1	0	0	0	0	0	0	0	6	2
PyV-36	889	4893	0	0	0	1	1	0	0	1	0	0	0	0
PyV-36	890	4461	0	0	0	0	1	1	4	0	0	0	0	0
PyV-36	891	4069	0	0	0	0	0	0	1	1	2	0	0	0
PyV-36	892	4065	5	8	3	0	0	0	0	0	0	0	3	3
PyV-36	893	4311	1	8	5	0	0	0	0	0	0	1	1	0
PyV-36	894	4675	0	1	1	0	0	0	0	0	0	4	4	2
PyV-36	895	4544	0	0	0	1	0	0	2	4	4	0	0	0
PyV-36	896	3961	0	0	0	1	0	0	0	0	1	0	0	0
PyV-36	897	3961	1	5	1	0	0	0	0	0	0	0	1	1
PyV-36	898	3960	0	7	4	0	0	0	0	0	0	0	0	0
PyV-36	899	4477	0	0	0	0	0	0	0	0	0	1	9	0
PyV-36	900	4692	0	0	0	1	0	0	0	1	2	0	0	0
PyV-36	901	5271	1	6	1	0	0	0	0	0	0	1	1	1
PyV-36	902	5288	1	1	0	0	0	0	0	0	0	5	1	1
PyV-36	903	4511	0	0	1	0	0	0	0	0	0	0	7	1
PyV-36	904	4531	0	0	0	0	0	0	0	0	0	0	1	0
PyV-36	905	5284	0	0	0	1	2	6	0	0	0	0	0	0
PyV-36	906	4780	0	0	0	0	0	0	0	0	0	0	3	2
PyV-36	907	4902	0	0	0	0	0	0	0	0	0	1	1	3
PyV-36	908	4916	0	0	0	1	0	2	0	0	0	0	0	0
PyV-36	909	4925	4	6	3	0	0	0	0	0	0	0	0	1
PyV-36	910	5279	0	0	0	0	0	0	3	2	0	0	0	0
PyV-36	911	5506	0	0	0	0	0	0	0	0	0	0	1	0
PyV-36	912	5701	1	2	2	0	0	0	0	0	0	0	1	1
PyV-36	913	5864	2	4	9	0	0	0	0	0	0	0	1	1
PyV-36	914	5840	0	0	0	0	0	0	4	3	4	0	0	0
PyV-36	915	6168	2	6	3	0	0	0	0	0	0	3	7	18
PyV-36	916	6780	0	0	0	0	0	0	6	1	4	0	0	0
PyV-36	917	7180	0	0	0	3	0	0	0	3	1	0	0	0
PyV-36	918	7200	0	0	0	1	1	1	3	3	5	0	0	0
PyV-36	919	7184	83	8	7	0	0	0	0	0	0	3	31	3
PyV-36	920	7299	0	0	0	3	7	5	2	0	1	0	0	0
PyV-36	921	7917	0	0	0	2	2	5	1	1	1	0	0	0
PyV-36	922	8945	0	0	0	3	0	7	4	4	0	0	0	0
PyV-36	923	9842	0	0	0	4	6	4	3	0	1	0	0	0
PyV-36	924	9736	12	11	4	0	0	0	0	0	0	0	13	0
PyV-36	925	9631	0	0	0	0	0	0	5	6	2	0	0	0
PyV-36	926	9529	0	0	0	6	2	2	1	0	3	0	0	0
PyV-36	927	9922	3	0	0	0	0	0	0	0	0	2	5	7
PyV-36	928	10294	29	18	3	0	0	0	0	0	0	0	3	1
PyV-36	929	10868	0	0	0	2	0	3	1	1	0	0	0	0
PyV-36	930	10814	0	0	0	6	3	2	1	0	1	0	0	0
PyV-36	931	11297	12	11	4	0	0	0	0	0	0	0	0	0
PyV-36	932	11480	0	0	0	0	0	1	5	5	5	0	0	0
PyV-36	933	11936	0	7	1	0	0	0	0	0	0	6	25	10
PyV-36	934	12761	0	0	0	8	10	6	2	4	5	0	0	0
PyV-36	935	12788	0	0	0	1	6	2	13	23	14	0	0	0
PyV-36	936	13132	0	0	0	6	2	4	9	2	1	0	0	0
PyV-36	937	13085	0	0	0	4	8	6	3	0	0	0	0	0
PyV-36	938	12994	0	0	0	0	0	2	12	16	12	0	0	0
PyV-36	939	12654	0	0	0	6	5	0	8	1	0	0	0	0
PyV-36	940	12712	0	0	0	5	7	7	3	0	1	0	0	0
PyV-36	941	12469	0	0	0	0	0	0	0	0	0	10	11	1
PyV-36	942	12476	1	14	3	0	0	0	0	0	0	0	0	0
PyV-36	943	12500	7	28	3	0	0	0	0	0	0	0	0	0
PyV-36	944	12523	0	0	0	0	0	0	5	3	6	0	0	0
PyV-36	945	12543	46	16	26	0	0	0	0	0	0	0	0	0
PyV-36	946	12608	0	0	0	6	0	1	0	1	1	0	0	0
PyV-36	947	12616	1	1	0	0	0	0	0	0	0	4	7	11
PyV-36	948	12759	0	0	0	0	0	1	5	6	6	0	0	0
PyV-36	949	12784	0	0	0	1	2	3	1	1	1	0	0	0
PyV-36	950	12806	0	0	0	3	3	6	0	2	2	0	0	0
PyV-36	951	12730	0	0	0	0	0	2	8	2	5	0	0	0
PyV-36	952	12651	7	18	6	0	0	0	0	0	0	0	1	0
PyV-36	953	12619	0	0	0	2	0	1	4	4	2	0	0	0
PyV-36	954	12693	2	1	2	0	0	0	0	0	0	16	28	15
PyV-36	955	12763	0	0	0	4	8	6	0	0	2	0	0	0
PyV-36	956	12671	1	0	0	0	0	0	0	0	0	4	6	3
PyV-36	957	12723	0	0	0	0	0	0	0	0	0	3	6	7
PyV-36	958	12829	0	0	0	3	1	4	1	1	0	0	0	0
PyV-36	959	12880	0	1	2	0	0	0	0	0	0	3	5	2
PyV-36	960	12902	0	0	0	0	0	1	2	3	5	0	0	0
PyV-36	961	12816	9	6	3	0	0	0	0	0	0	0	1	0
PyV-36	962	12834	0	0	0	2	0	1	2	9	7	0	0	0
PyV-36	963	12601	0	0	0	6	7	2	0	0	0	0	0	0
PyV-36	964	13062	1	6	2	0	0	0	0	0	0	0	1	1
PyV-36	965	13053	75	18	20	0	0	0	0	0	0	0	3	3
PyV-36	966	13114	0	0	0	11	3	2	1	1	0	0	0	0
PyV-36	967	13144	0	0	0	3	6	8	0	1	1	0	0	0
PyV-36	968	13068	0	0	0	4	2	2	0	0	0	0	0	0
PyV-36	969	12699	0	0	0	2	1	0	9	9	5	0	0	0
PyV-36	970	12125	59	30	34	0	0	0	0	0	0	0	19	1
PyV-36	971	12052	0	0	0	3	9	5	0	0	0	0	0	0
PyV-36	972	11743	0	0	0	16	8	1	1	0	0	0	0	0
PyV-36	973	11373	0	4	2	0	0	0	0	0	0	17	28	16
PyV-36	974	11380	3	15	4	0	0	0	0	0	0	0	2	0
PyV-36	975	11409	0	4	0	0	0	0	0	0	0	7	5	1
PyV-36	976	11557	0	0	1	0	0	0	0	0	0	4	10	4
PyV-36	977	11823	0	0	0	4	5	7	0	0	0	0	0	0
PyV-36	978	11760	0	1	0	0	0	0	0	0	0	0	4	4
PyV-36	979	11925	0	0	0	0	0	0	4	1	7	0	0	0
PyV-36	980	11979	0	1	0	0	0	0	0	0	0	5	6	4
PyV-36	981	11923	0	0	0	0	0	0	0	0	0	0	5	3
PyV-36	982	11926	6	8	7	0	0	0	0	0	0	0	3	0
PyV-36	983	11993	0	1	0	0	0	0	0	0	0	1	5	7
PyV-36	984	11125	0	0	0	0	0	0	3	6	4	0	0	0
PyV-36	985	10726	6	8	2	0	0	0	0	0	0	0	4	0
PyV-36	986	10871	0	0	0	0	1	0	5	2	3	0	0	0
PyV-36	987	10843	0	0	0	0	0	0	10	3	4	0	0	0
PyV-36	988	10392	1	7	4	0	0	0	0	0	0	3	8	3
PyV-36	989	10519	0	0	0	0	1	2	3	5	0	0	0	0
PyV-36	990	10422	0	0	0	10	4	5	1	1	0	0	0	0
PyV-36	991	10310	0	0	0	11	4	1	1	1	3	0	0	0
PyV-36	992	10197	7	11	2	0	0	0	0	0	0	0	1	0
PyV-36	993	10639	0	0	0	2	2	2	1	1	0	0	0	0
PyV-36	994	11102	0	2	3	0	0	0	0	0	0	3	9	6
PyV-36	995	11892	0	0	0	2	2	1	1	1	0	0	0	0
PyV-36	996	12314	0	0	0	2	0	5	0	0	1	0	0	0
PyV-36	997	12278	0	1	1	0	0	0	0	0	0	2	2	13
PyV-36	998	11650	4	5	6	0	0	0	0	0	0	0	15	0
PyV-36	999	11581	2	10	0	0	0	0	0	0	0	2	4	7
PyV-36	1000	11031	0	0	0	5	2	8	1	3	0	0	0	0
PyV-36	1001	11120	0	0	0	5	5	24	1	1	0	0	0	0
PyV-36	1002	11596	0	0	0	10	2	3	2	1	0	0	0	0
PyV-36	1003	11731	0	0	0	4	9	7	6	1	0	0	0	0
PyV-36	1004	12024	0	0	0	10	12	8	2	1	0	0	0	0
PyV-36	1005	11708	25	26	4	0	0	0	0	0	0	1	17	1
PyV-36	1006	11727	19	28	26	0	0	0	0	0	0	1	6	0
PyV-36	1007	11875	0	0	0	7	5	7	1	0	1	0	0	0
PyV-36	1008	11757	0	0	0	2	3	14	1	2	0	0	0	0
PyV-36	1009	12773	0	0	0	6	5	5	0	1	0	0	0	0
PyV-36	1010	13321	0	0	0	2	0	1	1	1	2	0	0	0
PyV-36	1011	12719	5	7	3	0	0	0	0	0	0	0	6	0
PyV-36	1012	12603	0	0	0	0	1	0	2	3	4	0	0	0
PyV-36	1013	12592	3	1	11	0	0	0	0	0	0	19	9	8
PyV-36	1014	12623	7	0	1	0	0	0	0	0	0	1	7	6
PyV-36	1015	12665	0	0	0	3	2	1	1	2	7	0	0	0
PyV-36	1016	12531	0	0	0	0	0	0	0	0	0	6	3	4
PyV-36	1017	12608	0	0	0	2	4	1	0	2	0	0	0	0
PyV-36	1018	12635	0	0	0	2	1	3	0	2	0	0	0	0
PyV-36	1019	12173	2	4	2	0	0	0	0	0	0	1	0	0
PyV-36	1020	12060	2	17	5	0	0	0	0	0	0	2	3	1
PyV-36	1021	11960	0	0	0	6	0	5	1	0	0	0	0	0
PyV-36	1022	11598	2	16	5	0	0	0	0	0	0	0	0	0
PyV-36	1023	11586	0	0	0	0	0	2	13	0	2	0	0	0
PyV-36	1024	11545	5	2	2	0	0	0	0	0	0	0	0	0
PyV-36	1025	11873	0	0	0	0	0	0	0	0	0	3	5	7
PyV-36	1026	11889	6	14	3	0	0	0	0	0	0	1	4	1
PyV-36	1027	12023	0	0	0	7	3	5	1	2	1	0	0	0
PyV-36	1028	11641	39	26	10	0	0	0	0	0	0	3	11	9
PyV-36	1029	10567	0	0	0	1	1	10	6	0	1	0	0	0
PyV-36	1030	10832	0	0	0	3	2	10	0	0	0	0	0	0
PyV-36	1031	10749	0	0	0	10	3	3	1	0	3	0	0	0
PyV-36	1032	10585	0	0	0	0	1	0	17	19	1	0	0	0
PyV-36	1033	10073	0	0	0	7	8	5	0	0	2	0	0	0
PyV-36	1034	9365	36	14	28	0	0	0	0	0	0	1	0	0
PyV-36	1035	9293	0	0	0	5	24	4	0	2	0	0	0	0
PyV-36	1036	9577	7	4	3	0	0	0	0	0	0	0	2	0
PyV-36	1037	9877	2	0	1	0	0	0	0	0	0	1	1	3
PyV-36	1038	9896	20	21	1	0	0	0	0	0	0	0	2	9
PyV-36	1039	9872	0	0	0	1	14	7	11	1	1	0	0	0
PyV-36	1040	9905	0	8	0	0	0	0	0	0	0	3	12	5
PyV-36	1041	10090	0	0	0	1	0	0	2	3	4	0	0	0
PyV-36	1042	9693	0	0	0	4	0	3	1	0	0	0	0	0
PyV-36	1043	9006	0	1	0	0	0	0	0	0	0	3	14	1
PyV-36	1044	9542	0	0	0	0	0	0	9	2	4	0	0	0
PyV-36	1045	9500	0	0	0	1	2	0	6	4	3	0	0	0
PyV-36	1046	9547	7	9	9	0	0	0	0	0	0	2	1	1
PyV-36	1047	9597	12	20	6	0	0	0	0	0	0	0	2	0
PyV-36	1048	10224	0	0	0	1	0	0	5	4	7	0	0	0
PyV-36	1049	10216	6	4	5	0	0	0	0	0	0	1	0	1
PyV-36	1050	10203	0	22	5	0	0	0	0	0	0	0	0	0
PyV-36	1051	10276	0	0	0	0	0	1	3	3	3	0	0	0
PyV-36	1052	10315	6	7	6	0	0	0	0	0	0	0	1	0
PyV-36	1053	10896	0	0	0	2	7	4	1	1	0	0	0	0
PyV-36	1054	12645	0	0	0	1	1	0	1	6	5	0	0	0
PyV-36	1055	12493	11	17	4	0	0	0	0	0	0	0	0	0
PyV-36	1056	12534	6	9	5	0	0	0	0	0	0	0	0	1
PyV-36	1057	12463	5	16	1	0	0	0	0	0	0	1	9	0
PyV-36	1058	12769	1	11	3	0	0	0	0	0	0	2	2	2
PyV-36	1059	12455	0	0	0	2	0	0	0	0	2	0	0	0
PyV-36	1060	11975	0	0	0	1	1	1	1	0	0	0	0	0
PyV-36	1061	11666	0	2	0	0	0	0	0	0	0	1	4	3
PyV-36	1062	11352	1	2	1	0	0	0	0	0	0	1	1	2
PyV-36	1063	11743	0	0	0	0	1	1	0	1	4	0	0	0
PyV-36	1064	11701	4	2	6	0	0	0	0	0	0	3	0	6
PyV-36	1065	11773	0	0	0	0	0	0	0	1	2	0	0	0
PyV-36	1066	11762	1	1	3	0	0	0	0	0	0	3	2	8
PyV-36	1067	12096	2	2	0	0	0	0	0	0	0	0	3	3
PyV-36	1068	12870	0	0	0	0	1	1	3	3	1	0	0	0
PyV-36	1069	12335	0	0	0	3	3	5	1	1	0	0	0	0
PyV-36	1070	12227	1	1	1	0	0	0	0	0	0	3	8	4
PyV-36	1071	12308	0	0	0	0	0	0	5	3	6	0	0	0
PyV-36	1072	12291	2	15	3	0	0	0	0	0	0	3	16	3
PyV-36	1073	12584	0	0	0	5	5	0	8	5	8	0	0	0
PyV-36	1074	12518	0	0	0	9	5	2	6	1	1	0	0	0
PyV-36	1075	12493	0	0	0	6	3	12	3	4	5	0	0	0
PyV-36	1076	12504	0	0	0	16	6	2	2	0	5	0	0	0
PyV-36	1077	12128	0	0	0	0	1	0	6	8	6	0	0	0
PyV-36	1078	12070	16	24	20	0	0	0	0	0	0	0	3	2
PyV-36	1079	11953	2	2	1	0	0	0	0	0	0	3	13	6
PyV-36	1080	11853	0	0	0	0	0	1	7	12	5	0	0	0
PyV-36	1081	11821	13	7	13	0	0	0	0	0	0	3	0	0
PyV-36	1082	11928	0	0	0	3	1	1	1	0	2	0	0	0
PyV-36	1083	12027	5	8	4	0	0	0	0	0	0	0	2	0
PyV-36	1084	12530	0	0	0	1	0	2	8	2	3	0	0	0
PyV-36	1085	12851	0	0	0	3	4	4	0	2	0	0	0	0
PyV-36	1086	13001	4	18	3	0	0	0	0	0	0	0	0	0
PyV-36	1087	13274	6	1	2	0	0	0	0	0	0	3	6	0
PyV-36	1088	12861	6	17	4	0	0	0	0	0	0	0	1	2
PyV-36	1089	12669	2	0	0	0	0	0	0	0	0	5	17	1
PyV-36	1090	12254	0	0	0	2	1	5	0	0	2	0	0	0
PyV-36	1091	12239	0	0	0	1	1	1	2	1	5	0	0	0
PyV-36	1092	12188	0	0	0	3	1	2	0	3	3	0	0	0
PyV-36	1093	11690	0	0	0	5	5	2	0	0	2	0	0	0
PyV-36	1094	11691	0	0	0	0	2	1	10	5	5	0	0	0
PyV-36	1095	11352	0	0	0	1	2	3	15	2	3	0	0	0
PyV-36	1096	10275	34	35	12	0	0	0	0	0	0	1	3	1
PyV-36	1097	9901	0	0	0	4	9	4	0	5	2	0	0	0
PyV-36	1098	9542	0	0	0	6	1	2	2	0	8	0	0	0
PyV-36	1099	9542	0	0	0	5	9	8	3	2	0	0	0	0
PyV-36	1100	9527	0	0	0	7	0	2	1	1	1	0	0	0
PyV-36	1101	9505	0	0	0	0	1	0	1	0	0	0	0	0
PyV-36	1102	9005	0	0	0	2	1	0	2	1	0	0	0	0
PyV-36	1103	8819	0	0	0	10	5	4	1	0	6	0	0	0
PyV-36	1104	8268	64	22	5	0	0	0	0	0	0	2	11	2
PyV-36	1105	8139	0	0	0	1	1	1	16	8	1	0	0	0
PyV-36	1106	8048	3	11	2	0	0	0	0	0	0	0	1	4
PyV-36	1107	7886	19	5	19	0	0	0	0	0	0	2	2	2
PyV-36	1108	7844	0	0	0	2	1	3	0	1	1	0	0	0
PyV-36	1109	7660	0	1	0	0	0	0	0	0	0	4	14	10
PyV-36	1110	7711	0	0	0	3	2	5	0	0	1	0	0	0
PyV-36	1111	7697	0	0	0	0	2	2	0	0	3	0	0	0
PyV-36	1112	7522	2	1	3	0	0	0	0	0	0	0	5	3
PyV-36	1113	7785	0	0	0	0	1	2	1	3	1	0	0	0
PyV-36	1114	7620	1	5	8	0	0	0	0	0	0	6	5	5
PyV-36	1115	7659	1	7	3	0	0	0	0	0	0	0	0	0
PyV-36	1116	7328	0	1	0	0	0	0	0	0	0	1	4	3
PyV-36	1117	7299	0	0	0	2	1	1	0	0	1	0	0	0
PyV-36	1118	7303	0	0	0	1	3	3	1	1	2	0	0	0
PyV-36	1119	7289	2	3	0	0	0	0	0	0	0	0	0	0
PyV-36	1120	7058	0	0	0	0	0	0	1	1	0	0	0	0
PyV-36	1121	7065	3	1	3	0	0	0	0	0	0	0	0	1
PyV-36	1122	7071	1	9	0	0	0	0	0	0	0	0	0	2
PyV-36	1123	6494	1	14	2	0	0	0	0	0	0	0	3	3
PyV-36	1124	6240	0	0	0	0	0	0	6	2	6	0	0	0
PyV-36	1125	6238	0	0	0	2	0	3	1	1	1	0	0	0
PyV-36	1126	6244	0	0	0	0	0	0	7	1	2	0	0	0
PyV-36	1127	5877	23	9	6	0	0	0	0	0	0	0	0	0
PyV-36	1128	5502	0	0	0	3	4	2	1	0	1	0	0	0
PyV-36	1129	4368	0	0	0	2	5	1	0	1	0	0	0	0
PyV-36	1130	3973	2	11	0	0	0	0	0	0	0	0	0	0
PyV-36	1131	3777	2	8	2	0	0	0	0	0	0	1	1	1
PyV-36	1132	3560	0	0	0	0	0	1	6	1	2	0	0	0
PyV-36	1133	3191	7	2	6	0	0	0	0	0	0	1	0	2
PyV-36	1134	2860	0	0	0	0	3	1	0	1	0	0	0	0
PyV-36	1135	2484	0	0	0	4	0	0	0	0	1	0	0	0
PyV-36	1136	2344	2	7	0	0	0	0	0	0	0	0	0	0
PyV-36	1137	2237	0	0	0	0	0	2	5	3	0	0	0	0
PyV-36	1138	1966	0	0	0	0	2	2	0	0	2	0	0	0
PyV-36	1139	1750	1	2	1	0	0	0	0	0	0	17	29	9
PyV-36	1140	1695	0	0	0	1	1	0	0	0	3	0	0	0
PyV-36	1141	1675	0	0	0	1	0	2	4	0	0	0	0	0
PyV-36	1142	1409	1	6	4	0	0	0	0	0	0	0	2	1
PyV-36	1143	1122	0	0	0	0	0	1	5	3	2	0	0	0
PyV-36	1144	1115	0	0	0	0	1	1	0	0	0	0	0	0
PyV-36	1145	1114	0	0	0	0	0	1	0	0	0	0	0	0
PyV-36	1146	1101	2	2	3	0	0	0	0	0	0	0	1	1
PyV-36	1147	1086	0	0	0	1	0	2	1	0	1	0	0	0
PyV-36	1148	1060	1	1	0	0	0	0	0	0	0	2	3	2
PyV-36	1149	1049	0	0	0	0	2	0	1	1	1	0	0	0
PyV-36	1150	769	0	0	0	0	1	1	0	0	1	0	0	0
PyV-36	1151	38	1	8	1	0	0	0	0	0	0	0	0	0
PyV-36	1152	29	0	0	0	1	0	0	0	1	1	0	0	0
PyV-36	1154	23	0	5	2	0	0	0	0	0	0	0	0	0
PyV-36	1155	25	0	0	0	0	0	0	1	3	1	0	0	0
PyV-36	1156	27	0	0	0	0	0	0	0	0	2	0	0	0
PyV-36	1157	38	1	9	0	0	0	0	0	0	0	0	0	0
PyV-36	1158	41	0	0	0	0	0	0	0	0	1	0	0	0
PyV-36	1159	43	0	0	0	0	0	0	0	0	1	0	0	0
PyV-36	1160	45	0	4	0	0	0	0	0	0	0	0	0	0
PyV-36	1162	45	0	0	0	0	0	0	1	0	1	0	0	0
PyV-36	1163	50	1	2	1	0	0	0	0	0	0	0	1	0
PyV-36	1164	258	0	0	0	1	0	0	0	0	0	0	0	0
PyV-36	1165	267	0	0	0	0	0	0	1	0	3	0	0	0
PyV-36	1166	389	0	1	1	0	0	0	0	0	0	1	0	0
PyV-36	1167	660	0	0	0	0	0	0	2	0	0	0	0	0
PyV-36	1168	841	1	0	0	0	0	0	0	0	0	2	5	6
PyV-36	1169	976	1	0	1	0	0	0	0	0	0	1	0	0
PyV-36	1170	1141	0	0	0	1	0	1	0	1	0	0	0	0
PyV-36	1171	1288	0	2	0	0	0	0	0	0	0	0	0	0
PyV-36	1172	1519	0	2	0	0	0	0	0	0	0	1	1	2
PyV-36	1173	1961	0	0	0	0	0	0	1	2	2	0	0	0
PyV-36	1174	2184	0	0	0	2	1	0	0	0	0	0	0	0
PyV-36	1175	2189	0	0	0	2	1	0	0	0	1	0	0	0
PyV-36	1176	2204	0	2	1	0	0	0	0	0	0	0	0	0
PyV-36	1177	2481	3	2	0	0	0	0	0	0	0	0	0	0
PyV-36	1178	2675	0	3	0	0	0	0	0	0	0	0	5	1
PyV-36	1179	2870	0	0	0	1	0	0	2	2	0	0	0	0
PyV-36	1180	3012	0	0	0	0	0	0	0	0	5	0	0	0
PyV-36	1181	3166	2	6	0	0	0	0	0	0	0	0	3	1
PyV-36	1182	3320	0	0	0	0	0	0	0	1	2	0	0	0
PyV-36	1183	3584	0	0	0	0	0	0	2	1	1	0	0	0
PyV-36	1184	3677	6	9	7	0	0	0	0	0	0	1	2	0
PyV-36	1185	4001	0	0	0	0	0	0	0	0	0	3	1	5
PyV-36	1186	4570	0	0	0	0	2	0	0	0	2	0	0	0
PyV-36	1187	4579	0	0	0	0	0	0	0	0	0	3	2	1
PyV-36	1188	4836	0	0	0	0	0	0	0	3	3	0	0	0
PyV-36	1189	4844	0	1	1	0	0	0	0	0	0	6	2	10
PyV-36	1190	5008	1	4	4	0	0	0	0	0	0	0	0	0
PyV-36	1191	4967	0	0	0	0	0	0	0	0	0	0	1	1
PyV-36	1192	4958	0	0	1	0	0	0	0	0	0	1	0	4
PyV-36	1193	4948	0	1	0	0	0	0	0	0	0	1	0	4
PyV-36	1194	4971	0	0	0	0	0	1	1	1	5	0	0	0
PyV-36	1195	4910	0	0	0	0	0	0	2	0	1	0	0	0
PyV-36	1196	4892	9	11	4	0	0	0	0	0	0	1	1	0
PyV-36	1197	4876	0	0	0	2	3	0	0	0	0	0	0	0
PyV-36	1198	4746	4	5	2	0	0	0	0	0	0	0	1	0
PyV-36	1199	4763	0	0	0	0	0	0	0	0	0	0	2	4
PyV-36	1200	4940	0	0	0	2	0	3	0	0	1	0	0	0
PyV-36	1201	5126	0	0	0	1	0	3	0	0	0	0	0	0
PyV-36	1202	5292	0	1	0	0	0	0	0	0	0	7	4	6
PyV-36	1203	5222	22	13	15	0	0	0	0	0	0	0	0	0
PyV-36	1204	5302	0	0	0	2	2	10	0	1	0	0	0	0
PyV-36	1205	5350	0	0	0	3	3	13	1	0	0	0	0	0
PyV-36	1206	5390	0	0	0	0	0	0	2	3	5	0	0	0
PyV-36	1207	5399	0	0	0	1	0	0	2	5	2	0	0	0
PyV-36	1208	5328	2	4	0	0	0	0	0	0	0	0	2	0
PyV-36	1209	5377	0	0	0	0	0	0	4	2	2	0	0	0
PyV-36	1210	5276	0	0	0	0	0	0	4	0	0	0	0	0
PyV-36	1211	5293	2	3	1	0	0	0	0	0	0	0	0	0
PyV-36	1212	5305	8	2	2	0	0	0	0	0	0	1	0	0
PyV-36	1213	5050	0	0	0	2	1	5	0	0	0	0	0	0
PyV-36	1214	4835	2	3	2	0	0	0	0	0	0	0	1	0
PyV-36	1215	4666	1	7	1	0	0	0	0	0	0	0	0	0
PyV-36	1216	4595	0	0	0	0	0	0	4	3	3	0	0	0
PyV-36	1217	4339	3	0	0	0	0	0	0	0	0	8	14	21
PyV-36	1218	4169	54	32	20	0	0	0	0	0	0	0	0	0
PyV-36	1219	4013	0	0	0	2	2	4	0	0	0	0	0	0
PyV-36	1220	4004	0	0	0	5	3	1	0	0	0	0	0	0
PyV-36	1221	3876	0	0	0	4	1	0	0	0	0	0	0	0
PyV-36	1222	3670	0	0	0	4	1	0	2	0	0	0	0	0
PyV-36	1223	3362	4	3	3	0	0	0	0	0	0	0	0	0
PyV-36	1224	3125	0	0	0	0	0	1	3	3	2	0	0	0
PyV-36	1225	2944	0	0	0	6	2	1	0	0	1	0	0	0
PyV-36	1226	2744	0	0	0	0	0	0	0	0	0	2	2	0
PyV-36	1227	2310	0	0	0	3	2	1	0	0	0	0	0	0
PyV-36	1228	2263	3	4	4	0	0	0	0	0	0	0	0	0
PyV-36	1229	2475	0	0	0	0	0	0	0	0	0	7	7	5
PyV-36	1230	2452	0	0	0	4	1	2	0	1	0	0	0	0
PyV-36	1231	2457	0	0	0	7	1	2	0	0	0	0	0	0
PyV-36	1232	2383	0	0	0	2	3	1	0	0	0	0	0	0
PyV-36	1233	2270	0	0	0	5	0	0	0	6	1	0	0	0
PyV-36	1234	2243	0	0	0	1	1	1	0	0	0	0	0	0
PyV-36	1235	2168	0	0	0	1	2	2	1	2	0	0	0	0
PyV-36	1236	1914	0	0	0	0	3	0	0	0	0	0	0	0
PyV-36	1237	2208	0	0	0	2	0	0	8	0	0	0	0	0
PyV-36	1238	2221	0	0	0	1	1	3	8	0	0	0	0	0
PyV-36	1239	2403	0	1	3	0	0	0	0	0	0	5	4	2
PyV-36	1240	2588	4	2	5	0	0	0	0	0	0	0	1	0
PyV-36	1241	2672	0	0	0	0	0	0	0	0	0	1	1	2
PyV-36	1242	3029	0	0	0	4	1	1	0	1	0	0	0	0
PyV-36	1243	3176	4	3	1	0	0	0	0	0	0	0	0	0
PyV-36	1244	3334	0	0	0	0	0	0	0	0	0	0	2	1
PyV-36	1245	3328	4	3	0	0	0	0	0	0	0	2	3	3
PyV-36	1246	3489	0	0	0	1	3	3	1	0	0	0	0	0
PyV-36	1247	3689	0	0	0	0	1	2	0	1	1	0	0	0
PyV-36	1248	3938	0	0	0	2	2	1	1	0	1	0	0	0
PyV-36	1249	3945	11	6	0	0	0	0	0	0	0	3	2	5
PyV-36	1250	3952	0	0	0	1	1	1	2	2	1	0	0	0
PyV-36	1251	4133	0	0	0	0	0	4	1	1	2	0	0	0
PyV-36	1252	4699	0	0	0	1	1	0	1	1	1	0	0	0
PyV-36	1253	4780	0	0	0	0	7	2	4	10	4	0	0	0
PyV-36	1254	4779	0	0	0	1	0	0	1	2	0	0	0	0
PyV-36	1255	4625	0	0	0	0	0	0	2	2	1	0	0	0
PyV-36	1256	4450	0	0	0	0	0	1	5	0	1	0	0	0
PyV-36	1257	4457	9	3	4	0	0	0	0	0	0	7	20	78
PyV-36	1258	4485	0	0	0	3	4	3	1	0	0	0	0	0
PyV-36	1259	4379	2	1	0	0	0	0	0	0	0	4	0	2
PyV-36	1260	4241	0	0	0	1	0	2	3	3	3	0	0	0
PyV-36	1261	4170	5	24	1	0	0	0	0	0	0	0	5	1
PyV-36	1262	4265	0	0	0	1	0	0	0	1	1	0	0	0
PyV-36	1263	4499	2	0	0	0	0	0	0	0	0	0	12	9
PyV-36	1264	4418	0	0	0	0	3	1	0	0	0	0	0	0
PyV-36	1265	4434	0	0	0	2	3	1	1	2	1	0	0	0
PyV-36	1266	4443	9	3	8	0	0	0	0	0	0	0	2	4
PyV-36	1267	4401	0	4	2	0	0	0	0	0	0	1	2	4
PyV-36	1268	4631	0	0	0	1	1	2	3	1	1	0	0	0
PyV-36	1269	4676	0	0	0	3	0	0	0	0	0	0	0	0
PyV-36	1270	4725	0	0	0	1	1	0	0	1	0	0	0	0
PyV-36	1271	4747	3	41	5	0	0	0	0	0	0	5	22	5
PyV-36	1272	4799	0	0	0	1	0	1	2	2	1	0	0	0
PyV-36	1273	4647	0	0	0	0	0	1	0	1	0	0	0	0
PyV-36	1274	5142	0	0	0	1	0	1	1	3	2	0	0	0
PyV-36	1275	5139	22	3	1	0	0	0	0	0	0	5	40	116
PyV-36	1276	4964	0	0	0	2	1	3	1	4	0	0	0	0
PyV-36	1277	4960	1	2	1	0	0	0	0	0	0	3	13	3
PyV-36	1278	4815	0	0	0	0	0	2	2	0	0	0	0	0
PyV-36	1279	4766	4	12	2	0	0	0	0	0	0	1	3	0
PyV-36	1280	4767	1	3	0	0	0	0	0	0	0	1	0	0
PyV-36	1281	5144	1	2	1	0	0	0	0	0	0	0	1	1
PyV-36	1282	5592	0	0	0	0	1	8	1	7	2	0	0	0
PyV-36	1283	5635	12	18	1	0	0	0	0	0	0	0	3	2
PyV-36	1284	5883	6	19	10	0	0	0	0	0	0	0	4	1
PyV-36	1285	6310	0	0	0	0	2	0	2	2	2	0	0	0
PyV-36	1286	6320	0	0	0	2	2	0	1	1	1	0	0	0
PyV-36	1287	6400	0	0	0	0	2	0	1	1	3	0	0	0
PyV-36	1288	6516	0	0	0	0	0	0	0	2	3	0	0	0
PyV-36	1289	6549	4	22	2	0	0	0	0	0	0	0	7	0
PyV-36	1290	6474	2	1	1	0	0	0	0	0	0	0	5	5
PyV-36	1291	6459	0	2	1	0	0	0	0	0	0	0	4	0
PyV-36	1292	6511	0	1	1	0	0	0	0	0	0	0	1	2
PyV-36	1293	6602	0	0	0	1	2	0	2	2	6	0	0	0
PyV-36	1294	6603	0	0	0	0	5	1	1	0	2	0	0	0
PyV-36	1295	6663	2	7	4	0	0	0	0	0	0	3	8	1
PyV-36	1296	6720	0	0	0	0	1	1	6	3	2	0	0	0
PyV-36	1297	6745	1	17	3	0	0	0	0	0	0	4	12	5
PyV-36	1298	6845	0	0	0	1	2	0	4	1	3	0	0	0
PyV-36	1299	6976	0	0	0	1	2	0	9	1	1	0	0	0
PyV-36	1300	7321	0	0	0	0	1	0	8	7	3	0	0	0
PyV-36	1301	7796	0	0	0	5	12	7	1	3	1	0	0	0
PyV-36	1302	7553	1	3	2	0	0	0	0	0	0	18	31	7
PyV-36	1303	7763	0	0	0	2	14	6	0	1	1	0	0	0
PyV-36	1304	7712	5	9	6	0	0	0	0	0	0	0	2	1
PyV-36	1305	7969	1	2	1	0	0	0	0	0	0	0	0	3
PyV-36	1306	7940	0	4	0	0	0	0	0	0	0	1	5	0
PyV-36	1307	8073	1	2	0	0	0	0	0	0	0	1	1	1
PyV-36	1308	8130	0	0	0	3	4	5	2	1	2	0	0	0
PyV-36	1309	8172	0	0	0	1	0	3	0	1	3	0	0	0
PyV-36	1310	8253	2	4	1	0	0	0	0	0	0	2	10	3
PyV-36	1311	8244	0	1	1	0	0	0	0	0	0	0	5	2
PyV-36	1312	8160	0	0	0	7	1	5	3	1	0	0	0	0
PyV-36	1313	8078	0	0	0	5	4	1	1	2	2	0	0	0
PyV-36	1314	8083	0	0	0	1	1	1	1	1	3	0	0	0
PyV-36	1315	8068	6	7	2	0	0	0	0	0	0	1	3	0
PyV-36	1316	8061	0	1	0	0	0	0	0	0	0	1	10	2
PyV-36	1317	7938	0	0	0	1	2	3	0	1	0	0	0	0
PyV-36	1318	7991	0	0	0	0	1	2	8	1	1	0	0	0
PyV-36	1319	7999	1	1	0	0	0	0	0	0	0	0	0	3
PyV-36	1320	8047	1	18	1	0	0	0	0	0	0	0	4	0
PyV-36	1321	8050	0	0	0	1	1	4	2	1	0	0	0	0
PyV-36	1322	8060	0	1	2	0	0	0	0	0	0	0	3	1
PyV-36	1323	8127	2	7	2	0	0	0	0	0	0	1	5	3
PyV-36	1324	8212	0	0	0	0	1	2	1	4	3	0	0	0
PyV-36	1325	8224	0	0	0	1	2	0	2	1	1	0	0	0
PyV-36	1326	8217	0	0	0	0	0	1	2	0	0	0	0	0
PyV-36	1327	8209	2	8	1	0	0	0	0	0	0	1	3	1
PyV-36	1328	8367	0	0	0	0	0	1	0	6	1	0	0	0
PyV-36	1329	8128	2	0	3	0	0	0	0	0	0	2	21	9
PyV-36	1330	8242	0	0	0	6	3	2	0	1	2	0	0	0
PyV-36	1331	8290	3	6	3	0	0	0	0	0	0	0	1	0
PyV-36	1332	8341	0	0	0	0	0	0	1	0	0	0	0	0
PyV-36	1333	8123	1	4	1	0	0	0	0	0	0	1	0	0
PyV-36	1334	7829	0	0	0	0	0	1	1	0	1	0	0	0
PyV-36	1335	7317	2	8	3	0	0	0	0	0	0	0	0	0
PyV-36	1336	7056	3	2	1	0	0	0	0	0	0	1	0	2
PyV-36	1337	6650	0	1	0	0	0	0	0	0	0	0	3	1
PyV-36	1338	6365	0	0	0	1	1	0	3	0	0	0	0	0
PyV-36	1339	6360	3	4	0	0	0	0	0	0	0	0	0	1
PyV-36	1341	6382	2	4	2	0	0	0	0	0	0	1	2	1
PyV-36	1342	6136	0	0	0	0	0	2	0	1	1	0	0	0
PyV-36	1343	5624	0	0	0	0	2	1	0	3	0	0	0	0
PyV-36	1344	5658	0	0	1	0	0	0	0	0	0	1	0	1
PyV-36	1345	5415	1	1	1	0	0	0	0	0	0	1	1	0
PyV-36	1346	5385	0	0	0	1	0	4	0	0	0	0	0	0
PyV-36	1347	5093	1	0	1	0	0	0	0	0	0	1	3	1
PyV-36	1348	4825	0	0	0	1	0	1	0	0	0	0	0	0
PyV-36	1349	4108	1	2	0	0	0	0	0	0	0	0	1	0
PyV-36	1350	3745	0	0	0	0	0	2	2	0	1	0	0	0
PyV-36	1351	3278	0	5	0	0	0	0	0	0	0	0	1	0
PyV-36	1352	2958	0	0	0	0	0	1	1	0	0	0	0	0
PyV-36	1353	2585	1	0	0	0	0	0	0	0	0	0	0	2
PyV-36	1354	2441	0	0	0	2	0	1	1	2	1	0	0	0
PyV-36	1355	2053	0	0	0	2	0	0	0	2	0	0	0	0
PyV-36	1356	1633	1	1	0	0	0	0	0	0	0	1	2	0
PyV-36	1357	1792	0	0	0	0	0	1	0	1	1	0	0	0
PyV-36	1358	2040	0	0	0	1	0	0	0	0	1	0	0	0
PyV-36	1359	2431	0	1	0	0	0	0	0	0	0	0	0	0
PyV-36	1360	3062	0	0	0	0	1	0	0	0	0	0	0	0
PyV-36	1361	3311	0	1	0	0	0	0	0	0	0	0	0	3
PyV-36	1362	3634	0	0	0	4	1	0	0	1	0	0	0	0
PyV-36	1363	3941	3	5	2	0	0	0	0	0	0	0	0	0
PyV-36	1364	3827	0	0	0	0	0	0	0	0	0	0	0	0
PyV-36	1365	3622	3	3	1	0	0	0	0	0	0	0	0	0
PyV-36	1366	3618	0	0	0	0	0	2	0	1	2	0	0	0
PyV-36	1367	3627	0	0	0	2	2	0	0	2	5	0	0	0
PyV-36	1368	3624	2	1	0	0	0	0	0	0	0	1	0	1
PyV-36	1369	3516	0	0	0	0	1	1	0	0	0	0	0	0
PyV-36	1370	3778	0	0	2	0	0	0	0	0	0	0	2	0
PyV-36	1371	3756	1	1	0	0	0	0	0	0	0	0	2	0
PyV-36	1372	3986	1	0	1	0	0	0	0	0	0	1	0	2
PyV-36	1373	4283	0	0	0	3	0	1	0	1	0	0	0	0
PyV-36	1374	4715	1	3	0	0	0	0	0	0	0	1	2	0
PyV-36	1375	5132	0	1	1	0	0	0	0	0	0	1	0	2
PyV-36	1376	5535	0	1	1	0	0	0	0	0	0	2	2	0
PyV-36	1377	5772	0	0	0	0	1	1	0	1	1	0	0	0
PyV-36	1378	6128	0	0	0	1	5	0	1	0	0	0	0	0
PyV-36	1379	6266	2	4	2	0	0	0	0	0	0	0	1	0
PyV-36	1380	6604	7	8	3	0	0	0	0	0	0	1	1	0
PyV-36	1381	6936	0	0	0	4	1	3	1	0	0	0	0	0
PyV-36	1382	6059	0	0	0	0	0	3	0	4	7	0	0	0
PyV-36	1383	5823	0	0	0	5	0	7	2	0	4	0	0	0
PyV-36	1384	5453	0	0	0	2	5	10	0	0	0	0	0	0
PyV-36	1385	4820	10	7	17	0	0	0	0	0	0	1	0	0
PyV-36	1386	4571	0	0	0	0	2	11	0	1	1	0	0	0
PyV-36	1387	4248	0	0	0	2	5	3	0	1	1	0	0	0
PyV-36	1388	3942	0	3	0	0	0	0	0	0	0	4	12	7
PyV-36	1389	3922	2	10	1	0	0	0	0	0	0	0	1	0
PyV-36	1390	4208	2	14	0	0	0	0	0	0	0	0	0	0
PyV-36	1391	4579	0	0	0	0	0	0	1	1	1	0	0	0
PyV-36	1392	4894	2	1	0	0	0	0	0	0	0	0	0	1
PyV-36	1393	5120	0	5	3	0	0	0	0	0	0	0	1	0
PyV-36	1394	5226	0	0	0	0	0	4	3	3	1	0	0	0
PyV-36	1395	5272	0	0	0	1	0	0	0	0	3	0	0	0
PyV-36	1396	5285	0	0	0	2	1	1	0	1	0	0	0	0
PyV-36	1397	5317	1	2	2	0	0	0	0	0	0	2	8	4
PyV-36	1398	5292	1	7	3	0	0	0	0	0	0	2	3	2
PyV-36	1399	4866	0	0	0	0	1	1	0	3	1	0	0	0
PyV-36	1400	4464	0	0	0	1	0	0	2	3	1	0	0	0
PyV-36	1401	4058	0	0	0	0	0	0	2	0	3	0	0	0
PyV-36	1402	3831	3	7	1	0	0	0	0	0	0	0	2	0
PyV-36	1403	3475	0	0	0	0	0	0	3	3	1	0	0	0
PyV-36	1404	3338	0	0	0	0	0	0	1	2	4	0	0	0
PyV-36	1405	3263	15	10	7	0	0	0	0	0	0	0	7	0
PyV-36	1406	3368	0	0	0	0	4	1	0	0	0	0	0	0
PyV-36	1407	3350	0	0	0	1	1	0	0	0	0	0	0	0
PyV-36	1408	3348	0	0	0	0	1	2	0	1	0	0	0	0
PyV-36	1409	3813	0	2	0	0	0	0	0	0	0	2	6	0
PyV-36	1410	4088	0	0	0	0	0	0	0	0	2	0	0	0
PyV-36	1411	4090	0	0	0	1	0	0	1	0	0	0	0	0
PyV-36	1412	4089	0	0	0	0	0	0	0	0	0	0	3	1
PyV-36	1413	4089	0	0	0	0	0	0	0	0	0	0	0	0
PyV-36	1414	4088	0	0	0	0	0	4	0	0	0	0	0	0
PyV-36	1415	3800	1	0	0	0	0	0	0	0	0	1	0	0
PyV-36	1416	3429	4	4	3	0	0	0	0	0	0	0	0	0
PyV-36	1417	3106	0	0	0	0	0	0	1	4	0	0	0	0
PyV-36	1418	3071	1	1	0	0	0	0	0	0	0	2	3	6
PyV-36	1419	3145	0	0	0	0	0	0	2	0	1	0	0	0
PyV-36	1420	2843	5	5	5	0	0	0	0	0	0	0	0	0
PyV-36	1421	2643	0	0	0	2	0	0	0	1	0	0	0	0
PyV-36	1422	2380	0	0	1	0	0	0	0	0	0	0	2	3
PyV-36	1423	2328	0	2	0	0	0	0	0	0	0	2	1	1
PyV-36	1424	2705	0	1	1	0	0	0	0	0	0	1	0	2
PyV-36	1425	3528	0	0	0	3	2	3	0	0	0	0	0	0
PyV-36	1426	3530	0	0	0	2	2	2	0	0	0	0	0	0
PyV-36	1427	3529	1	0	0	0	0	0	0	0	0	1	1	0
PyV-36	1428	3548	3	3	0	0	0	0	0	0	0	1	16	2
PyV-36	1429	3740	0	0	0	1	3	0	1	0	0	0	0	0
PyV-36	1430	3658	0	0	0	1	2	2	0	0	2	0	0	0
PyV-36	1431	3229	2	2	0	0	0	0	0	0	0	1	3	3
PyV-36	1432	4027	0	0	0	0	1	1	3	2	0	0	0	0
PyV-36	1433	4417	0	0	0	0	1	1	2	1	0	0	0	0
PyV-36	1434	4335	0	0	0	0	2	1	1	1	2	0	0	0
PyV-36	1435	4061	1	1	0	0	0	0	0	0	0	0	0	1
PyV-36	1436	4064	0	1	0	0	0	0	0	0	0	1	0	0
PyV-36	1437	4078	5	19	5	0	0	0	0	0	0	2	6	0
PyV-36	1438	4077	0	0	0	0	1	1	0	0	0	0	0	0
PyV-36	1439	4078	0	0	0	0	0	0	0	0	0	1	1	1
PyV-36	1440	4076	0	0	0	0	2	0	1	0	0	0	0	0
PyV-36	1441	4078	0	0	0	0	0	0	0	2	1	0	0	0
PyV-36	1442	4075	0	0	0	0	0	0	1	2	2	0	0	0
PyV-36	1443	4029	3	1	2	0	0	0	0	0	0	8	12	10
PyV-36	1444	3717	5	7	1	0	0	0	0	0	0	0	0	0
PyV-36	1445	3719	0	0	0	0	0	0	0	0	0	3	1	3
PyV-36	1446	3876	1	0	1	0	0	0	0	0	0	1	4	1
PyV-36	1447	3875	1	2	0	0	0	0	0	0	0	0	1	1
PyV-36	1448	3658	0	0	0	0	0	0	1	0	2	0	0	0
PyV-36	1449	3271	1	0	0	0	0	0	0	0	0	1	2	0
PyV-36	1450	3450	0	0	0	1	0	1	1	0	0	0	0	0
PyV-36	1451	3447	1	1	0	0	0	0	0	0	0	1	10	1
PyV-36	1452	3448	0	0	0	0	1	1	0	1	0	0	0	0
PyV-36	1453	3419	0	4	0	0	0	0	0	0	0	0	2	0
PyV-36	1454	3225	0	0	0	0	0	0	0	0	0	6	6	0
PyV-36	1455	3333	0	0	0	0	0	1	1	2	1	0	0	0
PyV-36	1456	3613	0	0	0	1	0	1	0	0	0	0	0	0
PyV-36	1457	3410	1	1	0	0	0	0	0	0	0	0	10	8
PyV-36	1458	3449	1	5	0	0	0	0	0	0	0	0	3	0
PyV-36	1459	3424	0	0	0	0	0	0	0	0	0	0	1	2
PyV-36	1460	3551	0	0	1	0	0	0	0	0	0	1	1	0
PyV-36	1461	3728	0	2	0	0	0	0	0	0	0	0	1	0
PyV-36	1462	3845	1	8	0	0	0	0	0	0	0	1	0	1
PyV-36	1463	4051	0	0	0	0	0	0	0	0	0	0	0	1
PyV-36	1464	4392	1	2	0	0	0	0	0	0	0	1	1	0
PyV-36	1465	4710	0	0	0	0	1	2	0	0	1	0	0	0
PyV-36	1466	4948	1	1	0	0	0	0	0	0	0	0	1	2
PyV-36	1467	5254	0	3	1	0	0	0	0	0	0	0	0	0
PyV-36	1468	5277	0	5	0	0	0	0	0	0	0	0	0	1
PyV-36	1469	5681	0	0	0	0	0	0	0	0	0	2	0	0
PyV-36	1470	5942	0	7	2	0	0	0	0	0	0	0	0	0
PyV-36	1471	5785	1	8	0	0	0	0	0	0	0	0	1	0
PyV-36	1472	6011	2	5	0	0	0	0	0	0	0	2	0	0
PyV-36	1473	6774	3	13	2	0	0	0	0	0	0	0	0	1
PyV-36	1474	7279	0	0	0	1	0	5	0	0	0	0	0	0
PyV-36	1475	7255	0	0	0	0	0	0	1	1	0	0	0	0
PyV-36	1476	7471	9	3	2	0	0	0	0	0	0	4	4	4
PyV-36	1477	8199	3	4	0	0	0	0	0	0	0	1	7	0
PyV-36	1478	8688	0	0	0	0	2	1	3	2	2	0	0	0
PyV-36	1479	9115	0	0	0	2	0	11	1	0	0	0	0	0
PyV-36	1480	9382	0	0	0	2	1	0	3	0	1	0	0	0
PyV-36	1481	9107	0	0	0	2	1	2	2	4	1	0	0	0
PyV-36	1482	8524	0	0	0	1	1	2	29	6	5	0	0	0
PyV-36	1483	8088	0	0	0	10	8	3	9	0	0	0	0	0
PyV-36	1484	7885	21	16	6	0	0	0	0	0	0	1	1	0
PyV-36	1485	7875	1	1	1	0	0	0	0	0	0	9	2	15
PyV-36	1486	7942	2	2	0	0	0	0	0	0	0	6	8	2
PyV-36	1487	7814	1	1	0	0	0	0	0	0	0	0	1	0
PyV-36	1488	7609	0	0	0	0	1	4	0	2	0	0	0	0
PyV-36	1489	7534	0	2	0	0	0	0	0	0	0	1	1	0
PyV-36	1490	7535	1	10	1	0	0	0	0	0	0	0	0	0
PyV-36	1491	7581	0	0	0	0	0	1	1	0	2	0	0	0
PyV-36	1492	7279	2	2	5	0	0	0	0	0	0	1	6	2
PyV-36	1493	7106	2	8	1	0	0	0	0	0	0	0	4	0
PyV-36	1494	6694	3	3	4	0	0	0	0	0	0	4	1	0
PyV-36	1495	6423	4	13	5	0	0	0	0	0	0	0	1	0
PyV-36	1496	6418	0	0	0	1	1	1	2	0	0	0	0	0
PyV-36	1497	6191	0	0	1	0	0	0	0	0	0	1	30	4
PyV-36	1498	5425	0	0	0	2	0	2	1	1	1	0	0	0
PyV-36	1499	4920	0	0	0	0	3	0	0	2	0	0	0	0
PyV-36	1500	3927	7	4	2	0	0	0	0	0	0	1	0	0
PyV-36	1501	3708	0	0	0	4	14	0	0	0	0	0	0	0
PyV-36	1502	2970	0	0	0	18	2	0	0	1	0	0	0	0
PyV-36	1503	2481	17	24	6	0	0	0	0	0	0	0	1	0
PyV-36	1504	2051	2	5	0	0	0	0	0	0	0	0	0	0
PyV-36	1505	1495	0	6	6	0	0	0	0	0	0	0	0	0
PyV-36	1506	1480	0	0	0	0	0	0	1	0	0	0	0	0
PyV-36	1508	1721	0	0	0	0	0	0	0	0	2	0	0	0
PyV-36	1509	1543	0	2	1	0	0	0	0	0	0	0	0	0
PyV-36	1510	1612	0	4	0	0	0	0	0	0	0	1	0	0
PyV-36	1511	1632	2	2	0	0	0	0	0	0	0	0	0	0
PyV-36	1512	1823	1	2	0	0	0	0	0	0	0	1	0	1
PyV-36	1513	2184	0	0	0	0	0	0	1	1	0	0	0	0
PyV-36	1514	2236	0	0	0	0	0	1	0	0	0	0	0	0
PyV-36	1515	2275	7	6	1	0	0	0	0	0	0	0	0	0
PyV-36	1516	2268	4	2	0	0	0	0	0	0	0	0	0	0
PyV-36	1517	2267	4	3	4	0	0	0	0	0	0	0	0	0
PyV-36	1519	2897	1	1	3	0	0	0	0	0	0	0	0	0
PyV-36	1520	3579	2	6	6	0	0	0	0	0	0	0	0	0
PyV-36	1521	3966	0	0	0	0	0	0	0	0	0	4	5	0
PyV-36	1522	4142	0	1	0	0	0	0	0	0	0	0	1	1
PyV-36	1523	4819	4	1	0	0	0	0	0	0	0	0	1	0
PyV-36	1524	5189	0	0	0	0	0	0	0	0	0	1	0	0
PyV-36	1525	5193	0	1	0	0	0	0	0	0	0	0	0	0
PyV-36	1526	5197	0	2	0	0	0	0	0	0	0	1	0	1
PyV-36	1527	5584	0	0	0	0	0	0	1	2	1	0	0	0
PyV-36	1528	5911	2	3	1	0	0	0	0	0	0	0	3	1
PyV-36	1529	6440	0	0	1	0	0	0	0	0	0	0	0	1
PyV-36	1530	6992	3	6	5	0	0	0	0	0	0	1	3	1
PyV-36	1531	7387	0	0	0	0	0	1	0	2	0	0	0	0
PyV-36	1532	7562	0	0	0	1	1	1	1	1	1	0	0	0
PyV-36	1533	7513	3	0	1	0	0	0	0	0	0	0	1	0
PyV-36	1534	7687	0	0	1	0	0	0	0	0	0	1	4	0
PyV-36	1535	7745	1	8	2	0	0	0	0	0	0	0	0	4
PyV-36	1536	7483	0	0	0	1	2	0	1	0	1	0	0	0
PyV-36	1537	7510	0	0	0	0	3	1	1	0	2	0	0	0
PyV-36	1538	7414	0	0	0	1	0	1	0	1	0	0	0	0
PyV-36	1539	7317	2	2	0	0	0	0	0	0	0	0	4	3
PyV-36	1540	6961	0	9	1	0	0	0	0	0	0	0	1	1
PyV-36	1541	6965	0	0	0	3	0	0	1	1	0	0	0	0
PyV-36	1542	7173	1	1	5	0	0	0	0	0	0	4	2	3
PyV-36	1543	7176	2	1	0	0	0	0	0	0	0	1	4	0
PyV-36	1544	7128	0	0	0	1	0	2	1	0	1	0	0	0
PyV-36	1545	7101	0	7	2	0	0	0	0	0	0	0	1	4
PyV-36	1546	7137	0	0	0	0	0	0	0	3	2	0	0	0
PyV-36	1547	7154	0	0	0	0	2	18	10	1	2	0	0	0
PyV-36	1548	6993	0	0	0	1	0	2	10	1	3	0	0	0
PyV-36	1549	6626	0	0	0	0	0	1	4	4	2	0	0	0
PyV-36	1550	6628	0	0	0	1	1	0	0	2	1	0	0	0
PyV-36	1551	6851	0	0	0	1	1	0	2	2	1	0	0	0
PyV-36	1552	6466	0	5	3	0	0	0	0	0	0	0	1	0
PyV-36	1553	6431	2	5	1	0	0	0	0	0	0	0	2	0
PyV-36	1554	6425	0	2	2	0	0	0	0	0	0	0	3	0
PyV-36	1555	6296	0	0	0	0	0	0	0	0	0	2	0	0
PyV-36	1556	6329	0	0	0	1	0	0	0	0	0	0	0	0
PyV-36	1557	6158	0	1	4	0	0	0	0	0	0	0	2	1
PyV-36	1558	5948	0	2	3	0	0	0	0	0	0	1	0	0
PyV-36	1559	5782	2	5	0	0	0	0	0	0	0	1	1	2
PyV-36	1560	5801	2	1	0	0	0	0	0	0	0	3	0	1
PyV-36	1561	6393	0	0	0	1	2	2	2	1	0	0	0	0
PyV-36	1562	6477	0	0	0	0	0	1	0	0	0	0	0	0
PyV-36	1563	6504	0	0	0	0	0	0	0	0	0	0	0	0
PyV-36	1564	6285	0	3	0	0	0	0	0	0	0	0	2	0
PyV-36	1565	6281	0	0	0	0	0	1	0	1	0	0	0	0
PyV-36	1566	6000	0	0	0	0	0	0	2	0	2	0	0	0
PyV-36	1567	5792	2	2	0	0	0	0	0	0	0	2	3	2
PyV-36	1568	5808	0	0	0	2	2	2	0	0	1	0	0	0
PyV-36	1569	5834	0	0	0	1	0	1	0	0	0	0	0	0
PyV-36	1570	5809	2	3	1	0	0	0	0	0	0	1	4	0
PyV-36	1571	5801	2	2	0	0	0	0	0	0	0	2	0	0
PyV-36	1572	5610	0	1	0	0	0	0	0	0	0	1	3	1
PyV-36	1573	5102	1	4	2	0	0	0	0	0	0	0	0	0
PyV-36	1574	5103	1	0	0	0	0	0	0	0	0	0	1	1
PyV-36	1575	5101	0	0	0	1	1	1	0	0	0	0	0	0
PyV-36	1576	4887	3	3	1	0	0	0	0	0	0	2	1	3
PyV-36	1577	4887	0	0	0	0	0	2	0	0	3	0	0	0
PyV-36	1578	4596	0	0	0	1	0	9	8	2	1	0	0	0
PyV-36	1579	4076	1	9	4	0	0	0	0	0	0	0	5	1
PyV-36	1580	3652	0	0	0	0	1	1	3	2	1	0	0	0
PyV-36	1581	3243	0	0	0	3	5	1	8	5	1	0	0	0
PyV-36	1582	3246	0	0	0	3	1	1	16	0	1	0	0	0
PyV-36	1583	3399	0	0	0	0	0	3	11	1	5	0	0	0
PyV-36	1584	3388	0	0	0	1	0	0	11	3	0	0	0	0
PyV-36	1585	3121	0	0	0	0	0	0	12	0	5	0	0	0
PyV-36	1586	2530	0	0	0	3	6	0	0	1	1	0	0	0
PyV-36	1587	2230	5	4	7	0	0	0	0	0	0	0	0	1
PyV-36	1588	2204	4	1	0	0	0	0	0	0	0	3	1	2
PyV-36	1589	2444	0	0	0	0	0	1	0	1	1	0	0	0
PyV-36	1590	2446	0	0	0	2	0	2	1	1	0	0	0	0
PyV-36	1591	2820	0	1	1	0	0	0	0	0	0	0	0	0
PyV-36	1592	2820	0	0	0	0	0	0	0	0	2	0	0	0
PyV-36	1593	2628	2	1	0	0	0	0	0	0	0	0	1	1
PyV-36	1594	2218	0	1	0	0	0	0	0	0	0	0	3	0
PyV-36	1595	2207	0	0	0	2	0	3	0	0	0	0	0	0
PyV-36	1596	2056	1	2	0	0	0	0	0	0	0	1	1	0
PyV-36	1597	2072	3	0	0	0	0	0	0	0	0	1	0	1
PyV-36	1598	2078	0	0	3	0	0	0	0	0	0	0	1	1
PyV-36	1599	2257	0	0	0	1	2	0	0	1	0	0	0	0
PyV-36	1600	2257	0	0	1	0	0	0	0	0	0	0	0	0
PyV-36	1601	2398	0	2	0	0	0	0	0	0	0	1	0	0
PyV-36	1602	2590	2	3	1	0	0	0	0	0	0	1	0	1
PyV-36	1603	2823	0	0	0	1	0	1	1	0	0	0	0	0
PyV-36	1604	2833	0	0	1	0	0	0	0	0	0	0	0	3
PyV-36	1605	3446	0	5	1	0	0	0	0	0	0	0	0	0
PyV-36	1606	3801	0	1	0	0	0	0	0	0	0	1	1	0
PyV-36	1607	4249	0	0	0	1	0	1	1	2	1	0	0	0
PyV-36	1608	4210	0	0	2	0	0	0	0	0	0	0	0	0
PyV-36	1609	4213	0	0	0	0	0	0	0	0	1	0	0	0
PyV-36	1610	4213	0	0	0	0	0	0	0	0	0	1	0	0
PyV-36	1611	4216	0	0	0	0	0	0	0	0	0	0	1	0
PyV-36	1612	4218	0	3	1	0	0	0	0	0	0	0	1	1
PyV-36	1613	4217	0	0	0	0	1	0	0	1	1	0	0	0
PyV-36	1614	3986	0	0	0	0	1	2	1	2	2	0	0	0
PyV-36	1615	3993	1	6	0	0	0	0	0	0	0	1	8	1
PyV-36	1616	3626	0	0	0	2	1	0	0	0	1	0	0	0
PyV-36	1617	3647	0	10	0	0	0	0	0	0	0	1	12	11
PyV-36	1618	3647	0	0	0	0	2	0	2	6	0	0	0	0
PyV-36	1619	3633	0	0	0	0	0	0	0	4	4	0	0	0
PyV-36	1620	3013	0	0	0	0	0	0	16	8	2	0	0	0
PyV-36	1621	2750	5	6	8	0	0	0	0	0	0	4	7	18
PyV-36	1622	2731	0	0	0	0	0	0	0	0	0	4	1	7
PyV-36	1623	2720	0	0	1	0	0	0	0	0	0	0	1	0
PyV-36	1624	2551	0	0	0	1	3	0	0	0	0	0	0	0
PyV-36	1625	2550	0	2	6	0	0	0	0	0	0	0	4	0
PyV-36	1626	2400	0	0	0	2	0	0	0	1	2	0	0	0
PyV-36	1627	2212	0	0	0	1	1	0	0	1	0	0	0	0
PyV-36	1628	1979	3	0	9	0	0	0	0	0	0	0	2	1
PyV-36	1629	1968	0	0	0	1	0	0	0	1	2	0	0	0
PyV-36	1630	1357	1	0	1	0	0	0	0	0	0	4	5	1
PyV-36	1631	1341	1	0	0	0	0	0	0	0	0	2	3	0
PyV-36	1632	1358	2	1	0	0	0	0	0	0	0	0	0	0
PyV-36	1633	1367	0	3	3	0	0	0	0	0	0	1	2	0
PyV-36	1634	1778	0	0	0	1	0	1	0	0	0	0	0	0
PyV-36	1635	1968	1	0	1	0	0	0	0	0	0	1	0	0
PyV-36	1636	2436	0	1	1	0	0	0	0	0	0	0	0	0
PyV-36	1637	2684	0	0	0	0	0	0	0	0	0	0	1	2
PyV-36	1638	2763	1	2	0	0	0	0	0	0	0	0	0	0
PyV-36	1639	3108	0	11	0	0	0	0	0	0	0	2	5	1
PyV-36	1640	3319	0	1	0	0	0	0	0	0	0	1	1	0
PyV-36	1641	3853	5	0	2	0	0	0	0	0	0	0	0	0
PyV-36	1642	4155	0	0	0	1	0	1	1	0	1	0	0	0
PyV-36	1643	4490	0	0	0	0	0	0	0	1	1	0	0	0
PyV-36	1644	4812	1	0	0	0	0	0	0	0	0	0	0	2
PyV-36	1645	5037	0	0	0	1	0	2	0	0	1	0	0	0
PyV-36	1646	5224	1	1	0	0	0	0	0	0	0	0	0	1
PyV-36	1647	5351	0	12	0	0	0	0	0	0	0	0	4	0
PyV-36	1648	5477	0	11	0	0	0	0	0	0	0	2	1	1
PyV-36	1649	6085	0	0	0	1	0	1	0	1	0	0	0	0
PyV-36	1650	6293	0	0	0	0	1	1	0	0	0	0	0	0
PyV-36	1651	6585	0	0	1	0	0	0	0	0	0	0	0	0
PyV-36	1652	6940	2	3	0	0	0	0	0	0	0	0	0	0
PyV-36	1653	7220	10	5	6	0	0	0	0	0	0	1	3	6
PyV-36	1654	7631	0	0	0	0	1	3	2	5	2	0	0	0
PyV-36	1655	8162	0	0	0	1	0	0	3	4	2	0	0	0
PyV-36	1656	7830	5	3	3	0	0	0	0	0	0	2	4	2
PyV-36	1657	8029	0	0	0	2	1	0	2	4	4	0	0	0
PyV-36	1658	7931	0	0	0	4	6	9	0	0	1	0	0	0
PyV-36	1659	7523	0	0	0	0	0	2	3	11	7	0	0	0
PyV-36	1660	7342	3	1	0	0	0	0	0	0	0	2	14	6
PyV-36	1661	6886	0	0	0	4	2	7	0	0	2	0	0	0
PyV-36	1662	6650	3	9	4	0	0	0	0	0	0	1	6	0
PyV-36	1663	6717	0	0	0	0	0	5	1	4	5	0	0	0
PyV-36	1664	6812	0	0	0	1	2	3	1	2	7	0	0	0
PyV-36	1665	6768	4	2	3	0	0	0	0	0	0	3	2	0
PyV-36	1666	6537	0	1	1	0	0	0	0	0	0	3	6	3
PyV-36	1667	6218	0	0	0	2	2	1	0	1	3	0	0	0
PyV-36	1668	5888	0	0	0	1	3	7	1	3	1	0	0	0
PyV-36	1669	5571	1	10	3	0	0	0	0	0	0	3	2	0
PyV-36	1670	5504	0	7	2	0	0	0	0	0	0	2	2	0
PyV-36	1671	5492	1	9	3	0	0	0	0	0	0	0	0	0
PyV-36	1672	5377	0	3	0	0	0	0	0	0	0	1	0	5
PyV-36	1673	5668	0	0	0	0	0	2	3	0	1	0	0	0
PyV-36	1674	5077	1	4	2	0	0	0	0	0	0	3	1	11
PyV-36	1675	4877	0	0	0	1	1	2	1	3	3	0	0	0
PyV-36	1676	4843	2	2	2	0	0	0	0	0	0	7	2	2
PyV-36	1677	4817	0	7	1	0	0	0	0	0	0	1	2	0
PyV-36	1678	4577	3	27	2	0	0	0	0	0	0	1	13	5
PyV-36	1679	4182	0	0	0	3	1	3	3	2	2	0	0	0
PyV-36	1680	3857	0	0	0	1	0	11	6	3	3	0	0	0
PyV-36	1681	4112	0	0	0	5	6	1	2	8	0	0	0	0
PyV-36	1682	3812	3	8	2	0	0	0	0	0	0	0	2	1
PyV-36	1683	4210	0	0	0	2	0	0	3	2	6	0	0	0
PyV-36	1684	4737	2	0	1	0	0	0	0	0	0	1	13	1
PyV-36	1685	5081	0	0	0	4	0	4	0	1	1	0	0	0
PyV-36	1686	5447	61	19	7	0	0	0	0	0	0	0	1	0
PyV-36	1687	5775	0	0	0	1	0	3	0	0	0	0	0	0
PyV-36	1688	5783	0	0	0	21	1	6	0	0	1	0	0	0
PyV-36	1689	5713	2	6	1	0	0	0	0	0	0	0	1	1
PyV-36	1690	5733	2	11	1	0	0	0	0	0	0	0	2	4
PyV-36	1691	5770	0	0	0	0	1	0	0	1	1	0	0	0
PyV-36	1692	5764	0	0	0	0	0	3	0	0	0	0	0	0
PyV-36	1693	5763	0	0	0	0	4	2	0	1	0	0	0	0
PyV-36	1694	5916	0	3	1	0	0	0	0	0	0	1	0	0
PyV-36	1695	5994	1	5	1	0	0	0	0	0	0	0	0	0
PyV-36	1696	6036	1	1	0	0	0	0	0	0	0	1	1	0
PyV-36	1697	6181	0	0	0	0	0	0	0	1	1	0	0	0
PyV-36	1698	6200	0	0	0	0	0	0	0	0	0	0	0	0
PyV-36	1699	6736	1	2	0	0	0	0	0	0	0	0	1	0
PyV-36	1700	6977	2	5	0	0	0	0	0	0	0	1	0	1
PyV-36	1701	7011	0	2	0	0	0	0	0	0	0	0	2	1
PyV-36	1702	7058	0	0	0	0	1	1	1	1	1	0	0	0
PyV-36	1703	7382	0	0	0	0	1	1	0	0	0	0	0	0
PyV-36	1704	7378	0	5	0	0	0	0	0	0	0	1	2	2
PyV-36	1705	7177	0	15	3	0	0	0	0	0	0	0	2	0
PyV-36	1706	6895	0	2	0	0	0	0	0	0	0	0	0	1
PyV-36	1707	6522	0	0	0	1	0	1	0	0	0	0	0	0
PyV-36	1708	6106	0	11	0	0	0	0	0	0	0	1	0	0
PyV-36	1709	6064	0	3	0	0	0	0	0	0	0	0	0	0
PyV-36	1710	5724	0	0	0	0	0	0	0	0	1	0	0	0
PyV-36	1711	5341	2	3	6	0	0	0	0	0	0	4	0	1
PyV-36	1712	5358	4	0	3	0	0	0	0	0	0	1	1	4
PyV-36	1713	5257	0	0	0	0	0	2	0	4	3	0	0	0
PyV-36	1714	5260	1	9	7	0	0	0	0	0	0	3	3	0
PyV-36	1715	5235	0	10	1	0	0	0	0	0	0	5	6	3
PyV-36	1716	5014	4	10	5	0	0	0	0	0	0	3	8	0
PyV-36	1717	5216	0	0	0	1	0	2	3	0	0	0	0	0
PyV-36	1718	5486	0	0	0	4	1	2	0	0	6	0	0	0
PyV-36	1719	5330	0	0	0	0	0	0	16	1	1	0	0	0
PyV-36	1720	5099	0	0	0	0	3	3	1	0	0	0	0	0
PyV-36	1721	4884	15	11	8	0	0	0	0	0	0	0	4	1
PyV-36	1722	4935	0	0	0	0	0	1	9	1	2	0	0	0
PyV-36	1723	4500	0	0	0	12	4	0	0	1	1	0	0	0
PyV-36	1724	3934	13	10	10	0	0	0	0	0	0	2	1	0
PyV-36	1725	3682	0	0	0	5	7	2	0	0	1	0	0	0
PyV-36	1726	3386	0	0	0	4	2	0	0	0	1	0	0	0
PyV-36	1727	3004	14	15	8	0	0	0	0	0	0	0	1	0
PyV-36	1728	2641	0	1	0	0	0	0	0	0	0	2	0	4
PyV-36	1729	2628	0	0	1	0	0	0	0	0	0	0	1	1
PyV-36	1730	2623	0	1	0	0	0	0	0	0	0	0	0	0
PyV-36	1731	2629	0	0	0	0	1	0	0	0	0	0	0	0
PyV-36	1732	2631	0	4	1	0	0	0	0	0	0	0	1	0
PyV-36	1733	2623	0	0	0	1	0	0	1	1	0	0	0	0
PyV-36	1734	2131	0	3	0	0	0	0	0	0	0	1	1	0
PyV-36	1735	2118	0	4	0	0	0	0	0	0	0	0	2	0
PyV-36	1736	2111	0	3	0	0	0	0	0	0	0	0	0	0
PyV-36	1737	1749	1	0	0	0	0	0	0	0	0	0	0	0
PyV-36	1738	1431	2	1	0	0	0	0	0	0	0	1	0	0
PyV-36	1739	1368	1	3	2	0	0	0	0	0	0	0	0	0
PyV-36	1740	1334	0	4	1	0	0	0	0	0	0	1	1	0
PyV-36	1741	1213	0	0	0	0	2	0	0	1	1	0	0	0
PyV-36	1742	1011	2	1	2	0	0	0	0	0	0	0	3	0
PyV-36	1743	934	0	0	0	0	0	0	0	2	0	0	0	0
PyV-36	1744	932	0	2	3	0	0	0	0	0	0	0	1	0
PyV-36	1745	933	0	4	1	0	0	0	0	0	0	0	0	0
PyV-36	1746	931	1	2	0	0	0	0	0	0	0	0	0	0
PyV-36	1747	926	1	0	1	0	0	0	0	0	0	0	0	0
PyV-36	1748	1479	0	0	1	0	0	0	0	0	0	1	1	1
PyV-36	1749	1624	0	1	1	0	0	0	0	0	0	2	1	0
PyV-36	1750	1865	1	2	0	0	0	0	0	0	0	3	3	6
PyV-36	1751	1878	0	0	0	2	3	3	1	0	2	0	0	0
PyV-36	1752	2317	0	0	0	1	0	0	0	0	0	0	0	0
PyV-36	1753	2704	0	0	0	1	2	1	2	1	1	0	0	0
PyV-36	1754	3025	1	9	0	0	0	0	0	0	0	4	9	1
PyV-36	1755	3315	0	0	0	1	2	0	0	1	0	0	0	0
PyV-36	1756	3652	0	0	0	1	2	1	4	3	2	0	0	0
PyV-36	1757	3951	0	0	0	1	4	3	6	0	0	0	0	0
PyV-36	1758	4249	0	0	0	5	0	3	4	0	0	0	0	0
PyV-36	1759	4540	0	2	2	0	0	0	0	0	0	1	8	3
PyV-36	1760	5000	0	0	0	1	1	10	3	3	0	0	0	0
PyV-36	1761	5246	0	0	0	2	0	6	4	1	0	0	0	0
PyV-36	1762	5652	5	8	4	0	0	0	0	0	0	3	12	3
PyV-36	1763	5766	0	0	0	0	1	3	0	3	0	0	0	0
PyV-36	1764	5681	0	0	0	2	1	0	2	1	2	0	0	0
PyV-36	1765	5678	3	4	0	0	0	0	0	0	0	2	4	0
PyV-36	1766	5902	0	4	1	0	0	0	0	0	0	0	4	1
PyV-36	1767	6172	1	2	3	0	0	0	0	0	0	3	0	0
PyV-36	1768	6128	2	2	2	0	0	0	0	0	0	2	1	1
PyV-36	1769	6397	0	0	0	0	1	2	0	1	0	0	0	0
PyV-36	1770	6793	0	0	0	0	0	0	1	1	0	0	0	0
PyV-36	1771	6917	5	3	0	0	0	0	0	0	0	0	0	1
PyV-36	1772	6937	0	0	0	0	0	0	2	2	1	0	0	0
PyV-36	1773	6586	1	3	4	0	0	0	0	0	0	1	4	2
PyV-36	1774	6443	0	2	1	0	0	0	0	0	0	0	1	2
PyV-36	1775	6206	2	3	0	0	0	0	0	0	0	0	1	2
PyV-36	1776	6195	0	5	0	0	0	0	0	0	0	0	0	0
PyV-36	1777	5757	0	0	0	0	0	2	0	1	0	0	0	0
PyV-36	1778	5369	0	0	0	0	0	0	0	0	0	1	1	0
PyV-36	1779	5047	0	0	0	0	0	1	2	2	0	0	0	0
PyV-36	1780	4762	1	5	0	0	0	0	0	0	0	0	1	0
PyV-36	1781	4425	0	0	0	1	1	2	0	1	0	0	0	0
PyV-36	1782	4124	0	0	0	0	0	2	4	1	0	0	0	0
PyV-36	1783	3822	1	1	0	0	0	0	0	0	0	0	3	0
PyV-36	1784	3530	0	0	0	1	0	0	1	2	0	0	0	0
PyV-36	1785	3074	0	0	0	5	1644	1	0	738	0	0	0	0
PyV-36	1786	3126	0	0	0	1	6	1	0	0	0	0	0	0
PyV-36	1787	2726	6	6	1	0	0	0	0	0	0	0	3	2
PyV-36	1788	2609	0	0	0	0	0	0	0	0	0	0	0	0
PyV-36	1789	2651	0	3	3	0	0	0	0	0	0	1	0	0
PyV-36	1790	2521	2	2	1	0	0	0	0	0	0	0	0	0
PyV-36	1791	2293	0	0	0	0	0	0	0	0	0	0	0	0
PyV-36	1792	2022	0	1	0	0	0	0	0	0	0	0	0	0
PyV-36	1793	1863	0	3	2	0	0	0	0	0	0	0	1	0
PyV-36	1794	1594	0	0	0	0	0	0	0	0	0	0	0	0
PyV-36	1795	1520	2	1	2	0	0	0	0	0	0	0	0	0
PyV-36	1796	1584	0	0	0	0	2	1	0	0	1	0	0	0
PyV-36	1797	1554	1	1	0	0	0	0	0	0	0	1	0	0
PyV-36	1798	1572	2	0	1	0	0	0	0	0	0	2	1	1
PyV-36	1799	1722	2	4	0	0	0	0	0	0	0	3	2	5
PyV-36	1800	1995	0	0	0	1	0	0	1	0	0	0	0	0
PyV-36	1801	2509	0	0	0	0	1	2	1	0	1	0	0	0
PyV-36	1802	2864	1	4	1	0	0	0	0	0	0	0	6	1
PyV-36	1803	3119	0	0	0	0	0	0	0	0	1	0	0	0
PyV-36	1804	3314	1	4	1	0	0	0	0	0	0	0	2	1
PyV-36	1805	3530	0	6	1	0	0	0	0	0	0	0	15	7
PyV-36	1806	3961	0	0	0	1	0	0	0	0	0	0	0	0
PyV-36	1807	4394	1	5	2	0	0	0	0	0	0	2	27	1
PyV-36	1808	5159	0	0	0	2	0	1	3	0	0	0	0	0
PyV-36	1809	5756	1	4	0	0	0	0	0	0	0	0	7	0
PyV-36	1810	6127	0	0	0	1	0	1	0	2	0	0	0	0
PyV-36	1811	5833	0	0	0	2	0	0	0	3	0	0	0	0
PyV-36	1812	5831	0	5	0	0	0	0	0	0	0	0	4	0
PyV-36	1813	6009	2	2	0	0	0	0	0	0	0	2	0	1
PyV-36	1814	5936	0	2	0	0	0	0	0	0	0	0	0	0
PyV-36	1815	6175	0	8	0	0	0	0	0	0	0	2	5	1
PyV-36	1816	6177	2	6	0	0	0	0	0	0	0	0	1	0
PyV-36	1817	6400	0	0	0	0	0	1	0	0	1	0	0	0
PyV-36	1818	6627	0	0	0	0	0	1	2	2	1	0	0	0
PyV-36	1819	7053	5	0	7	0	0	0	0	0	0	3	4	5
PyV-36	1820	7201	1	5	1	0	0	0	0	0	0	1	10	1
PyV-36	1821	7212	0	0	0	1	0	1	0	1	0	0	0	0
PyV-36	1822	7102	0	0	0	0	2	1	0	2	0	0	0	0
PyV-36	1823	6961	1	7	2	0	0	0	0	0	0	0	0	0
PyV-36	1824	6812	0	0	0	0	0	0	0	0	0	0	0	0
PyV-36	1825	6536	1	5	2	0	0	0	0	0	0	0	0	0
PyV-36	1826	6021	0	0	0	1	3	0	0	0	0	0	0	0
PyV-36	1827	5670	0	7	0	0	0	0	0	0	0	0	6	1
PyV-36	1828	5417	0	1	1	0	0	0	0	0	0	0	0	0
PyV-36	1829	5229	4	3	1	0	0	0	0	0	0	0	0	0
PyV-36	1830	5278	0	0	0	0	0	2	0	0	4	0	0	0
PyV-36	1831	5360	0	0	0	1	0	2	0	1	0	0	0	0
PyV-36	1832	4936	1	1	0	0	0	0	0	0	0	0	2	0
PyV-36	1833	4172	0	0	0	0	0	1	0	1	0	0	0	0
PyV-36	1834	3584	0	1	0	0	0	0	0	0	0	2	0	0
PyV-36	1835	3209	0	8	0	0	0	0	0	0	0	0	3	0
PyV-36	1836	3220	0	0	0	0	1	0	0	4	1	0	0	0
PyV-36	1837	3217	1	0	3	0	0	0	0	0	0	0	0	0
PyV-36	1838	3041	2	4	6	0	0	0	0	0	0	1	1	0
PyV-36	1839	2838	3	2	1	0	0	0	0	0	0	0	0	0
PyV-36	1840	2883	0	8	6	0	0	0	0	0	0	1	0	1
PyV-36	1841	3084	0	0	0	1	0	0	1	0	0	0	0	0
PyV-36	1842	2864	0	1	0	0	0	0	0	0	0	0	0	2
PyV-36	1843	2922	1	5	3	0	0	0	0	0	0	0	1	0
PyV-36	1844	2978	0	0	0	1	1	0	0	0	0	0	0	0
PyV-36	1845	2849	0	0	0	0	0	0	0	2	0	0	0	0
PyV-36	1846	2863	0	2	0	0	0	0	0	0	0	0	2	0
PyV-36	1847	2877	0	0	1	0	0	0	0	0	0	0	1	1
PyV-36	1848	2881	0	0	0	1	0	1	2	0	1	0	0	0
PyV-36	1849	3118	0	3	0	0	0	0	0	0	0	0	0	0
PyV-36	1850	3305	0	0	1	0	0	0	0	0	0	2	1	1
PyV-36	1851	3675	0	0	0	0	0	0	1	2	0	0	0	0
PyV-36	1852	3839	1	0	1	0	0	0	0	0	0	0	4	1
PyV-36	1853	3958	4	1	0	0	0	0	0	0	0	0	3	0
PyV-36	1854	3959	0	0	0	1	1	1	2	0	2	0	0	0
PyV-36	1855	3693	0	0	0	0	0	1	2	0	0	0	0	0
PyV-36	1856	3188	0	0	0	2	2	0	0	0	1	0	0	0
PyV-36	1857	3200	0	0	0	6	0	1	0	0	2	0	0	0
PyV-36	1858	3208	1	3	0	0	0	0	0	0	0	0	5	5
PyV-36	1859	3210	0	0	0	0	0	1	5	3	1	0	0	0
PyV-36	1860	3209	0	0	1	0	0	0	0	0	0	1	0	1
PyV-36	1861	3578	1	3	0	0	0	0	0	0	0	1	0	0
PyV-36	1862	3577	0	0	2	0	0	0	0	0	0	0	0	0
PyV-36	1863	3576	0	2	3	0	0	0	0	0	0	0	1	0
PyV-36	1864	3576	0	0	0	0	0	0	0	0	0	1	0	0
PyV-36	1865	3292	0	1	1	0	0	0	0	0	0	0	0	0
PyV-36	1866	3097	5	3	0	0	0	0	0	0	0	1	1	1
PyV-36	1867	3105	0	13	0	0	0	0	0	0	0	0	0	4
PyV-36	1868	2841	0	0	0	0	2	2	0	0	3	0	0	0
PyV-36	1869	2860	0	0	0	0	0	4	0	1	0	0	0	0
PyV-36	1870	2514	0	0	0	0	0	0	0	1	0	0	0	0
PyV-36	1871	2300	0	0	0	0	0	0	0	0	3	0	0	0
PyV-36	1872	2204	4	1	1	0	0	0	0	0	0	2	1	8
PyV-36	1873	2117	2	1	1	0	0	0	0	0	0	0	2	0
PyV-36	1874	1888	1	2	0	0	0	0	0	0	0	1	0	1
PyV-36	1875	1704	0	2	0	0	0	0	0	0	0	1	1	1
PyV-36	1876	1692	1	5	1	0	0	0	0	0	0	0	0	0
PyV-36	1877	1531	1	0	0	0	0	0	0	0	0	0	0	0
PyV-36	1878	1414	0	0	0	0	0	1	0	0	0	0	0	0
PyV-36	1879	1411	0	0	0	0	0	0	0	0	0	1	1	0
PyV-36	1880	1575	0	1	1	0	0	0	0	0	0	0	0	0
PyV-36	1881	1592	0	0	0	0	0	0	0	0	2	0	0	0
PyV-36	1882	2031	0	1	3	0	0	0	0	0	0	0	1	1
PyV-36	1883	2658	10	0	1	0	0	0	0	0	0	4	1	1
PyV-36	1884	2982	0	2	0	0	0	0	0	0	0	1	0	2
PyV-36	1885	2988	2	1	1	0	0	0	0	0	0	0	1	0
PyV-36	1886	2940	0	3	2	0	0	0	0	0	0	1	2	0
PyV-36	1887	3063	0	0	0	0	0	0	1	2	1	0	0	0
PyV-36	1888	3184	0	0	0	0	2	1	0	0	0	0	0	0
PyV-36	1889	3377	0	0	0	10	1	1	0	1	1	0	0	0
PyV-36	1890	3388	3	6	1	0	0	0	0	0	0	0	0	0
PyV-36	1891	3610	0	7	1	0	0	0	0	0	0	0	2	0
PyV-36	1892	3740	1	7	1	0	0	0	0	0	0	0	1	0
PyV-36	1893	4321	0	0	0	0	1	0	2	2	1	0	0	0
PyV-36	1894	3830	0	1	2	0	0	0	0	0	0	0	0	1
PyV-36	1895	3853	0	0	0	0	0	0	0	0	1	0	0	0
PyV-36	1896	3859	0	0	0	0	0	0	1	0	3	0	0	0
PyV-36	1897	3932	5	5	4	0	0	0	0	0	0	5	3	6
PyV-36	1898	4040	0	0	0	0	0	0	0	0	0	0	12	3
PyV-36	1899	4039	0	0	0	0	1	0	0	0	0	0	0	0
PyV-36	1900	4039	0	0	0	0	1	5	0	1	3	0	0	0
PyV-36	1901	3687	2	1	2	0	0	0	0	0	0	2	3	0
PyV-36	1902	3884	0	1	1	0	0	0	0	0	0	3	3	1
PyV-36	1903	4194	0	0	0	2	0	2	0	1	0	0	0	0
PyV-36	1904	4287	1	2	1	0	0	0	0	0	0	0	0	0
PyV-36	1905	4292	3	0	4	0	0	0	0	0	0	1	1	1
PyV-36	1906	4734	0	0	0	0	0	3	2	1	0	0	0	0
PyV-36	1907	4317	0	0	0	10	0	0	0	1	4	0	0	0
PyV-36	1908	3964	2	5	3	0	0	0	0	0	0	0	2	0
PyV-36	1909	3962	0	0	0	0	0	0	0	0	0	11	2	2
PyV-36	1910	4144	1	2	1	0	0	0	0	0	0	0	0	0
PyV-36	1911	4138	0	3	2	0	0	0	0	0	0	0	0	0
PyV-36	1912	4164	2	5	3	0	0	0	0	0	0	0	1	1
PyV-36	1913	4215	0	0	0	0	0	0	0	1	0	0	0	0
PyV-36	1914	4024	3	8	2	0	0	0	0	0	0	3	2	7
PyV-36	1915	4039	0	0	0	0	0	0	2	2	0	0	0	0
PyV-36	1916	4022	0	2	1	0	0	0	0	0	0	6	1	3
PyV-36	1917	3887	2	6	0	0	0	0	0	0	0	0	1	0
PyV-36	1918	3807	0	0	0	0	0	0	2	3	2	0	0	0
PyV-36	1919	4048	0	0	0	30	0	1	0	0	2	0	0	0
PyV-36	1921	4601	0	1	0	0	0	0	0	0	0	1	2	0
PyV-36	1922	4603	0	5	0	0	0	0	0	0	0	0	1	1
PyV-36	1923	4629	0	0	0	1	0	0	4	0	1	0	0	0
PyV-36	1924	4794	1	4	1	0	0	0	0	0	0	0	0	0
PyV-36	1925	4948	0	0	0	0	1	0	0	2	1	0	0	0
PyV-36	1926	4944	0	0	0	0	0	0	9	4	0	0	0	0
PyV-36	1927	4946	0	0	4	0	0	0	0	0	0	0	0	0
PyV-36	1928	4964	3	2	1	0	0	0	0	0	0	0	3	0
PyV-36	1929	4967	94	7	8	0	0	0	0	0	0	0	2	1
PyV-36	1930	5527	0	0	0	1	0	2	5	1	8	0	0	0
PyV-36	1931	5513	0	0	0	3	0	2	3	1	3	0	0	0
PyV-36	1932	5874	0	0	0	0	0	0	0	3	0	0	0	0
PyV-36	1933	5593	0	0	0	0	0	0	2	2	1	0	0	0
PyV-36	1934	5268	0	0	0	0	2	0	1	0	0	0	0	0
PyV-36	1935	5080	0	0	0	1	1	1	0	0	1	0	0	0
PyV-36	1936	4851	0	1	0	0	0	0	0	0	0	8	13	1
PyV-36	1937	4821	0	0	0	1	4	4	2	1	0	0	0	0
PyV-36	1938	4649	0	0	0	1	1	0	0	0	0	0	0	0
PyV-36	1939	4644	6	1	1	0	0	0	0	0	0	0	0	2
PyV-36	1940	4613	1	0	0	0	0	0	0	0	0	0	0	0
PyV-36	1941	4398	1	3	2	0	0	0	0	0	0	0	0	0
PyV-36	1942	4390	0	0	1	0	0	0	0	0	0	2	1	0
PyV-36	1943	3871	1	1	0	0	0	0	0	0	0	0	0	0
PyV-36	1944	3617	0	0	0	0	0	1	0	2	0	0	0	0
PyV-36	1945	3221	0	2	0	0	0	0	0	0	0	0	0	0
PyV-36	1946	3044	0	0	1	0	0	0	0	0	0	1	0	0
PyV-36	1947	3058	1	0	0	0	0	0	0	0	0	0	0	0
PyV-36	1948	2931	0	0	0	0	0	0	0	0	1	0	0	0
PyV-36	1949	2967	0	0	0	1	1	0	0	0	0	0	0	0
PyV-36	1950	2814	1	7	0	0	0	0	0	0	0	0	2	0
PyV-36	1951	2811	0	1	0	0	0	0	0	0	0	0	0	0
PyV-36	1952	2605	1	2	0	0	0	0	0	0	0	1	1	0
PyV-36	1953	2278	0	0	0	0	0	0	0	0	0	0	2	4
PyV-36	1954	2382	1	1	1	0	0	0	0	0	0	0	0	2
PyV-36	1955	1653	0	0	0	3	0	1	0	0	0	0	0	0
PyV-36	1956	1194	0	0	0	0	0	0	0	0	1	0	0	0
PyV-36	1957	790	0	1	1	0	0	0	0	0	0	0	0	0
PyV-36	1959	783	0	1	1	0	0	0	0	0	0	0	1	0
PyV-36	1961	812	0	0	1	0	0	0	0	0	0	0	0	1
PyV-36	1962	696	0	2	1	0	0	0	0	0	0	0	0	0
PyV-36	1963	916	1	0	0	0	0	0	0	0	0	0	7	4
PyV-36	1964	1073	0	0	0	0	0	0	0	0	0	0	0	0
PyV-36	1965	1083	0	0	0	0	0	0	1	0	0	0	0	0
PyV-36	1966	1082	0	0	0	0	0	0	0	0	0	0	1	0
PyV-36	1967	1082	1	0	0	0	0	0	0	0	0	0	8	0
PyV-36	1968	1076	0	0	0	0	0	0	1	4	0	0	0	0
PyV-36	1969	1075	0	0	0	3	0	1	0	0	0	0	0	0
PyV-36	1970	1070	2	1	3	0	0	0	0	0	0	0	0	0
PyV-36	1972	977	0	4	5	0	0	0	0	0	0	1	0	0
PyV-36	1973	970	0	0	0	0	0	1	0	1	1	0	0	0
PyV-36	1974	758	3	0	0	0	0	0	0	0	0	0	0	0
PyV-36	1975	756	1	1	1	0	0	0	0	0	0	0	2	0
PyV-36	1976	756	0	0	0	0	0	0	0	0	0	0	2	1
PyV-36	1977	762	0	0	0	0	0	1	0	0	3	0	0	0
PyV-36	1978	1072	0	0	0	1	0	0	1	0	0	0	0	0
PyV-36	1979	879	3	2	4	0	0	0	0	0	0	0	1	0
PyV-36	1980	1662	0	0	0	0	1	0	2	1	0	0	0	0
PyV-36	1981	1906	3	1	6	0	0	0	0	0	0	1	2	1
PyV-36	1982	1912	0	0	0	0	1	0	0	1	0	0	0	0
PyV-36	1983	1914	0	0	0	0	0	0	0	0	0	0	0	0
PyV-36	1984	2109	0	0	0	0	0	0	0	0	0	1	3	0
PyV-36	1985	2113	0	0	0	1	0	2	0	0	0	0	0	0
PyV-36	1986	2211	0	0	1	0	0	0	0	0	0	0	2	2
PyV-36	1987	2383	1	0	0	0	0	0	0	0	0	1	3	0
PyV-36	1988	2440	0	0	0	0	2	3	0	0	0	0	0	0
PyV-36	1989	2421	0	0	0	1	0	1	2	0	0	0	0	0
PyV-36	1990	2711	0	1	1	0	0	0	0	0	0	1	1	3
PyV-36	1991	2914	0	0	0	0	0	0	2	1	0	0	0	0
PyV-36	1992	2916	1	1	0	0	0	0	0	0	0	0	0	1
PyV-36	1993	2917	1	0	1	0	0	0	0	0	0	2	0	0
PyV-36	1994	2918	1	1	0	0	0	0	0	0	0	0	1	1
PyV-36	1995	2917	0	0	0	0	0	0	0	0	0	0	0	1
PyV-36	1997	2918	0	1	0	0	0	0	0	0	0	0	0	0
PyV-36	1998	2919	0	1	0	0	0	0	0	0	0	0	0	0
PyV-36	1999	3162	0	1	0	0	0	0	0	0	0	0	0	0
PyV-36	2000	3464	1	1	0	0	0	0	0	0	0	0	0	1
PyV-36	2001	3825	0	0	0	0	0	0	0	0	0	0	0	0
PyV-36	2002	4169	0	0	0	0	1	1	0	0	0	0	0	0
PyV-36	2003	3859	0	2	0	0	0	0	0	0	0	1	13	2
PyV-36	2004	3856	0	0	0	2	0	6	0	0	0	0	0	0
PyV-36	2005	3079	1	8	3	0	0	0	0	0	0	0	0	0
PyV-36	2006	2837	1	1	0	0	0	0	0	0	0	0	0	0
PyV-36	2007	3104	0	5	0	0	0	0	0	0	0	0	0	0
PyV-36	2008	3391	0	5	0	0	0	0	0	0	0	0	0	0
PyV-36	2009	3199	0	0	0	0	2	0	3	0	1	0	0	0
PyV-36	2010	3485	0	1	1	0	0	0	0	0	0	0	0	0
PyV-36	2011	3538	0	0	0	0	3	1	0	0	0	0	0	0
PyV-36	2012	3520	2	2	0	0	0	0	0	0	0	0	0	0
PyV-36	2013	3496	1	0	1	0	0	0	0	0	0	0	0	0
PyV-36	2014	3534	1	0	0	0	0	0	0	0	0	0	0	1
PyV-36	2016	3488	0	3	0	0	0	0	0	0	0	0	0	0
PyV-36	2017	3593	0	0	0	0	0	0	0	1	1	0	0	0
PyV-36	2018	3820	1	4	1	0	0	0	0	0	0	0	0	3
PyV-36	2019	3954	0	0	0	0	1	3	0	0	1	0	0	0
[truncated: 3,295 more rows]
[truncated: 2 more columns]
