# Supplementary material for: Global Analysis of Mouse Polyomavirus Infection Reveals Dynamic Regulation of Viral and Host Gene Expression and Promiscuous Viral RNA Editing
Source: PLoS Pathog. 2015 Sep 25;11(9):e1005166. doi: 10.1371/journal.ppat.1005166 (PMC4583464; doi:10.1371/journal.ppat.1005166)
Supplement: S3 Table — Excel spreadsheet listing fpkm for all mouse genes at each time point for each replicate. (XLSX) [file ppat.1005166.s011.xlsx]

## Sheet: gene_fpkm_all_samples_cufflinks
GeneID	Locus	Mock-12hr	Mock-12_2	Mock-12_3	Mock-18hr	Mock-18_2	Mock-18_3	Mock-24-hr	Mock-24_2	Mock-24_3	Mock-36-hr	Mock-36_2	Mock-36_3	PyV-12hr	PyV-12_2	PyV-12_3	PyV-18hr	PyV-18_2	PyV-18_3	PyV-24hr	PyV-24_2	PyV-24_3	PyV-36hr	PyV-36_2	PyV-36_3	Average	StDev
Xkr4	chr1:3214481-3671498	0	0	0	0	0	0	0	0	0	0	0	0	0	0	0	0	0	0	0	0	0	0	0	0	0	0
Rp1	chr1:4290845-4409241	0	0	0	0	0	0	0	0	0	0	0	0	0	0	0	0	0	0	0	0	0	0	0	0	0	0
Sox17	chr1:4490927-4496413	0	0	0	0	0	0	0	0	0	0	0	0	0	0	0	0	0	0	0	0	0	0	0	0	0	0
Mrpl15	chr1:4773199-4785726	13.7174	13.0888	14.4561	13.737	14.9153	16.5498	11.5137	19.0324	13.3923	12.5486	16.0424	9.46797	14.2516	17.4568	13.9979	13.0964	14.408	13.0885	20.2965	20.1552	17.0743	19.7767	17.1125	9.6378	14.9506	3.01035
Lypla1	chr1:4807892-4846735	33.3846	31.0771	35.0399	32.5597	37.763	42.7381	30.6671	45.6164	34.9514	36.4823	31.2241	25.4188	25.0193	37.2677	38.3392	24.3643	37.1342	32.1558	33.2296	43.3522	37.0136	35.8029	31.2267	14.4623	33.5954	6.72166
Tcea1	chr1:4857693-4897909	109.116	94.9	126.632	118.965	120.629	142.021	113.306	178.965	129.43	126.425	149.014	126.163	73.8857	130.23	112.987	92.5445	133.278	110.674	134.047	175.179	155.113	124.52	189.052	83.3584	127.101	28.364
Rgs20	chr1:4909575-5070285	2.24913	1.33071	1.2079	2.62757	1.20893	1.11994	2.11691	1.34422	1.02565	2.10245	0.872106	1.07658	2.54747	1.53928	1.30947	2.80639	0.870497	1.10921	1.84068	0.720592	1.11174	2.64956	0.917279	0.233828	1.49742	0.700036
Atp6v1h	chr1:5083172-5162549	49.7832	44.1299	56.7525	46.6243	50.3183	50.4402	40.0622	55.5184	53.4389	42.2977	62.4389	51.9982	40.262	55.6272	50.7282	39.1181	50.2302	45.2602	55.5075	57.4269	54.0603	53.7438	71.1818	39.7666	50.6965	7.73635
Oprk1	chr1:5588492-5606133	0.0101899	0	0.0372896	0	0.0383857	0	0	0.0175673	0.0163129	0	0	0	0.0114656	0	0	0.0112467	0.0221315	0.0201747	0.00853722	0	0.0143414	0.0130604	0	0	0.00919596	0.0116411
Npbwr1	chr1:5913706-5917398	0	0	0	0	0	0	0	0	0	0	0	0	0	0	0	0	0	0	0	0	0	0	0	0	0	0
Rb1cc1	chr1:6214661-6276104	21.8067	15.329	19.7681	23.1207	19.4922	12.0102	20.8149	12.8614	18.2441	22.8956	22.4266	15.8287	19.8554	21.3015	19.0368	22.0651	19.8323	15.2264	15.6684	12.3667	12.976	14.3804	14.092	4.77978	17.3408	4.51983
Fam150a	chr1:6359330-6394731	0	0	0	0	0	0	0	0	0	0	0	0	0	0	0	0	0	0	0	0	0	0	0	0	0	0
St18	chr1:6487230-6860940	0	0.0155371	0.0142961	0.0126157	0	0.022326	0.0116118	0	0	0	0	0	0.012615	0	0	0.00627192	0.00805526	0	0.00486076	0.0342207	0	0	0.0184154	0	0.00670107	0.00922588
Pcmtd1	chr1:7088919-7173628	10.856	5.52213	6.79963	11.5339	7.12053	6.31151	12.6984	6.83932	7.75736	13.431	10.9473	8.49749	8.97679	6.77003	6.07157	9.06018	6.08198	4.35679	8.28962	6.16968	4.90983	6.31479	6.03289	2.23484	7.64931	2.70266
Sntg1	chr1:8362660-9299730	0	0	0	0	0.0240999	0	0	0	0	0	0	0.0386523	0	0	0.0163856	0	0	0	0	0	0.0181572	0	0.0308102	0	0.00533772	0.0113031
Rrs1	chr1:9545407-9547455	32.8176	34.57	29.1429	30.6851	40.3111	33.5016	30.9798	30.6553	29.5329	34.8024	22.6482	13.2487	39.0859	41.4374	43.381	30.1061	48.2906	43.1338	36.7743	44.2441	42.0508	50.7123	17.7674	13.9413	33.9092	9.93713
Adhfe1	chr1:9548045-9577968	0.112716	0.231078	0.234284	0.248832	0.206776	0.231813	0.141686	0.295818	0.370858	0.162073	0.487037	0.431096	0.0137798	0.229429	0.243079	0.139078	0.118427	0.249757	0.0981831	0.166513	0.0659192	0.114054	0.18794	0.137317	0.204898	0.110886
2610203C22Rik	chr1:9560832-9631092	0.161348	0.0894138	0.0784849	0.273136	0	0.25057	0.210881	0.292696	0.134032	0.126345	0.260441	0	0.0463542	0.285361	0.109771	0.136436	0	0	0.0340637	0.0645524	0.0594237	0.0518071	0.198998	0	0.119338	0.100664
3110035E14Rik	chr1:9601266-9627142	0.0355184	0.0313153	0.0272026	0.0394061	0.027721	0.177064	0.0368752	0.02525	0	0.0365055	0	0	0.0264932	0.0194419	0	0.0395736	0	0	0	0.0448849	0.0414232	0.0153634	0	0	0.0260016	0.0363388
Mybl1	chr1:9668834-9700209	7.08966	4.19582	5.23304	6.78733	4.78636	3.948	5.84023	4.53322	4.95283	5.61106	4.61749	3.90013	6.37455	6.22155	5.12054	5.64693	5.51533	4.9518	5.56543	5.36708	4.92568	4.40838	4.6926	2.29835	5.10764	1.02317
Vcpip1	chr1:9723195-9748382	15.4906	9.09676	9.50017	17.5019	12.0889	8.01324	19.1527	7.66324	11.635	19.7221	10.5439	7.12774	12.7396	11.9919	10.3876	16.0147	12.5131	10.7059	12.7804	8.97946	8.37507	11.1212	9.61243	1.9459	11.446	4.02651
1700034P13Rik	chr1:9747647-9771256	1.87685	4.33059	1.56383	1.86666	4.95869	2.61128	2.95849	2.74294	2.97193	2.63019	2.17898	1.33007	1.70857	3.17089	4.2529	2.2865	4.63315	1.95313	2.41509	2.08811	2.65411	2.29595	2.32494	0.598398	2.60009	1.05805
Sgk3	chr1:9798129-9902568	0.302807	0.130587	0.0333145	0.395191	0.105365	0.0281123	0.353524	0.154293	0.0737224	0.3807	0.145118	0.0763321	0.266821	0.114707	0.0483107	0.284468	0.0813006	0.018318	0.255651	0.0841496	0.0782189	0.218045	0.0423156	0.0681636	0.155814	0.119488
Mcmdc2	chr1:9908637-9940954	0.263695	0	0.108049	0.232563	0.256032	0.174688	0.216809	0.302253	0.0936835	0.214968	0.0882602	0.0578519	0.158649	0.105569	0.175887	0.0977335	0.190233	0.114963	0.0446181	0.268333	0.218338	0.249662	0.138307	0	0.157131	0.0866325
Snhg6	chr1:9942024-9944118	14.4726	11.7549	15.3365	11.9745	15.8597	20.0665	13.5725	24.9091	17.3138	14.3152	16.9781	13.4842	7.47605	21.1353	13.8042	14.8636	17.4925	15.2102	23.7323	26.9423	23.9036	19.3052	21.5537	17.1132	17.1904	4.7073
Snord87	chr1:9942469-9942543	0	0	0	0	0	0	0	0	0	0	0	0	0	0	0	0	0	0	0	0	0	0	0	0	0	0
Ppp1r42	chr1:9968625-10009130	0	0.14302	0	0.0346526	0.12752	0.0919127	0	0	0	0	0.0483224	0	0.0671985	0.0925091	0.183613	0.0645238	0	0.0587374	0.125131	0.111509	0.0952524	0.0765763	0.166896	0	0.0619739	0.0596386
Cops5	chr1:10024830-10037898	38.3599	51.2584	54.6009	44.7882	56.6983	89.4443	32.7368	86.9309	65.4351	37.1409	49.8119	32.7898	35.8849	68.5293	54.6692	40.3147	55.3587	51.4473	62.4222	84.0255	69.0028	60.4654	71.5751	31.5498	55.2183	17.1589
Cspp1	chr1:10038217-10136768	4.25848	2.87941	2.85929	4.69963	3.36329	3.27441	5.3976	2.41194	3.02458	4.74687	3.10366	2.28435	4.39051	3.52126	3.3874	4.81584	3.84757	3.29231	3.17183	3.94954	3.23626	3.43473	2.60267	0.760394	3.44641	0.98702
Arfgef1	chr1:10137506-10232670	22.8656	13.9804	18.886	26.3591	20.0555	14.1424	27.4695	12.8768	19.498	27.8883	16.4216	13.1377	20.5566	20.2319	16.4702	30.9026	21.126	17.8334	18.4856	16.5498	15.3722	17.3432	14.8133	3.30362	18.6071	5.85616
Cpa6	chr1:10324726-10719943	3.05384	1.78829	3.45601	3.02111	3.49327	3.41984	3.12145	4.088	4.57309	3.32126	6.79587	5.41903	2.10186	3.86402	2.63778	2.31632	3.15144	2.78639	2.56243	3.00969	2.25882	2.98325	2.73988	1.68273	3.23524	1.13391
Mir467e	chr1:10708386-10865874	0	0	0	0	0	0	0	0	0	0	0	0	0	0	0	0	0	0	0	0	0	0	0	0	0	0
Prex2	chr1:10993464-11303682	0.810867	0.289998	0.421141	0.921142	0.465101	0.285007	1.0313	0.28426	0.511663	0.986411	0.684687	0.418604	0.552633	0.286462	0.291858	0.685484	0.362335	0.244855	0.484048	0.240188	0.176581	0.404372	0.259757	0.0517633	0.464605	0.263609
A830018L16Rik	chr1:11414104-11975902	0	0	0	0	0	0	0.00892032	0	0	0	0	0	0	0	0	0.00964492	0	0	0	0	0	0	0	0	0.000773552	0.00262294
Gm17644	chr1:12667562-12673090	5.03423	1.1078	1.4758	5.91081	0.981683	5.46534	5.28527	3.17869	1.63923	3.97963	0.815636	1.13262	6.17281	1.91326	1.73869	4.33742	1.41935	0.984436	0.946268	5.65845	2.08278	1.32549	0.836692	0.348978	2.65714	1.97809
Sulf1	chr1:12692429-12860372	0.0511705	0.184075	0.264072	0.0350044	0.232281	0.169363	0.0393817	0.130637	0.194159	0.0893694	0.152149	0.120049	0.0409912	0.38348	0.315124	0.0631526	0.234591	0.380094	0.0834534	0.240302	0.262588	0.0661165	0.140434	0.0644787	0.164022	0.106268
Slco5a1	chr1:12866549-12991135	0.137441	0.0130369	0	0.0922168	0.0115049	0.0184106	0.108954	0	0.00957193	0.0948818	0.00904511	0	0.0806193	0.00823096	0.0157224	0.122403	0.00660582	0.0123513	0.0460172	0.00934177	0.00866694	0.0608235	0.0140803	0	0.0366636	0.0442286
Prdm14	chr1:13113427-13127163	0	0	0	0	0	0	0	0	0	0	0	0	0	0	0.028181	0	0	0	0	0	0	0	0	0	0.00117421	0.00575242
Ncoa2	chr1:13139158-13374083	9.26547	5.76062	6.2589	8.51371	5.67868	4.88591	10.501	3.68864	5.78954	9.72374	6.26329	5.21081	9.23138	6.45238	6.35802	8.84418	6.27113	4.84752	4.03993	4.67677	4.58374	3.99347	2.52248	0.853899	6.00897	2.36936
Tram1	chr1:13564701-13589864	92.0404	59.7529	70.8006	73.6863	61.7792	58.9041	66.6843	65.8496	65.5413	69.6897	87.1863	56.1342	74.7159	77.6627	70.7963	61.0078	64.0919	58.9141	67.0897	61.0302	64.2902	64.4252	73.4037	39.5057	66.8743	10.4495
Lactb2	chr1:13625899-13660509	18.6937	11.3767	13.3865	18.6614	12.5308	15.5975	17.5138	15.2096	13.9772	20.546	16.3433	13.5186	16.0481	13.4912	11.1417	16.0243	12.0566	8.95816	19.6733	15.158	13.6076	20.3483	15.7934	5.89345	14.8146	3.55711
Xkr9	chr1:13668770-13701723	0	0	0.105803	0.0401383	0	0.0904691	0	0	0	0.0750611	0	0	0.0420812	0	0.0388337	0	0.0326953	0	0.0298997	0	0	0	0	0.0681934	0.0217989	0.0330426
Gm5523	chr1:13785684-13786929	0	0	0	0.0750128	0	0.123229	0.0236193	0	0	0.022641	0.162655	0	0.0238623	0.05228	0.0540482	0.0504123	0.089754	0.17391	0.041429	0	0.179541	0.0585317	0	0.178583	0.0545629	0.0636648
Eya1	chr1:14168957-14310199	2.97898	3.58182	3.67259	3.35733	3.69674	2.3503	3.71742	2.7958	3.55782	3.21772	4.62341	2.84365	2.36417	2.43177	2.38009	2.75236	2.82696	1.91732	1.87464	1.98916	1.914	1.95042	2.08505	0.448902	2.72202	0.880619
Msc	chr1:14753345-14755966	0	0	0	0	0	0	0	0	0	0	0	0	0	0	0	0	0	0	0	0	0	0	0	0	0	0
Trpa1	chr1:14872647-14918862	0	0	0	0	0	0	0	0	0	0.00973764	0	0	0	0	0	0	0	0	0	0	0	0.0120608	0	0	0.000908268	0.00309618
Kcnb2	chr1:15312451-15714214	0	0	0	0	0.0173677	0	0	0	0.0145582	0	0	0	0	0	0	0	0.00997565	0	0	0.0279248	0	0	0	0	0.00290943	0.00719218
Terf1	chr1:15805657-15843429	8.77399	8.88812	10.2507	12.4272	16.0304	18.1544	9.2492	15.4583	11.1316	10.2893	7.09572	4.04092	7.85853	11.8242	11.9312	9.67578	15.1518	11.4873	9.98157	17.1466	13.1262	11.6287	7.90623	3.40851	10.9549	3.7135
Sbspon	chr1:15853861-15892722	0.0586283	0	0.0373213	0.150332	0	0.126112	0.0813712	0.0352072	0.0652942	0.0392003	0	0	0.152517	0.0562677	0.0538602	0.0873843	0.0678107	0.0422697	0	0.0319221	0.088321	0.0500967	0	0	0.0509965	0.0462781
4930444P10Rik	chr1:16065978-16093041	0	0	0	0	0.144906	0	0	0	0	0	0	0	0	0	0	0	0	0	0.0462879	0.235009	0.110053	0	0	0	0.022344	0.0584209
Rpl7	chr1:16101295-16104433	574.938	598.72	724.568	626.418	573.239	1043.79	573.975	1146.78	850.478	621.556	854.957	733.683	658.502	789.94	637.415	762.435	619.465	661.077	1268.98	1199.93	1008.88	1181.09	1108.36	699.864	813.293	230.356
Rdh10	chr1:16105881-16132550	19.9814	10.6193	12.9525	17.698	9.4396	11.8189	18.4891	10.4164	10.8393	18.5086	11.8227	7.70986	26.8002	20.5186	19.3162	19.9254	15.8454	14.3918	26.9761	19.0995	18.0401	19.3048	15.096	10.4418	16.0855	5.17833
Stau2	chr1:16228809-16519302	7.59084	4.94718	5.02384	6.99876	4.97299	4.99946	6.17119	4.5048	4.56014	6.32949	5.47871	2.93805	7.08572	5.42868	5.43431	6.73561	4.83573	4.28773	6.28504	5.1364	4.15361	7.06628	4.53426	1.89022	5.30788	1.34015
Ube2w	chr1:16540787-16619338	21.6965	14.5883	17.9494	20.9665	17.8143	23.6867	18.5165	24.3355	19.3893	24.2317	22.2862	15.5146	16.991	19.872	17.5551	16.7849	18.5429	14.4046	22.2988	26.2003	19.2365	23.3932	19.8921	8.62741	19.3656	3.92664
Tceb1	chr1:16642764-16656865	45.7777	49.3197	55.5414	45.2394	55.034	63.4841	40.7643	72.8522	59.9588	48.4932	47.2459	41.1403	41.711	63.7783	59.486	52.2616	57.7865	48.7425	79.3858	83.0206	68.2395	71.1625	72.0062	30.9688	56.3917	13.3353
D030040B21Rik	chr1:16657551-16662278	0	0	0.0352677	0.0166023	0.147701	0.0593139	0.046145	0	0.0619671	0.0767162	0.0893005	0	0.0683576	0	0.025383	0.0666534	0.0212877	0	0.0259903	0.0909028	0.11071	0.159212	0.0453264	0	0.0477849	0.0469469
Tmem70	chr1:16665190-16678275	17.0591	20.5275	24.64	17.6397	21.2419	34.3901	18.0517	35.0345	22.2362	16.6849	25.8756	15.2515	17.6484	29.8086	24.1135	18.273	26.7777	23.4708	26.6376	35.4256	31.3638	25.5521	29.6478	15.6797	23.8763	6.32545
Ly96	chr1:16688455-16709605	6.75229	5.14709	4.62561	5.04299	4.38156	5.63044	5.72827	4.34451	4.20469	3.6607	3.92902	3.17116	4.04365	4.95333	6.27852	3.74893	3.3926	3.29307	3.55513	3.41485	5.33817	3.91919	4.59767	1.83238	4.37441	1.10713
Jph1	chr1:16994939-17097889	1.73311	0.42936	0.355027	1.16519	0.403226	0.354781	1.31029	0.275568	0.347885	1.61124	0.6197	0.221773	1.73239	0.592573	0.411465	1.29182	0.615493	0.333028	1.29341	0.355491	0.634133	1.04759	0.322059	0.137568	0.73309	0.515282
Gdap1	chr1:17145372-17164270	0.0458733	0	0	0.0125583	0	0.0351121	0	0.0200275	0.0186729	0	0	0	0.0129184	0	0	0.0379171	0	0	0.0190108	0	0.0163118	0.0577938	0	0	0.0115082	0.016989
Pi15	chr1:17601900-17630939	1.04127	0.179039	0.242094	0.675239	0.112478	0.227301	0.640295	0.0762339	0.190168	0.623399	0.202115	0.143658	0.633683	0.106315	0.233185	0.461902	0.219984	0.101592	0.504458	0.103931	0.197439	0.456149	0.215853	0.097552	0.320222	0.250562
Crispld1	chr1:17727416-17766207	0.023549	0	0	0	0	0	0	0	0	0.0120192	0	0	0	0	0	0	0	0	0.00997332	0	0	0	0	0	0.00189756	0.00556412
Crisp4	chr1:18115190-18137051	0	0	0	0	0	0	0	0	0	0	0	0	0	0	0	0	0	0	0	0	0	0	0	0	0	0
Defb44-ps	chr1:18210052-18223564	0	0	0	0	0	0	0	0	0	0	0	0	0	0	0	0	0	0	0	0	0	0	0	0	0	0
Defb18	chr1:18236472-18237443	0	0	0	0	0	0	0	0	0	0	0	0	0	0	0	0	0	0	0	0	0	0	0	0	0	0
Defb41	chr1:18250977-18265138	0	0	0	0	0	0	0	0	0	0.106612	0.188879	0	0	0	0	0	0	0	0	0	0	0	0	0	0.0123121	0.0434408
Gm15386	chr1:18260523-18265138	0	0	0	0	0	0	0	0	0	0	0	0	0	0	0	0	0	0	0	0	0	0	0	0	0	0
Tfap2d	chr1:19103021-19166332	0	0	0	0	0	0	0	0	0	0	0	0	0	0	0	0	0	0	0	0	0	0	0	0	0	0
Tfap2b	chr1:19208913-19238734	0	0	0	0	0	0	0	0	0	0	0	0	0	0	0	0	0	0	0	0	0	0	0	0	0	0
Pkhd1	chr1:20057778-20618057	0.0118297	0.00762003	0.0131414	0.0162039	0.0132853	0.0211162	0.0121498	0.0183025	0.0337649	0.00898893	0.0200438	0.0329134	0	0.00462097	0.00900698	0.00325672	0.0189599	0.0502049	0.00251333	0.0107066	0.0149911	0.0111997	0.0344303	0	0.0153854	0.0121812
4930486I03Rik	chr1:20356453-20392300	0	0	0	0	0	0	0	0	0	0	0	0	0	0	0	0	0	0	0	0	0	0	0	0	0	0
Mir206	chr1:20679009-20679082	0	0	0	0	0	0	0	0	0	0	0	0	0	0	0	0	0	0	0	0	0	0	0	0	0	0
Mir133b	chr1:20682768-20682887	0	0	0	0	0	0	0	0	0	0	0	0	0	0	0	0	0	0	0	0	0	0	0	0	0	0
Il17a	chr1:20730904-20734496	0	0	0	0	0	0	0	0	0	0	0	0	0	0	0	0	0	0	0	0	0	0	0	0	0	0
Il17f	chr1:20777145-20784270	0.0645405	0	0.0832539	0.141775	0.171299	0	0.0666157	0	0	0.0324849	0	0	0.245198	0	0.0588904	0.035403	0.0976865	0	0.114572	0.207883	0.0646929	0.207979	0.21933	0.329753	0.0892232	0.0955501
Mcm3	chr1:20803013-20820213	82.0738	83.0946	89.1176	84.0168	83.4443	48.409	80.8681	56.3364	79.9544	69.3154	82.5854	58.04	85.2226	96.347	101.063	95.6745	89.4415	79.0099	96.5881	71.0463	81.185	107.514	92.1006	57.0866	81.2306	14.905
6720483E21Rik	chr1:20888649-20890473	0	0.117552	0	0.0399037	0	0	0.0382643	0.0889768	0.0824897	0	0.0721905	0	0	0	0	0.0806016	0	0	0	0	0	0	0	0	0.0216658	0.0373227
Paqr8	chr1:20890621-20938756	0.993013	3.0182	3.34885	1.28626	3.62894	2.7135	1.35264	2.66309	5.22496	1.84364	7.10294	5.81876	1.14559	2.72725	2.52421	0.865337	2.91961	2.12565	0.655489	1.62016	1.94023	0.913879	2.42337	1.01577	2.49464	1.63577
Efhc1	chr1:20951625-20990841	0.650116	0.511412	0.646956	1.04072	0.772096	0.320679	1.07809	0.678176	0.99348	1.20927	0.930763	1.12837	0.363415	0.865319	0.712751	0.804323	0.55783	0.439697	0.847298	0.419971	0.577629	0.497386	0.560366	0.708326	0.721435	0.249872
Tram2	chr1:21001396-21079225	8.80653	5.27562	5.55431	10.6529	5.93182	6.78002	12.6319	4.40369	4.68474	10.7315	4.20154	3.19801	10.0466	5.39136	6.26389	11.6048	6.01856	4.96587	4.26671	4.79974	4.29683	4.67179	2.96089	1.21377	6.22306	2.96321
Tmem14a	chr1:21218630-21230167	1.19497	1.37657	1.49204	1.56781	1.32742	2.47615	1.78468	1.49499	1.80414	1.67777	1.56771	1.44058	1.23358	0.858911	1.15267	1.60838	0.962179	1.81853	1.73837	2.19498	1.35099	1.09684	1.5918	0.763503	1.48232	0.39463
Gsta3	chr1:21240588-21265559	0	0	0	0	0.0672372	0	0	0.0608927	0	0	0	0	0.0544513	0.0462481	0.0459978	0	0	0	0.0218338	0	0	0	0	0	0.0123609	0.023086
Gm4956	chr1:21285245-21298312	0	0	0	0	0	0	0	0	0	0	0	0	0	0	0	0	0	0	0	0	0	0	0	0	0	0
Khdc1a	chr1:21349676-21352199	0	0	0	0	0	0	0	0	0	0	0	0	0	0	0	0	0	0	0	0	0	0	0	0	0	0
Khdc1c	chr1:21368330-21369743	0	0	0	0	0	0	0	0	0	0	0	0	0	0	0	0	0	0	0	0	0	0	0	0	0	0
Khdc1b	chr1:21383555-21386384	0	0	0	0	0	0	0	0	0	0	0	0	0	0	0	0	0	0	0	0	0	0	0	0	0	0
Kcnq5	chr1:21398402-21961942	1.54265	0.345067	0.460745	1.32552	0.640193	0.300399	1.21237	0.234137	0.326185	1.31539	0.510004	0.398732	1.69436	0.488102	0.424886	1.4693	0.61538	0.46668	0.917917	0.417446	0.511062	0.956493	0.290659	0.118183	0.707578	0.469455
Rims1	chr1:22468190-22805724	0	0	0	0	0	0	0	0	0	0	0	0	0	0	0	0	0	0	0	0	0	0	0	0	0	0
4933415F23Rik	chr1:23100473-23102253	0.0202493	0	0	0	0.0572972	0	0	0	0	0	0	0	0	0	0	0	0	0	0	0	0	0	0	0	0.0032311	0.012234
Mir30a	chr1:23272268-23272339	0	0	0	0	0	0	0	0	0	0	0	0	0	0	0	0	0	0	0	0	0	0	0	0	0	0
Mir30c-2	chr1:23291700-23291784	0	0	0	0	0	0	0	0	0	0	0	0	0	0	0	0	0	0	0	0	0	0	0	0	0	0
Ogfrl1	chr1:23366423-23383175	4.54897	3.07038	3.59407	3.51768	2.94188	2.96803	3.25171	2.80968	3.03453	3.89351	4.13102	2.99191	4.30639	3.78908	3.09458	2.97892	3.09594	3.07309	2.71852	2.81655	2.43641	2.96727	3.02357	1.44167	3.18731	0.645376
B3gat2	chr1:23761925-23847858	0.0953675	0.0273304	0.16315	0.11387	0.0976792	0.23293	0.128931	0.217962	0.141703	0.0927126	0.183184	0.109562	0.0917676	0.152603	0.0828526	0.116924	0.0978603	0.104374	0.0346167	0.292334	0.23661	0.0494283	0.0603702	0	0.121838	0.071251
Smap1	chr1:23845626-23922289	18.0079	12.5572	18.365	17.8657	17.9758	15.8077	17.9761	14.853	16.33	18.8529	16.3732	16.0083	19.984	16.7181	15.774	14.0177	17.7101	15.07	14.2913	13.1484	15.3791	15.2345	10.6232	4.49428	15.5591	3.19859
1110058L19Rik	chr1:23995938-24005640	4.05686	11.7959	13.1141	4.1967	11.9837	17.1053	4.53228	14.6708	12.0324	3.13682	9.96155	9.94136	4.16374	14.8848	12.0803	4.49571	6.30214	8.73519	7.13782	12.1791	9.27369	5.46448	9.84908	6.68544	9.07414	4.01946
Fam135a	chr1:24010757-24100341	7.01462	5.77014	6.87913	7.6234	7.62682	4.60812	7.47899	5.33275	7.8071	7.56105	8.9461	6.69816	6.71386	7.69392	6.86807	7.61922	8.77087	6.85911	5.71253	6.67392	6.53268	4.91422	6.72093	2.64091	6.71111	1.37387
Col9a1	chr1:24177609-24252738	0	0	0	0	0.0232206	0	0	0	0.0192035	0	0.045911	0.0390534	0	0	0	0	0.0131483	0	0	0	0	0	0	0	0.0058557	0.0130065
Col19a1	chr1:24257682-24587437	0	0	0.00825518	0.011924	0	0.0137768	0.00379422	0	0	0.00738504	0	0	0.00406234	0.017938	0.00580383	0	0.00491251	0.0181972	0.00315005	0.00689199	0	0	0.0319954	0	0.00575361	0.00802964
Lmbrd1	chr1:24678543-24766301	5.84597	5.77149	6.06756	5.92367	6.13204	5.42385	6.45356	5.18625	5.62603	7.74167	7.6911	5.18455	5.53825	5.88977	5.66018	5.11789	5.07214	5.14503	6.0393	5.45166	4.62092	5.68723	5.26952	2.70944	5.63538	0.959734
Bai3	chr1:25067475-25829707	0	0	0	0	0	0	0	0	0	0	0	0	0	0	0	0	0	0	0	0.0124992	0	0	0	0	0.0005208	0.00255139
Gm20172	chr1:25276403-25277954	0	0	0	0	0	0	0	0	0	0	0	0	0	0	0	0	0	0	0	0	0	0	0	0	0	0
4931408C20Rik	chr1:26681800-26687460	0	0	0	0	0	0	0	0	0	0	0	0	0	0	0	0	0	0	0	0	0	0	0	0	0	0
Gm597	chr1:28776121-28780252	0.0195248	0	0	0.0217395	0	0	0.00998747	0	0	0.0101305	0	0	0	0	0	0	0	0	0	0	0	0.012645	0	0	0.00308447	0.00655333
Phf3	chr1:30802341-30863256	19.2005	12.3869	13.8094	19.4138	15.1467	9.77221	22.6538	10.5538	14.1483	21.9861	17.1516	11.9486	15.3586	15.3029	14.2025	22.05	15.2003	12.1343	10.9203	12.2874	11.7482	10.9576	10.2586	3.55212	14.256	4.49407
Ptp4a1	chr1:30940302-30949755	10.9655	5.72643	9.20184	11.9874	9.12404	8.10545	6.44241	9.12184	8.32751	10.8265	8.2275	7.20125	8.49022	10.1354	10.2818	9.81939	10.9074	10.5778	8.17235	9.27745	9.59871	7.70874	9.44993	4.23983	8.9132	1.79367
Gm13363	chr1:30941591-30949710	88.4951	58.6316	69.5519	93.0235	76.6628	81.9447	78.9289	82.6439	63.4749	84.1958	61.0065	40.4002	78.6791	86.8685	76.7092	77.9791	80.4584	72.9693	92.6138	95.8384	82.8173	84.8352	71.3621	27.7136	75.3252	16.0013
4931428L18Rik	chr1:31141077-31222656	0	0	0	0	0	0	0	0	0	0	0	0	0	0	0	0	0	0	0	0	0	0	0	0	0	0
Lgsn	chr1:31176434-31204725	0	0	0	0	0	0	0	0	0	0	0	0	0	0	0	0	0	0	0	0	0	0	0	0	0	0
Pih1d3	chr1:31222838-31224287	0	0	0	0	0	0	0	0	0	0	0	0	0	0	0	0	0	0	0	0	0	0	0	0	0	0
Gm4850	chr1:31264846-31268061	0	0	0	0	0	0	0	0	0	0	0	0	0	0	0	0	0	0	0	0	0	0	0	0	0	0
Khdrbs2	chr1:32172805-32657738	0	0	0	0	0	0	0	0	0	0	0	0	0	0	0	0	0	0	0	0	0	0	0	0	0	0
Gm9839	chr1:32519562-32520999	0	0	0	0	0	0	0	0	0	0	0	0	0	0	0	0	0	0	0	0	0	0	0	0	0	0
Gm5415	chr1:32543545-32547293	0	0	0	0.0123095	0	0	0.0115438	0	0	0.0345561	0	0	0	0	0	0	0	0	0	0.0210329	0	0	0	0	0.0033101	0.00849124
Prim2	chr1:33453810-33669758	30.9192	27.1124	29.2782	29.8822	25.1566	23.8414	23.8443	29.9175	23.4959	22.77	26.4081	18.4406	32.4286	35.1838	31.9056	29.7083	27.6985	24.5724	37.9324	30.7253	26.8682	32.2222	32.1876	18.6278	27.9636	4.81902
1700001G17Rik	chr1:33669823-33670712	0.728202	0.931422	0.470446	0.944353	0.194063	0.912802	0.236775	0.465608	0.290281	0.206607	0.120033	0	1.15903	0.37552	0.647145	0.936622	0.66056	0.658731	1.19358	0.741165	0.880068	1.35902	0.632876	0.39369	0.630775	0.364071
Rab23	chr1:33719895-33742564	15.0195	9.47203	7.55692	14.7796	10.906	9.67852	12.8954	7.65686	8.62104	13.4225	5.73486	3.91326	18.6468	10.6603	10.8545	17.5084	12.481	9.65404	14.8187	8.69268	9.62563	14.2392	5.69662	2.44532	10.6242	4.09563
Bag2	chr1:33745483-33757750	27.4949	23.7611	28.436	25.7748	25.8642	26.9693	21.1114	35.4398	26.0883	24.277	30.2143	30.2425	25.9818	28.8998	25.2661	21.5279	25.0681	23.5394	30.2123	31.1547	28.2256	29.7048	32.8856	21.3028	27.0601	3.65526
Zfp451	chr1:33761752-33814427	9.16507	6.45757	6.85244	10.3986	7.65409	7.29198	10.5152	7.30424	7.02297	11.5811	7.73203	5.3498	9.68456	8.06621	6.87264	10.6136	8.03836	7.12837	8.95605	8.53403	7.67929	8.61006	6.85871	3.12923	7.97901	1.83573
Gm15455	chr1:33835898-33838914	0	0	0	0	0	0.0471226	0	0	0	0.0181396	0.0602018	0	0.00984606	0.039597	0	0.0101927	0	0.0330262	0.00833339	0.0235635	0	0.0118915	0	0	0.0109131	0.017372
Bend6	chr1:33852051-33907621	4.10068	2.43111	2.3863	4.11591	2.72442	3.01265	4.55396	3.99003	2.94861	4.27301	4.70591	3.89343	2.23191	2.08785	2.06202	3.01544	2.26566	2.41441	4.04061	3.63373	3.29216	4.00646	4.3235	2.72393	3.3014	0.869138
Dst	chr1:34011824-34308652	20.4957	8.06104	8.38505	18.839	7.04593	16.762	22.5021	14.1653	7.48864	21.8758	7.56689	7.65563	17.9793	9.19035	8.41721	25.2655	8.77288	5.69714	3.10527	20.291	11.0045	2.59563	3.55071	1.55701	11.5946	7.10949
Mir5103	chr1:34433120-34433199	0	0	0	0	0	0	0	0	0	0	0	0	0	0	0	0	0	0	0	0	0	0	0	0	0	0
Ccdc115	chr1:34436669-34439672	8.54118	8.74523	12.3249	8.78079	9.93645	15.6452	6.79148	15.0636	9.66648	7.60584	8.02273	6.67405	8.11028	12.905	10.1936	8.37886	10.418	9.82343	14.3533	16.11	10.87	14.215	13.6467	8.96047	10.6576	2.89606
Imp4	chr1:34439828-34445747	26.5862	27.7465	23.3578	26.2359	27.7626	24.8725	24.5897	26.7343	24.6682	24.3958	25.195	18.2793	32.0437	31.0669	29.1161	32.4986	31.0561	26.4852	34.8594	32.9383	30.7752	35.0736	28.4306	20.1725	27.7058	4.29193
Ptpn18	chr1:34459745-34473779	0.0173267	0	0	0.037046	0	0	0	0	0	0	0	0	0.0176306	0	0	0.0189952	0.0400713	0	0.0164588	0	0	0	0	0	0.00614703	0.0120037
Prss39	chr1:34498429-34503062	0	0	0	0	0	0	0	0	0	0	0	0	0	0	0	0	0	0	0	0	0	0	0	0	0	0
Cfc1	chr1:34535647-34544311	0	0	0	0	0	0	0	0	0	0	0	0	0	0	0	0	0	0	0.0369699	0	0	0	0	0	0.00154041	0.00754645
Prss40	chr1:34552330-34560943	0	0	0	0	0	0	0	0	0	0	0	0	0	0	0	0	0	0	0	0	0	0	0	0	0	0
Amer3	chr1:34579692-34590944	0	0	0	0	0	0	0	0	0	0	0	0	0	0	0	0	0	0	0	0	0	0	0	0	0	0
AA619741	chr1:34633534-34636210	0	0	0	0	0	0	0	0	0	0	0	0	0	0	0	0	0	0	0	0	0	0	0	0	0	0
Arhgef4	chr1:34801721-34812754	0.654745	0.560769	0.330657	0.642124	0.38491	0.53351	0.600793	0.228916	0.457639	0.831703	0.586723	0.738119	0.554444	0.643039	0.369506	0.438238	0.362399	0.428213	0.485141	0.864612	0.516548	0.576726	0.223729	0.557519	0.52378	0.164755
Fam168b	chr1:34813217-34843050	42.2479	39.5786	39.8579	41.6017	46.2525	30.1517	40.3775	33.9601	41.9084	42.7574	50.7865	38.206	54.1817	46.3938	43.3618	44.6697	48.2605	42.2255	35.3032	38.9644	44.0582	42.4394	38.9832	27.4817	41.4171	5.95174
Plekhb2	chr1:34849958-34879585	20.7203	16.7046	17.5293	17.7338	16.8985	14.5181	15.8202	14.4917	15.29	16.2245	17.6308	12.5282	20.323	21.2544	18.6934	16.6361	17.2719	15.9738	18.8281	14.1461	15.6566	19.123	13.5357	8.39428	16.4969	2.82515
Hs6st1	chr1:36068399-36106446	8.75182	11.1869	9.39172	8.12151	12.0928	9.95539	9.1496	9.16467	12.6716	11.116	15.2405	14.0855	9.2685	12.6777	11.1848	8.28015	13.7946	11.7643	7.50842	7.75513	9.66793	8.41703	8.31412	4.97113	10.1888	2.43099
Uggt1	chr1:36140027-36244302	29.6432	16.2209	17.4221	27.942	18.1299	13.5376	30.3602	12.7994	17.7097	27.4028	22.0768	15.7163	25.0443	20.2107	18.4099	34.1558	20.9612	17.5111	20.6452	15.7237	15.9458	17.1147	13.0467	6.01689	19.7395	6.54543
Neurl3	chr1:36264601-36273425	0	0.0488806	0	0.0178617	0	0.0652114	0.0520576	0.0728879	0	0	0.0296132	0	0	0.0844149	0.0277619	0.0367103	0.0466315	0	0	0	0	0.041324	0	0	0.0218065	0.0276424
Arid5a	chr1:36307732-36324029	1.36221	0.935276	0.852546	1.26889	0.802547	0.872644	1.23019	0.972182	1.28984	2.02419	1.74036	1.80052	2.33721	2.03341	1.7901	1.75254	2.02522	2.09843	2.05959	2.19018	2.08552	2.24225	2.47183	1.96821	1.67525	0.526934
Kansl3	chr1:36335729-36369181	12.689	10.7108	10.348	13.1018	11.2376	9.83357	12.3798	9.79773	10.6252	13.2981	12.7814	10.3723	16.7953	13.1448	12.8542	14.3462	13.605	12.2897	11.5251	11.7063	12.5995	13.3933	8.0387	6.17429	11.8187	2.16532
Lman2l	chr1:36423185-36445239	4.75071	3.80308	3.91424	4.1052	4.43676	4.02162	4.22635	3.46967	3.59424	4.25441	2.85659	1.83267	4.62351	4.151	4.8232	4.28323	4.61268	3.45059	4.19762	3.59024	4.15385	4.93019	2.30579	1.65041	3.83491	0.886074
Cnnm4	chr1:36471596-36508776	5.63013	4.12214	3.77516	5.14802	3.67084	3.11872	5.2693	2.24126	3.38861	5.7982	3.88883	3.61598	7.88047	5.35292	5.58624	5.74048	5.36187	3.55905	4.53299	3.29697	4.00291	4.62572	2.81136	1.88194	4.34584	1.35259
Cnnm3	chr1:36511875-36528237	4.67376	3.63275	3.72565	4.33865	4.51001	3.46061	4.52881	2.70405	4.03575	4.54541	3.23123	1.84769	5.22602	4.8778	4.9473	3.91527	5.02683	4.23766	2.879	3.47601	3.46287	3.2476	1.71814	1.21874	3.72782	1.07643
Ankrd23	chr1:36530533-36535729	0.506274	0.45144	0.20792	0.423515	0.372737	0.581465	0.345234	0.812163	0.437261	0.538806	0.618994	0.354126	0.540977	0.444703	0.3209	0.511403	0.239941	0.771517	0.36129	0.906789	0.643645	0.450858	0.351327	0.620618	0.492246	0.174448
Ankrd39	chr1:36538172-36547201	1.27765	2.19011	2.73088	1.43384	1.85611	3.99639	1.44711	3.62076	3.07383	1.32175	2.59579	2.52392	1.88126	2.27102	1.7237	1.57113	2.39047	2.03704	2.89291	4.00173	2.97649	2.01052	3.3344	2.28866	2.39364	0.807535
Sema4c	chr1:36548641-36558381	3.12703	2.86667	2.47784	3.46299	3.59632	3.48616	3.20787	3.05722	3.48216	2.99688	3.34274	2.51053	5.06775	3.22386	3.57775	3.44946	4.20433	3.4397	2.84495	2.81248	2.97967	3.20521	2.12489	2.14784	3.19551	0.623122
Fam178b	chr1:36562695-36683183	0	0	0	0.038897	0	0	0	0	0	0.0349846	0	0	0	0.16202	0	0.0391837	0	0	0.0329558	0	0	0.139735	0	0	0.0186573	0.0431279
Cox5b	chr1:36691486-36693388	155.093	157.791	191.499	140.225	163.982	190.689	144.579	246.423	199.815	147.236	197.1	196.044	199.193	184.395	165.555	189.927	153.22	178.088	291.481	226.626	206.315	277.478	246.582	198.143	193.645	40.3179
Actr1b	chr1:36699201-36709925	50.9659	60.0192	65.191	47.2874	64.7032	65.4114	44.264	73.4487	60.9049	45.0435	66.7927	58.6074	66.2997	70.8808	69.4956	51.2673	72.8697	67.276	55.829	82.5953	77.8639	63.4367	73.1524	71.8767	63.5618	10.2876
4933424G06Rik	chr1:36714537-36757960	0.105785	0	0.0865186	0.0386558	0	0	0	0.159048	0.147465	0	0.063839	0	0.154143	0.0606172	0	0.0393866	0	0	0	0.0706799	0	0	0	0	0.0385891	0.0549824
Zap70	chr1:36761860-36782816	0	0	0	0	0	0.0852021	0	0	0.0439983	0	0	0.0805777	0	0	0	0	0	0	0.0135111	0.0420913	0.0414915	0	0	0	0.0127863	0.0259096
Tmem131	chr1:36792188-36939527	19.0147	8.83433	8.54144	17.749	9.65731	10.613	21.6804	6.29852	8.11682	17.5521	7.62076	5.54744	18.1461	11.0143	10.303	21.805	11.2477	9.28763	8.20575	9.03123	7.44989	8.03631	4.40846	0.98942	10.8813	5.51175
Cnga3	chr1:37219260-37263384	0.00896372	0	0	0	0.0283654	0	0.00921042	0	0	0.017416	0.0192879	0	0	0	0	0	0	0	0.00811567	0	0.0214085	0	0	0	0.00469865	0.00844277
Inpp4a	chr1:37299892-37410735	3.82574	3.06899	2.92132	3.38639	4.09894	3.5504	3.85205	2.05702	2.83306	3.91583	1.42666	1.36796	4.3427	3.8543	3.35602	4.52018	3.77894	2.90968	2.4434	2.89461	2.87425	2.6368	1.7565	0.3303	3.00008	1.03632
Coa5	chr1:37417084-37430103	38.0816	33.1014	33.6915	36.17	38.5502	27.859	35.6677	30.5228	35.5341	36.0563	34.5371	23.6002	32.4405	38.9	34.1762	36.9479	41.8653	32.3192	32.6628	28.5706	33.4524	30.3635	27.8126	12.2477	32.7138	5.99626
Unc50	chr1:37430171-37439124	17.7617	20.1263	23.775	19.7059	22.3302	33.6325	17.2287	34.226	25.4379	18.1986	26.4481	17.8649	18.2378	25.2375	22.5418	20.8406	21.4904	21.2569	27.6935	31.9903	28.6962	23.4866	26.9491	19.3714	23.522	5.0341
Mgat4a	chr1:37439339-37536259	2.50697	1.83909	1.76845	2.07919	2.29502	1.16415	2.49098	1.16091	1.79041	2.224	2.70706	1.63567	2.43989	2.43923	2.61197	2.14086	1.94165	1.46051	1.44338	1.14917	1.51062	1.30589	1.46866	0.509367	1.8368	0.570876
4930594C11Rik	chr1:37485850-37488605	0.0151563	0.0682029	0	0.0333961	0	0.0488731	0.0471768	0.0848191	0.0262996	0.0156404	0	0	0.0169708	0.0218762	0.021168	0.0167172	0.0177318	0	0.0126377	0.0749306	0.0229643	0	0	0	0.02269	0.0251046
2010300C02Rik	chr1:37611675-37719811	0.00515643	0	0	0	0	0	0	0	0	0	0	0	0	0	0	0.00564739	0	0	0	0	0	0	0	0	0.000450159	0.00152684
Tsga10	chr1:37754775-37865079	0.272737	0.45855	0.419472	0.521444	0.395866	0.480068	0.443787	0.405953	0.259713	0.409859	0.375413	0.273751	0.18481	0.325278	0.239075	0.207682	0.390015	0.314343	0.31993	0.624033	0.363074	0.22331	0.335367	0.240506	0.353501	0.108061
Lipt1	chr1:37872205-37876298	5.83935	4.30035	6.12225	6.47279	6.00785	6.20282	6.34133	7.1452	5.84047	6.27655	7.64262	5.4194	5.79719	6.72154	5.18806	6.25438	5.47695	4.16512	8.66472	6.29889	6.25363	7.72319	6.45674	2.6339	6.05189	1.22268
Mitd1	chr1:37878889-37890411	8.79512	8.7272	12.9152	11.3118	11.1034	12.3829	10.0007	17.2112	12.7487	11.0529	13.3362	11.7553	7.75013	11.5141	10.9934	9.04538	9.82049	9.84951	11.6705	15.3947	11.1849	13.2762	18.0928	11.7473	11.7367	2.50707
Mrpl30	chr1:37890552-37898333	33.1491	46.1031	60.8551	33.6484	49.2064	72.864	30.7418	93.4639	67.4142	32.8017	58.7757	70.9665	22.2151	58.578	50.3983	28.2316	49.9247	55.3066	53.536	78.0032	73.8386	42.8458	85.518	58.9646	54.4729	18.8921
Lyg2	chr1:37905922-37916493	0.0155956	0	0	0	0	0	0	0	0	0	0	0	0	0	0	0	0	0	0	0	0	0	0	0	0.000649817	0.00318344
Lyg1	chr1:37946737-37957759	0	0	0	0	0	0	0	0	0	0	0	0	0	0	0	0	0	0	0	0	0	0	0	0	0	0
Txndc9	chr1:37983866-37997208	12.3308	10.472	11.9994	11.8089	11.4471	13.9425	9.07891	14.3018	10.9629	10.8006	12.0493	11.5867	11.1216	14.0464	12.1915	11.7102	11.6544	9.6208	17.2652	15.6527	14.361	17.0707	17.8216	9.2129	12.6046	2.4599
Eif5b	chr1:37998009-38055579	11.9332	7.7325	7.65404	13.0916	9.96568	6.75998	14.5969	5.13566	7.05172	14.0373	5.39536	5.31484	11.8133	9.37115	9.34721	16.4613	10.4898	7.42208	10.0324	7.60748	6.14985	9.83096	4.77403	1.20264	8.88212	3.58385
Rev1	chr1:38052785-38129662	9.91314	8.60515	9.49959	10.0891	10.4027	11.0876	10.3006	11.8439	10.2392	11.3191	10.4084	7.62471	8.70335	9.96073	9.03141	11.0055	9.68024	8.6871	8.9402	12.4487	10.6158	9.82684	8.7324	5.83219	9.78324	1.40634
Aff3	chr1:38177326-38664955	3.19314	4.90083	5.6906	3.4158	6.0346	5.16866	4.88114	3.97821	6.56222	4.21807	7.60771	6.03202	2.89071	4.27331	3.96254	2.83429	3.95163	3.93754	1.55052	2.95412	2.86169	1.3958	2.12414	0.695597	3.96312	1.70613
Lonrf2	chr1:38794508-38821215	0	0	0	0	0	0	0	0	0	0	0	0	0	0	0	0	0	0	0	0	0	0	0	0	0	0
Chst10	chr1:38863872-38898160	1.03241	2.1354	1.98676	1.13163	2.11091	1.90742	1.11191	2.0116	2.33575	0.86692	2.19302	1.12503	0.971303	1.93516	2.2871	0.947328	2.38106	1.68926	1.37185	1.90902	1.771	1.1236	2.33329	0.888166	1.6482	0.544261
Nms	chr1:38939148-38950276	0	0	0	0	0	0	0	0	0	0	0	0	0	0	0	0	0	0	0	0	0	0	0	0	0	0
Pdcl3	chr1:38987813-38997236	38.9585	34.6105	34.0524	39.2964	34.0565	34.9214	33.7882	37.4217	29.0333	38.6793	38.4454	22.6877	32.043	36.4067	39.6275	33.8798	37.7272	31.9317	40.1937	39.1885	33.9799	40.4061	34.0458	14.6111	34.583	5.87361
Npas2	chr1:39194271-39363240	0.00709908	0.0287232	0.0951024	0.00774603	0	0.0392414	0.0500806	0	0	0.0277861	0.0173243	0	0.0150025	0	0.0166359	0.00782574	0.0141762	0.0270822	0.00655085	0.0196086	0	0.0282039	0.0318014	0.0459477	0.0202474	0.0219722
Rpl31	chr1:39367850-39371910	199.114	168.499	186.346	199.612	175.107	286.596	199.25	347.397	263.643	214.521	251.875	176.734	143.383	239.431	202.358	220.279	169.951	193.951	400.093	401.68	323.707	334.359	281.53	190.336	240.406	74.0913
Tbc1d8	chr1:39371495-39478747	0.782728	1.44113	1.17653	0.944043	1.14645	1.69065	0.97271	2.13227	1.54556	0.924864	1.41608	1.52729	0.907029	1.83092	1.66086	1.10527	1.51984	1.44987	1.25627	2.35064	1.61879	0.98466	2.06656	1.51703	1.41534	0.415415
Cnot11	chr1:39535801-39546877	15.8475	14.2338	15.6521	18.096	17.8042	14.133	15.7029	16.2443	14.5753	16.9794	20.3096	14.2928	18.4769	17.8719	17.9892	16.5582	19.3042	16.2685	16.279	16.025	16.523	18.5825	17.7848	9.97658	16.4796	2.13549
Snord89	chr1:39548746-39548840	0	0	0	0	0	0	0	0	0	0	0	0	0	0	0	0	0	0	0	0	0	0	0	0	0	0
Rnf149	chr1:39551295-39577347	17.1246	14.8356	15.9465	15.1406	17.6213	18.8732	13.2205	20.4376	15.4803	15.4387	16.9221	12.052	15.8067	16.1461	18.4885	14.3085	18.0805	17.0062	17.4474	23.6348	20.6384	18.5173	15.1113	10.4584	16.614	2.82709
Creg2	chr1:39618405-39651182	0	0	0	0	0	0	0	0	0	0	0	0	0	0	0	0	0	0	0	0	0	0	0	0	0	0
Rfx8	chr1:39665300-39720989	0	0	0	0	0	0	0	0	0	0	0	0	0	0	0	0	0.028335	0	0	0	0	0	0	0	0.00118063	0.00578386
Gm3646	chr1:39804140-39805332	0	0	0	0	0	0	0	0	0	0	0	0	0	0	0	0	0	0	0	0	0	0	0	0	0	0
1700066B17Rik	chr1:39842427-39847330	0	0	0	0	0	0	0	0	0	0	0	0	0	0	0	0	0	0	0	0	0	0	0	0	0	0
Map4k4	chr1:39900912-40026310	36.0463	24.9726	23.8971	38.0117	29.8106	21.0876	37.1567	19.686	27.2827	38.1104	25.455	18.1041	46.1107	29.511	30.2074	43.1354	34.145	28.8037	29.3281	24.9184	26.4834	33.0177	18.131	9.15721	28.8571	8.54232
Gm16894	chr1:40076211-40085851	0	0	0	0	0	0	0	0	0	0.0486918	0	0	0	0	0.0816397	0	0	0	0	0	0	0	0	0	0.00543048	0.0190288
Il1r2	chr1:40084767-40125226	0	0.0811599	0	0.0811508	0	0	0	0	0	0.0989264	0.0499661	0	0.0265037	0.0466489	0	0	0	0.0765736	0.044289	0	0	0.0323173	0	0	0.0223973	0.033077
Il1r1	chr1:40225079-40316177	9.87683	6.35653	7.29766	8.25065	7.25341	5.72534	7.40849	5.18916	6.9261	8.39416	5.79473	3.93153	8.41962	8.17839	8.51362	8.34711	8.89161	6.85654	7.82617	6.58443	7.44025	7.74829	4.47662	2.25477	6.99758	1.74328
Il1rl2	chr1:40324626-40365471	0.815272	0.501203	0.679248	1.03474	0.566348	0.349548	0.983672	0.474902	0.328148	1.37355	0.53472	0.558889	0.798671	0.654201	0.475801	1.09405	0.425756	0.520848	1.08559	0.282734	0.62653	1.4824	0.788227	0.3081	0.697631	0.329857
Il1rl1	chr1:40439648-40465414	335.667	237.411	251.712	240.338	199.522	134.022	211.6	130.169	143.461	208.244	125.046	75.5052	336.595	397.144	371.104	285.016	269.373	227.738	246.278	196.471	193.381	239.435	165.661	84.1561	221.044	84.7468
Il18r1	chr1:40465551-40500854	0.0604869	0.10259	0.088979	0.118955	0.0588561	0.0722967	0.062664	0.0860415	0.0892348	0.0938419	0.077534	0.0733681	0.0458851	0.229007	0.121525	0.053842	0.0902526	0.047751	0.0456515	0.144357	0.0467719	0.0325416	0.133521	0.0739424	0.0854123	0.0424553
Il18rap	chr1:40515361-40549297	2.69045	1.77679	2.22687	2.10135	1.66098	2.0997	2.11228	1.98133	1.96648	2.28389	1.74464	0.98014	2.60803	2.65508	2.22535	2.91809	2.11138	2.75732	2.85592	2.80697	2.29866	2.81781	2.53027	1.61324	2.24263	0.482357
Slc9a4	chr1:40580226-40630731	0	0	0	0	0	0	0.0105988	0	0	0.0103651	0	0	0.0112234	0	0	0.0228549	0	0	0.0270599	0.0202108	0.0188186	0.0265554	0	0	0.00615362	0.00968934
Slc9a2	chr1:40681711-40768885	0	0	0	0	0	0	0	0	0	0	0	0	0	0	0	0	0	0	0	0	0	0	0	0.0533314	0.00222214	0.0108862
Mfsd9	chr1:40772039-40790657	3.09868	2.67281	2.60349	2.84757	1.92627	1.62812	2.37475	2.15896	2.17772	2.76543	3.03123	2.01521	2.67842	2.25631	2.40841	2.35792	1.89855	1.88547	2.75356	1.83816	1.73996	2.33376	2.04726	0.985817	2.27016	0.494727
Tmem182	chr1:40805600-40855267	0.0417712	0	0	0.0452611	0.116233	0	0	0	0	0	0	0	0	0	0	0	0.065837	0	0	0	0	0	0	0	0.0112126	0.0284534
4930448I06Rik	chr1:41167559-41181252	0	0	0	0	0	0	0	0	0	0	0	0	0	0	0	0	0	0	0	0	0	0	0	0	0	0
2610017I09Rik	chr1:42648199-42694825	0	0	0	0	0	0	0	0	0	0	0	0	0	0	0	0	0	0	0.0737554	0	0	0	0	0	0.00307314	0.0150553
Pou3f3	chr1:42697145-42700209	0.0112122	0	0	0.011957	0	0	0.0234912	0	0	0.0206084	0	0	0.0115834	0	0	0.0249987	0.029432	0	0	0	0	0.0151833	0	0	0.00618609	0.00974163
2900092D14Rik	chr1:42700335-42703176	0.0259869	0	0	0	0	0	0	0	0	0	0	0	0	0	0	0	0	0	0.0212119	0	0	0	0	0	0.00196662	0.00669991
Mrps9	chr1:42851232-42905683	15.2432	12.6828	15.765	17.0007	16.1399	20.8698	14.6287	23.0767	16.6269	17.1061	22.6293	16.5715	15.3762	18.272	16.9767	15.2612	16.1063	14.5339	22.0261	25.6841	22.5512	22.8592	25.1068	15.9568	18.2938	3.73091
Gpr45	chr1:42952871-43035449	0	0	0	0	0	0	0	0	0	0	0	0	0	0	0	0	0	0	0	0	0	0	0.0350346	0	0.00145977	0.00715141
Tgfbrap1	chr1:43047268-43098622	7.07951	5.62287	7.21783	6.92187	6.21733	5.06022	6.64287	4.6568	6.69325	7.51457	6.92391	5.69359	7.65011	7.6526	6.58859	7.50535	6.6528	5.70018	5.93989	5.62724	5.75076	5.74354	4.22774	3.36179	6.19355	1.11444
AI597479	chr1:43098709-43115946	8.95975	8.7002	10.2901	9.58975	11.4026	10.2584	9.31372	11.6998	11.2764	10.2928	14.8075	10.4858	8.20944	11.6611	9.6307	8.72621	11.0351	9.57094	8.91972	10.853	10.0942	7.87411	12.504	6.907	10.1276	1.67241
Fhl2	chr1:43123073-43163961	42.8239	57.2202	66.6503	39.389	56.4651	62.2201	36.7064	64.6344	56.4933	42.7051	64.2224	61.0302	58.6739	72.0491	62.5562	42.8486	58.8943	58.3715	56.0745	61.8608	57.7276	58.385	59.0386	44.0186	55.8775	9.34876
Nck2	chr1:43445750-43570518	3.25808	6.94276	7.05301	2.82953	7.27766	7.30518	3.11872	7.96433	7.03182	2.79053	8.20063	6.62473	3.55533	6.88762	7.19683	3.04195	6.84653	6.21609	3.08609	7.14302	7.23518	3.37309	6.10771	5.3295	5.684	1.92986
1500015O10Rik	chr1:43730601-43742564	0	0	0.13425	0.115503	0	0.458736	0	0	0	0	0.100164	0	0	0	0	0	0	0.161902	0	0.231267	0.11072	0	0.178606	0.288583	0.0741555	0.119236
Uxs1	chr1:43750230-43827708	30.9513	26.3943	29.1374	34.3278	26.596	33.4489	29.0721	34.399	25.2715	30.9837	23.4802	19.3483	29.8332	27.3305	25.3352	32.8135	25.7643	25.5004	42.8097	33.873	29.0847	35.4154	29.0713	13.2983	28.8975	5.86543
Tpp2	chr1:43934006-44002971	46.335	29.4689	33.7551	45.7653	34.037	24.4179	47.9654	25.4945	35.9876	46.5969	39.6436	29.4556	37.564	39.5833	34.7874	44.961	39.4616	32.0006	39.5648	28.7158	30.486	37.489	33.8138	9.40362	35.2814	8.68026
Mettl21c	chr1:44009407-44020006	0.171568	0	0	0.142709	0	0.294833	0.176114	0.170766	0	0.0438768	0	0	0.190573	0.330579	0.19289	0.143188	0.0534745	0.0988988	0.111155	0.151401	0	0.0559205	0	0	0.0969978	0.0994288
Tex30	chr1:44086616-44102388	11.9185	17.7227	17.1651	10.4669	14.9685	28.3904	7.41709	30.0039	17.87	8.79169	12.3281	12.8066	12.5194	23.9186	16.5553	14.2307	17.3363	16.9107	27.2138	33.3812	26.7042	24.7938	29.3726	16.4946	18.72	7.39342
Kdelc1	chr1:44106545-44118773	27.2731	19.8973	22.3689	29.1883	23.7101	31.8428	24.3428	29.4073	23.6871	29.0029	24.8613	17.3253	21.7192	24.8918	23.455	24.1036	25.4311	21.4402	34.401	33.4713	28.446	30.0614	30.9874	14.1093	25.6427	4.97682
Bivm	chr1:44119967-44144771	12.0616	10.1988	10.9292	13.8493	11.813	12.0628	12.5302	14.2275	13.1917	13.1955	15.3091	11.5627	8.55733	12.7586	10.8931	10.2549	11.6375	10.3477	13.5255	13.795	12.297	11.0673	14.4637	6.5077	11.9599	1.97099
Ercc5	chr1:44147743-44181260	3.75013	2.95716	3.2195	4.00877	3.60732	3.16956	3.848	3.17058	3.59483	3.87435	3.52703	3.35506	3.45223	3.63608	3.4584	3.90743	3.97044	3.46294	3.3133	3.36344	3.92861	3.4483	3.24313	2.46387	3.48877	0.361373
Mettl21e	chr1:44204069-44218931	0	0	0	0.017697	0	0.042974	0	0	0	0	0	0	0	0	0	0	0	0	0	0	0	0	0	0	0.00252796	0.00934036
Gulp1	chr1:44551670-44796836	17.1269	15.8501	21.4385	17.796	18.5339	18.2833	18.3992	29.0663	21.6809	24.3474	33.8769	24.86	11.3211	17.1033	15.0163	9.77716	14.6126	12.1335	16.938	16.064	13.8345	13.1585	18.5959	9.23337	17.877	5.8367
4930521E06Rik	chr1:44739674-44744949	0.050593	0	0	0.281924	0.10131	0	0.0529484	0.0947214	0	0.213905	0	0	0.402485	0.0717718	0.216842	0	0	0.104112	0.04147	0.166526	0.0755215	0.0643816	0	0	0.0807713	0.105823
Col3a1	chr1:45311537-45349706	85.2039	61.7002	60.068	90.4039	66.6904	53.1325	117.6	59.1398	76.7811	148.828	97.2403	89.3712	111.915	67.9106	72.9393	84.997	68.2756	62.9181	70.4959	52.9677	58.5698	103.094	36.4845	28.6239	76.0563	26.6951
Col5a2	chr1:45374330-45503282	190.316	117.184	119.729	189.856	140.227	88.4166	230.468	103.154	141.918	248.69	195.786	155.493	265.941	138.515	142.374	239.271	166.029	130.559	158.942	114.306	115.165	188.345	77.5462	36.9653	153.967	56.5761
Wdr75	chr1:45795500-45823613	51.8687	40.5861	47.1937	51.5071	45.8928	41.1852	45.6292	52.369	48.1544	53.0146	59.9058	47.8574	41.8021	55.6843	47.3657	51.9127	55.3841	49.7723	62.0594	56.6066	55.7806	57.5844	81.8685	36.992	51.5824	9.04251
Slc40a1	chr1:45908069-45925594	0.143827	1.06625	0.74181	0.174226	0.514639	0.363397	0.178496	0.749421	0.669604	0.248762	1.207	0.694871	0.144242	0.997148	0.840179	0.191707	0.653569	0.457327	0.145723	0.508927	0.68456	0.163416	0.599484	0.368117	0.521113	0.317989
Gm4776	chr1:46020414-46030437	0	0	0	0	0	0	0	0	0	0	0	0	0	0	0	0	0	0	0	0	0.0177188	0	0	0	0.000738283	0.00361683
Dnahc7b	chr1:46066737-46373550	0.0220842	0.00729741	0.0256011	0.0209125	0.0131125	0.0208712	0.00985987	0	0.0221894	0.00972963	0.025235	0	0.00349675	0.0138243	0.00447107	0.0105324	0.0113042	0.0069119	0.00800006	0.0319333	0.00980019	0.011998	0.0166795	0	0.0127435	0.00878867
Slc39a10	chr1:46807543-46853509	16.3198	14.0593	14.8085	15.8605	17.9093	8.92278	16.8168	11.3875	15.176	16.5652	15.9585	10.355	13.5569	16.4193	16.0163	18.8356	17.1802	14.1817	13.4554	12.2975	14.2545	12.0308	12.9041	4.89246	14.1735	3.12503
Tmeff2	chr1:50927522-51187270	3.88205	0.402758	0.449745	3.66525	0.534637	0.628581	2.47943	0.645447	0.481544	1.93366	0.319953	0.277406	4.33657	0.805424	0.349217	3.17142	0.566948	0.527982	2.56228	0.411886	0.398446	2.42361	0.178128	0.163	1.31647	1.34698
9330175M20Rik	chr1:51218385-51333779	0	0	0	0	0	0	0	0	0	0	0	0	0	0	0	0	0.0191937	0	0.014066	0	0	0	0	0	0.00138582	0.00475558
Sdpr	chr1:51289125-51302960	82.5227	60.1247	67.5705	85.0117	72.2829	62.2417	63.8906	69.2106	52.0418	54.9747	42.9218	31.1152	71.8177	55.3394	52.8282	79.2255	63.647	53.6866	86.5932	58.0933	44.6714	62.9311	50.9064	21.5638	60.2172	15.893
Nabp1	chr1:51469487-51478399	18.0246	13.117	14.6286	17.2911	15.3321	15.6727	15.2177	17.1127	14.7285	14.6291	14.2927	11.5091	17.9491	18.2681	16.5637	14.8371	17.5059	14.3537	18.7389	20.9466	18.5084	17.3747	18.3548	7.55289	15.9379	2.77795
Myo1b	chr1:51749765-51915974	23.9703	14.4384	15.5776	22.5242	15.824	9.7998	25.1459	10.1459	16.6553	26.7901	21.1815	14.3471	19.9947	18.1814	17.4879	23.9436	19.1312	16.9501	18.0658	13.1408	14.3949	19.9278	14.389	5.23205	17.385	5.15511
Stat4	chr1:52008243-52107184	0	0	0.0282896	0	0.028164	0	0.0127987	0	0	0	0	0	0	0	0	0	0	0	0.0105671	0	0	0	0	0	0.00332581	0.00834974
Stat1	chr1:52119437-52161865	9.74118	9.8372	11.2951	12.6345	11.9084	8.40466	14.2961	9.00494	14.6071	17.8075	20.3982	16.579	9.76946	12.4761	12.0808	10.8109	12.1564	10.5487	9.73344	8.80126	10.2099	11.6803	14.0547	9.52332	12.015	3.00476
Gls	chr1:52163449-52233232	63.3952	56.1009	63.6125	61.7578	68.4663	65.8965	56.5468	69.1682	68.8066	57.1898	78.4771	55.8141	55.3293	71.3715	64.2057	51.2667	73.6221	58.3979	60.2207	71.6909	61.7707	51.8508	59.8585	27.2254	61.3351	10.1308
Nab1	chr1:52455848-52500448	32.7572	22.7041	27.4149	34.4942	28.7262	27.5089	32.8978	33.2845	30.5747	37.6271	35.2331	24.9892	26.1229	30.5204	29.4483	29.4008	32.9473	27.5479	36.2753	35.5	34.8226	35.7281	37.5537	17.3822	30.8942	5.01806
Tmem194b	chr1:52630704-52651919	1.87738	1.96304	2.62634	1.80955	1.81948	1.79444	1.78044	2.34363	2.0463	1.99767	2.55599	1.55357	1.71748	2.39317	2.41035	1.75881	1.83845	1.59312	1.59907	2.42402	2.91939	1.76971	2.85492	1.88572	2.0555	0.404225
Mfsd6	chr1:52656304-52727318	0.0125297	0.0850747	0.0571293	0.0136454	0.130433	0.0959942	0.0335577	0.080522	0.0312503	0.0210901	0.111018	0.149904	0.021606	0.0760664	0.124708	0.00675024	0.0850905	0.0325793	0.0332651	0.0447478	0.0559129	0.0136568	0.0239383	0.106035	0.060271	0.0427876
Inpp1	chr1:52789419-52817688	4.14355	4.61061	4.32419	4.26159	4.2656	3.51617	4.60544	4.47038	5.47796	4.52186	6.47881	5.73777	4.38145	4.4879	4.07464	4.0765	4.57552	4.52102	4.47884	3.92161	3.91839	3.26006	5.14308	4.21833	4.47797	0.683314
Hibch	chr1:52845045-52920860	10.9519	11.518	13.3867	9.54661	11.3541	15.0735	10.3542	19.5318	14.0099	12.7791	16.7081	15.2787	10.567	13.5871	11.5512	10.3923	11.8487	10.1811	13.3337	17.9892	14.6056	12.3913	20.2525	9.07816	13.1779	3.0557
1700019D03Rik	chr1:52925126-52952840	0	0	0	0.059049	0	0	0	0	0	0	0	0	0	0	0	0.177791	0	0	0	0	0	0	0	0	0.00986833	0.0377401
Mstn	chr1:53061662-53068079	0	0	0	0	0	0	0	0	0	0	0	0	0	0	0	0	0	0	0	0	0	0	0	0	0	0
1700019A02Rik	chr1:53158576-53187617	0	0	0	0	0	0	0	0	0.131054	0	0	0	0	0	0	0	0	0	0.13645	0	0	0	0	0	0.011146	0.0377706
Pms1	chr1:53189188-53296996	4.06699	3.29767	3.93124	4.7375	3.81766	4.17946	3.79745	4.61724	4.43291	3.87186	4.19201	3.6802	3.84147	4.96556	3.90737	3.58722	3.91471	3.22906	4.85407	4.28654	3.91203	3.85727	4.94286	1.85583	3.99067	0.657362
Ormdl1	chr1:53297094-53310245	14.1895	11.1394	15.1726	13.5695	10.4027	15.5127	9.56988	17.2878	12.3236	9.25612	9.94636	8.24187	12.1211	15.1486	13.0201	12.191	9.8571	9.8668	19.8201	18.7744	15.1325	15.7822	19.0731	9.97054	13.2237	3.37712
Osgepl1	chr1:53313662-53324064	3.25507	2.7693	2.51886	3.2914	2.52986	3.95384	2.95186	4.52692	3.13013	2.97992	3.79558	2.58742	2.99345	3.64035	3.31433	2.82536	2.95834	3.25814	4.42476	4.47114	4.66281	4.20675	5.81403	3.46467	3.51351	0.822219
Asnsd1	chr1:53344643-53352699	32.8516	30.0438	37.0285	36.0015	35.3324	38.4187	31.6391	44.219	33.2747	33.8648	36.8105	32.1787	26.8224	37.8186	33.5789	29.9326	36.2262	30.4781	40.0125	43.8488	39.9087	37.5001	49.346	27.4147	35.6063	5.39986
Dnahc7a	chr1:53397001-53706784	0.0128804	0	0.00652498	0	0	0.0106988	0.00335382	0	0.0113422	0.00660664	0.00514242	0	0.0035617	0.00472154	0	0.00357928	0.00772884	0	0.00544945	0.0163726	0	0.00814839	0	0	0.00442129	0.00482503
Stk17b	chr1:53755511-53785215	15.2853	11.5755	14.2159	17.8155	15.8759	14.3571	14.5711	19.795	15.5601	16.473	22.8429	17.0695	11.5542	16.5986	13.9533	15.4152	17.2806	14.3742	14.0673	16.4077	16.0345	13.8694	20.2258	10.2258	15.6435	2.7947
Hecw2	chr1:53806873-54195034	0.164505	0.265775	0.277796	0.228133	0.22384	0.165893	0.269438	0.246569	0.394248	0.282076	0.308307	0.273467	0.183555	0.157135	0.190508	0.143714	0.292196	0.143622	0.2454	0.176407	0.220215	0.158617	0.160597	0.168303	0.222513	0.0642431
Ccdc150	chr1:54250682-54368727	0.0353775	0.0210713	0.0195675	0	0.0188877	0.0597849	0.00921014	0.0354305	0.0164883	0.0092072	0	0	0	0	0	0.0197288	0	0	0.0221531	0	0	0.0224483	0.0256759	0	0.0131263	0.0156235
Gtf3c3	chr1:54397580-54438971	14.5985	14.3781	17.1825	14.88	18.2148	11.1902	15.0172	13.9111	16.655	16.7843	21.4684	18.2088	11.3991	18.1509	14.5412	12.9715	17.6006	13.2642	13.2288	13.2519	13.3616	12.4096	17.3378	7.72452	14.9054	2.95022
Pgap1	chr1:54472999-54557684	3.37801	1.54648	1.93861	2.57337	1.7347	1.06016	2.98095	1.11302	1.6107	3.00091	2.70025	1.64142	2.80633	1.77668	1.62495	2.89925	1.84634	1.37917	1.90605	1.42359	1.33222	1.8593	1.46089	0.546772	1.92251	0.723388
Ankrd44	chr1:54645339-54926387	1.51901	1.5565	1.69677	1.59019	1.47161	1.00931	1.64301	0.874483	1.32467	1.4189	1.84788	1.30947	1.49092	1.68602	1.59345	1.53329	1.34903	0.934367	0.859792	0.734413	0.958494	0.709948	0.70374	0.230263	1.2519	0.415355
Sf3b1	chr1:54985169-55027478	78.5349	60.5462	68.75	85.7678	73.8777	45.9808	92.7162	55.0049	75.9638	89.0401	101.271	71.1689	67.1746	78.0349	70.113	88.4763	83.3758	69.101	81.0193	60.6827	65.36	74.1273	76.9895	29.6186	72.6123	15.434
Coq10b	chr1:55052769-55072702	32.1118	25.5109	26.4811	24.632	24.1468	26.4706	23.2902	30.1432	22.5625	27.0252	24.6581	15.8402	42.1053	32.2675	30.2256	34.2711	29.3219	25.5021	39.0559	33.7077	30.1253	41.2676	33.1907	16.6764	28.7746	6.64577
Hspd1	chr1:55077833-55087932	406.392	340.654	346.981	403.446	426.824	263.408	429.298	348.072	410.912	435.426	453.444	303.736	354.842	409.855	387.75	396.323	466.281	348.193	375.144	368.668	388.345	428.756	391.094	181.519	377.723	62.7823
Hspe1	chr1:55088147-55091317	277.494	265.951	287.948	263.61	310.721	427.976	254.124	468.39	340.889	263.401	314.284	190.753	271.882	344.699	304.318	324.408	327.78	309.463	557.366	526.839	449.334	526.992	489.549	325.872	351.002	101.122
Mob4	chr1:55131244-55154899	23.5501	23.8469	31.6297	24.468	28.2754	33.4553	20.412	38.2797	31.119	23.3953	36.2571	28.5135	16.7901	31.4646	28.7989	19.4323	30.2429	26.4448	25.9808	36.323	31.4458	22.8952	38.0043	15.7812	27.7836	6.37202
Rftn2	chr1:55170159-55226782	4.13625	0.992021	1.42563	3.6971	1.51985	1.37626	2.86744	1.42238	1.50439	3.23462	1.61824	0.868282	3.80156	1.61178	1.4235	3.31153	1.0932	0.990556	2.55376	1.30515	1.00271	2.24329	0.735108	0.782269	1.89654	1.05606
Mars2	chr1:55237176-55240058	10.1375	7.6445	9.49748	9.26146	9.97799	7.66532	9.51728	7.47148	8.07788	8.74374	8.08375	6.78731	9.55815	9.50368	9.39175	10.4048	10.2478	8.68525	10.7411	8.57793	9.52968	11.1589	8.73654	3.90901	8.88793	1.52694
Boll	chr1:55300068-55363469	0	0	0	0	0	0	0	0	0	0	0	0	0	0	0	0	0	0	0	0	0	0	0	0	0	0
Plcl1	chr1:55405945-55754285	1.07798	0.377678	0.450156	0.873793	0.341	0.260864	0.83021	0.198839	0.359309	0.899562	0.393642	0.174833	1.16643	0.432889	0.37402	0.719291	0.349616	0.329962	0.609668	0.215486	0.133012	0.57561	0.163397	0.106226	0.475561	0.303705
9130227L01Rik	chr1:55931240-55972098	0	0	0	0	0.0502813	0.0797067	0	0	0	0.0259841	0	0	0	0.0358532	0	0	0	0	0	0	0.0377409	0	0	0	0.00956526	0.0209248
Hsfy2	chr1:56636050-56637451	0	0	0	0	0	0	0	0	0	0	0	0	0	0	0	0	0	0	0	0	0	0	0	0	0	0
Satb2	chr1:56793980-56971334	6.48642	2.55106	2.8697	5.59253	2.98789	3.5452	7.57109	1.76406	2.48549	6.16909	2.08679	1.48015	5.46175	3.09567	2.74117	6.36348	2.67419	2.68028	2.42715	3.07551	2.09777	2.58803	1.55046	0.388168	3.36388	1.86486
9130024F11Rik	chr1:56971468-56975196	1.83796	1.02803	0.814796	2.20876	1.17278	1.84669	1.84753	1.43288	1.24889	1.94655	0.965265	0.496153	1.25238	0.796905	1.35224	0.94106	1.39069	0.749644	1.90649	1.88716	1.08663	1.43701	0.744959	0.696669	1.29534	0.483758
BC055402	chr1:57200644-57214996	0	0	0	0	0	0	0.012511	0.0259085	0	0	0	0	0	0	0	0	0	0	0	0	0	0	0	0	0.00160081	0.00577202
4930558J18Rik	chr1:57359221-57377544	2.47584	1.58986	1.90597	2.56514	1.85419	2.03271	2.4876	2.18202	2.34534	2.15849	1.5242	1.35005	2.63467	1.91767	1.53564	3.02548	1.64126	2.19978	1.5293	2.2402	2.16854	2.10835	1.67942	1.13692	2.01203	0.457703
1700066M21Rik	chr1:57377619-57385422	9.82331	8.36331	10.5563	11.1297	11.3522	12.8247	8.20205	13.6146	10.9254	8.98475	11.7625	11.3276	8.26135	10.9385	10.2578	8.20203	12.644	9.70134	11.5561	15.8951	12.6292	9.23011	17.3043	7.17059	10.944	2.43247
Tyw5	chr1:57388243-57406674	7.2053	8.15809	10.0708	8.28098	7.63089	10.9716	7.00033	14.0943	9.96293	7.35042	8.67395	5.79177	6.57727	9.04302	8.27714	8.81301	7.935	7.01233	13.2821	13.7589	11.4665	10.8094	13.3802	7.42517	9.29047	2.43926
9430016H08Rik	chr1:57406547-57415958	8.19379	10.3752	8.27244	8.84	8.50183	13.4647	7.87762	14.0578	10.3984	8.51381	9.80621	7.44223	8.85017	12.055	12.1103	8.18186	10.8114	10.8749	11.1204	14.9592	13.5546	13.5934	13.1057	5.56267	10.4385	2.49124
Spats2l	chr1:57774860-57948397	0.00903705	0.0264535	0.0231915	0.0300128	0	0	0.0374143	0	0	0.0183644	0.0175576	0	0.00995344	0	0	0	0	0	0	0.0375216	0	0	0	0	0.00872942	0.0130941
Kctd18	chr1:57955100-57970084	3.27258	3.03341	3.34711	3.9293	2.74211	2.17658	3.78157	4.17818	2.67893	3.90051	3.95535	2.743	3.48559	3.71815	3.63617	3.46076	3.97845	2.23048	3.45413	2.90593	3.29791	2.99202	3.38245	2.00404	3.26186	0.604698
Sgol2	chr1:57985339-58026277	17.9584	10.3786	12.5569	23.0626	17.815	11.0384	16.9887	10.4721	14.0467	15.9869	15.7586	11.3754	14.1157	15.3272	12.5993	19.2956	18.0936	14.8463	12.3626	10.0239	11.273	10.9366	12.9843	5.02151	13.9299	3.83193
Aox1	chr1:58029968-58106410	0.0922763	0.0457339	0.0772484	0.100831	0.0196475	0	0.0875548	0.0535418	0.0986413	0.100189	0.0569156	0	0.0332039	0.0533435	0.0532873	0.0169042	0.0558956	0.021281	0.0199395	0.0156489	0.0147693	0.0387746	0	0	0.0439845	0.0344207
Aox3	chr1:58113135-58200452	0	0	0	0	0.0198109	0	0	0	0	0	0.014393	0	0	0.0135146	0	0	0	0	0	0	0	0	0	0	0.00198827	0.00546689
Aox4	chr1:58210396-58268596	0.0184102	0.0778115	0.0667901	0.0133462	0.0339955	0	0.025286	0.0307338	0.0285201	0.0367257	0.024349	0	0.00657726	0.022916	0.0115143	0.026841	0.038751	0.0182208	0.00536124	0.0404272	0.0381485	0	0.0219066	0	0.024443	0.0198271
Aox3l1	chr1:58278325-58379264	0	0	0	0	0	0	0.00686348	0	0	0.00658128	0	0	0.00710241	0	0	0	0	0	0.00586172	0	0	0	0	0	0.00110037	0.00252091
Bzw1	chr1:58393135-58406548	212.384	160.579	183.504	215.969	196.96	180.033	184.63	224.788	203.475	197.79	222.437	159.678	169.464	210.574	185.459	200.341	216.005	187.621	262.949	235.849	225.351	236.266	269.575	116.458	202.422	33.7441
Clk1	chr1:58411987-58424088	12.0121	13.0508	16.1089	18.849	15.7735	21.0447	16.2362	26.5806	17.4922	18.0306	20.4169	13.3168	11.4749	18.1593	13.0481	16.2248	15.2048	12.4499	20.1349	26.8235	19.9395	22.8194	22.283	10.4237	17.4124	4.51757
Ppil3	chr1:58430992-58445486	13.6658	12.163	16.4684	12.8809	12.9943	18.5275	11.8891	27.198	16.0639	14.4687	16.8126	13.8196	12.3444	17.5707	13.6981	15.1161	15.0448	12.0427	23.9781	22.9689	19.5318	23.4794	22.4177	12.9813	16.5886	4.45606
Nif3l1	chr1:58447632-58462276	13.0805	10.5388	12.925	12.3005	10.5325	10.9781	10.9237	13.0629	11.1798	12.5994	13.1581	11.5086	13.2874	12.7855	10.8896	12.9095	11.9258	10.2225	18.3347	14.6447	14.1221	19.0857	13.6271	7.36921	12.583	2.44609
Orc2	chr1:58462770-58505109	41.9445	29.6884	38.1121	39.6445	32.5867	40.4536	31.0175	44.9589	29.8197	34.6952	33.8845	27.7625	31.0193	38.1778	32.8049	37.1594	39.1063	33.2445	46.8574	52.3716	45.1547	41.5208	57.333	29.4853	37.8668	7.55894
Fam126b	chr1:58522805-58586333	3.16884	2.06821	2.23445	2.99657	2.37554	1.74937	3.27527	1.82395	2.11211	3.00274	2.4197	1.78497	2.76767	2.7256	2.40701	2.48594	2.71804	2.06225	2.03691	2.52375	2.05173	1.96887	2.24378	0.606596	2.31708	0.568179
Ndufb3	chr1:58586598-58595948	53.4018	48.7128	56.5665	56.7418	55.0905	65.9973	55.8335	85.933	58.3956	58.8908	64.8907	43.5254	52.8187	63.0256	58.5128	62.0673	52.2707	55.6602	97.3833	79.08	76.4246	79.844	73.2726	51.156	62.729	13.0033
Gm20257	chr1:58652640-58655831	1.31494	0.666521	0.692643	1.05651	0.49545	0.795155	0.870974	1.0224	1.019	0.942281	0.710531	1.30579	1.3961	0.693421	0.898949	1.45707	1.083	1.0519	1.31086	0.902818	1.04461	1.14519	1.29106	0.312834	0.978334	0.291706
Als2cr12	chr1:58658119-58695989	0.310275	0.0533648	0.387407	0.235701	0.190892	0.152448	0.338087	0.177418	0.041122	0.241233	0.0720999	0.165868	0.212446	0.329473	0.328716	0.316279	0.11048	0.249786	0.408288	0.196336	0.214929	0.297287	0.383806	0.0781075	0.228827	0.109491
Cflar	chr1:58713285-58758882	12.2154	6.33009	6.29034	10.0803	6.8931	5.83339	9.35146	5.11324	5.50745	8.58582	6.21548	4.98118	13.2156	7.14242	7.2355	11.4568	7.70637	6.41378	6.99836	6.92174	6.22945	6.26334	4.39948	2.29454	7.23644	2.51652
Casp8	chr1:58795373-58847503	12.2356	10.9515	14.0252	11.3801	10.3567	10.6054	9.92359	12.0749	11.3859	9.41606	13.3577	9.43296	10.1342	15.027	12.8283	9.56989	11.777	11.4486	10.9448	13.3717	11.7411	9.87395	11.1872	7.9017	11.2896	1.64986
Trak2	chr1:58900449-58973482	13.044	10.3816	11.742	12.9023	13.2141	8.19	13.0193	8.97627	13.3127	14.1732	14.3756	10.4482	13.7378	13.8963	13.4848	15.2395	15.1937	12.5138	10.0981	10.1476	11.2392	10.4218	8.58258	4.93136	11.8027	2.51834
Stradb	chr1:58973570-58995121	2.79195	3.52953	3.39552	3.53192	4.70425	3.70141	3.22191	3.68647	3.91622	3.67337	3.87631	2.52707	3.59703	3.80386	3.89561	2.64084	3.8134	3.42284	2.67138	3.10184	3.49497	2.69063	2.33986	1.20506	3.30139	0.712475
Als2cr11	chr1:59050505-59094900	0	0	0	0.0196122	0	0	0	0	0	0	0	0	0.0197558	0	0	0	0	0	0	0	0	0.0456424	0	0	0.0035421	0.010544
Tmem237	chr1:59100592-59120096	14.7492	15.2936	16.7747	17.4523	17.3417	18.6547	15.6634	21.936	18.3428	16.4182	20.1474	15.8009	13.7839	15.4306	17.0292	13.8676	16.8111	16.646	19.9151	21.0797	17.7929	21.2985	17.6623	11.771	17.1526	2.51062
Mpp4	chr1:59120934-59163389	0.0524394	0.0466807	6.5472e-257	0.0993694	0.0399667	0.125532	0.0411781	0.0989749	0.0867136	0.0782023	0.0278701	0.0624917	0.155666	0.0803508	0.0889981	0.0869178	0	0.0437439	0.15042	0.139559	0.060204	0.148156	0.051362	0.07671	0.0767294	0.0442064
Als2	chr1:59162755-59237231	9.14839	8.89132	8.4422	8.80592	8.36496	5.68449	7.84213	6.38011	9.13115	8.66353	8.63416	7.49582	8.89133	9.28344	9.33227	8.76137	9.50244	8.1566	7.06673	7.97293	8.79922	7.11604	8.89217	3.79478	8.12723	1.33416
Cdk15	chr1:59256906-59352369	0	0.168561	0.409944	0	0.0704828	0.111831	0.0263726	0.127534	0.0583549	0	0.0979887	0.226194	0	0.0944775	0.0477435	0	0	0.0785843	0	0.0562021	0.0535902	0.0325712	0.0912033	0	0.0729848	0.0932551
Fzd7	chr1:59482146-59486955	12.0671	9.80253	7.71919	11.9086	9.44948	7.16318	10.4599	6.2815	9.2226	10.5375	9.24524	5.81247	11.3767	10.7019	9.76107	11.6574	10.503	9.24031	8.25646	7.50756	8.02576	7.25178	4.5127	2.5742	8.79326	2.39177
Gm973	chr1:59516263-59634509	0	0	0	0.00737257	0	0	0.00684428	0.019695	0	0	0.0143781	0	0	0	0	0.0146793	0	0	0.00577791	0	0	0	0	0	0.00286447	0.00570188
Sumo1	chr1:59639433-59670834	48.3128	56.9154	69.7007	58.9236	66.5189	91.9311	54.9838	103.503	81.3762	62.4045	61.5758	49.7237	44.7404	77.6787	71.1691	55.3557	61.4018	52.3594	85.4397	101.965	83.1289	73.8889	87.2666	44.4521	68.5298	17.3445
Nop58	chr1:59685005-59711510	107.387	92.3663	99.1268	114.272	105.418	86.2287	95.8002	110.938	95.2439	112.39	116.371	84.1797	92.9995	110.544	104.214	109.829	130.579	99.5312	108.542	130.057	117.864	113.982	134.997	71.2098	106.003	15.1193
Snord70	chr1:59691957-59692010	0	0	0	0	0	0	0	0	0	0	0	0	0	0	0	0	0	0	0	0	0	0	0	0	0	0
Snord11	chr1:59704807-59704870	0	0	0	0	0	0	0	0	0	0	0	0	0	0	0	0	0	0	0	0	0	0	0	0	0	0
Bmpr2	chr1:59764636-59870859	18.9365	9.24888	11.8772	18.167	10.8544	7.76618	22.3637	6.58362	9.47548	19.8706	9.88032	6.68996	18.6034	11.9242	11.7515	23.1471	13.4481	10.327	9.76686	9.70033	8.01528	9.74757	6.10805	1.25785	11.8963	5.53497
Fam117b	chr1:59913005-59985348	10.6019	6.94112	7.55173	10.9377	8.22784	4.67713	11.8344	4.28279	8.7661	12.8661	9.15829	5.56575	8.15955	8.32846	6.86372	9.81561	7.81707	6.98893	6.46176	5.03087	5.71093	6.2396	4.8447	1.43435	7.46277	2.63177
Ica1l	chr1:59989067-60043087	0.228584	0.11408	0.0491317	0.299082	0.1779	0.161358	0.199556	0.06934	0.0428576	0.160153	0.0383918	0	0.172935	0.0888999	0.0518624	0.162615	0.0584275	0.0541819	0.0493386	0.18509	0.0571388	0.043579	0.0320421	0	0.104023	0.0793678
Wdr12	chr1:60076867-60098500	17.0271	17.9409	19.6763	19.3185	21.3265	25.4191	15.7286	26.775	21.6536	17.4888	23.2743	13.0872	16.68	23.5053	20.504	19.9085	27.3785	22.81	26.2712	30.6116	27.3085	26.6498	28.7731	11.6965	21.7005	5.05817
Carf	chr1:60098280-60151034	1.22862	1.17042	1.65054	1.43962	1.54191	1.34849	1.23864	1.28168	1.32193	1.40312	1.67834	1.23951	0.978347	1.43347	1.35438	1.24795	1.33296	0.867876	0.908613	0.938431	1.10619	0.846206	1.07712	0.786561	1.22587	0.247661
Nbeal1	chr1:60180598-60334705	10.7873	5.41715	7.21755	10.5486	6.89554	5.24333	10.806	4.80862	6.84924	10.6639	8.8609	6.59317	8.78712	7.01264	6.46432	8.72867	6.6639	5.10297	4.97699	5.72954	4.57015	4.13832	4.13052	1.14606	6.75594	2.4672
Cyp20a1	chr1:60343371-60387387	41.6525	31.8411	38.7848	38.9876	35.1505	38.8024	30.2755	44.8794	39.7262	35.526	46.9969	36.4513	30.1079	37.2503	35.0813	34.6208	37.0468	33.9782	39.4577	43.1008	38.6667	34.6173	42.9159	26.0325	37.1646	4.89721
Abi2	chr1:60409618-60481163	20.3903	13.1954	15.6408	21.3197	16.1866	10.4854	21.4995	11.322	16.9527	21.676	18.5116	12.8257	18.5278	18.1896	15.7142	20.8667	18.4412	14.0562	17.6492	13.2634	14.4016	18.0756	15.1435	5.72522	16.2525	3.92421
Raph1	chr1:60483184-60566765	9.04988	3.33045	4.93427	6.84601	3.62662	6.78881	8.33162	3.76421	3.02151	6.62263	3.03225	2.92187	6.44957	5.62644	4.67713	8.20252	5.0078	4.32182	3.11267	7.10264	4.38861	2.671	3.05722	0.709903	4.89989	2.12732
Cd28	chr1:60746387-60773359	0.0114259	0	0.106551	0.050027	0.022206	0	0	0	0	0.02323	0.0183065	0	0.0381667	0	0.015241	0.0376032	0.0383543	0	0.0193679	0.0727338	0.016618	0.0292517	0	0	0.0207951	0.0266596
Ctla4	chr1:60909024-60915830	0	0	0	0	0	0	0	0	0	0	0	0	0	0	0	0	0	0	0	0	0	0	0	0	0	0
Icos	chr1:60977913-61000321	0.222886	0.0681204	0	0.147011	0	0.0486426	0.0761203	0.0278806	0.0257155	0.0603695	0.049204	0	0.230942	0.0436154	0.0418682	0.0657639	0	0	0.0882601	0	0	0.0569515	0	0	0.052223	0.0654381
9530026F06Rik	chr1:61378431-61395904	0	0	0	0	0	0	0	0	0	0	0	0	0	0	0	0	0	0	0	0	0	0	0	0	0	0
Pard3b	chr1:61638823-62642284	0.462925	0.36079	0.431255	0.596452	0.346785	0.233974	0.537175	0.218621	0.307847	0.627969	0.326022	0.354818	0.378446	0.347251	0.277321	0.391448	0.348024	0.225995	0.1887	0.20122	0.165625	0.198546	0.081622	0.0748718	0.320154	0.1445
Nrp2	chr1:62703316-62818692	60.2059	37.0099	38.5839	51.5361	39.0552	28.6922	59.2813	24.5858	39.7333	56.4511	45.8458	32.6772	62.7827	37.671	41.0095	54.8934	37.2929	31.9579	30.5639	27.1425	26.5397	30.6277	16.693	7.35434	38.2578	14.0306
4930487H11Rik	chr1:62790917-62794732	0.639599	0.673727	0.227883	0.837989	0.118715	0.942087	0.514715	0.853428	0.198571	0.593825	0.5519	0.555926	0.684938	0.415648	0.166592	0.57406	0.47745	0	0.156923	1.14747	0	0	0.294929	0.188785	0.450632	0.318638
Ino80d	chr1:63047800-63114267	7.25375	3.53449	3.73755	7.58116	4.11275	4.38911	8.96736	3.28207	3.5327	7.6232	3.18467	2.80388	6.69143	4.22767	3.82905	8.22086	4.472	3.03122	2.76687	5.24385	3.56778	2.66487	1.92357	0.501652	4.46431	2.15898
Gm11602	chr1:63114470-63158295	0.574268	0.267582	0.586348	0.741626	0.551446	0.942918	0.476603	0.821665	0.510912	0.463798	0.388989	0.401616	0.393426	0.460363	0.337618	0.49014	0.222838	0.346746	0.48933	0.437776	0.246369	0.751505	0.262303	0.163159	0.472056	0.194951
Ndufs1	chr1:63143591-63176822	37.0369	38.5896	46.7609	39.0351	45.6624	39.3092	39.0683	49.306	48.5216	42.6181	59.9299	47.1925	29.9849	45.0095	41.1374	34.3699	45.6181	40.7547	40.4809	48.0895	43.5035	39.5179	55.2143	33.8624	42.9406	6.71191
Eef1b2	chr1:63176830-63180486	97.0976	142.97	159.321	93.4667	144.379	270.348	83.6995	258.255	190.549	104.9	130.324	87.9702	81.6115	199.497	165.1	92.3431	144.034	143.232	202.794	283.626	239.863	208.085	175.439	100.06	158.29	62.2124
Snora41	chr1:63179022-63179135	0	0	0	0	0	0	0	0	0	0	0	0	0	0	153.96	0	0	0	0	0	0	0	0	0	6.415	31.427
Gpr1	chr1:63182690-63214209	0.0654047	0	0.0691787	0.212369	0	0	0.0672373	0.0653399	0.0604876	0.128935	0	0	0.139199	0.254362	0.0500771	0.0721391	0.166864	0	0.114647	0.354397	0.110408	0.0412251	0.179728	0.133713	0.095238	0.0904083
Zdbf2	chr1:63273268-63314575	0.00366347	0	0	0	0.0069763	0	0	0	0	0.00374798	0	0	0	0	0	0.00404666	0	0.00723804	0	0	0	0	0	0	0.00106969	0.00225967
Adam23	chr1:63445903-63596515	2.6971	3.96765	4.79488	2.42988	5.45838	5.4552	2.58937	4.28202	5.96257	2.39433	7.02675	6.32335	2.35638	4.55253	3.91362	2.33309	4.31136	3.91797	1.78803	2.94721	3.53931	1.53381	2.75081	1.9223	3.71866	1.53606
Dytn	chr1:63622850-63686927	0	0	0	0	0	0	0	0	0	0	0	0	0	0	0	0	0	0	0	0	0	0	0	0	0	0
Mdh1b	chr1:63698826-63730318	0.0199081	0	0.0480461	0	0	0	0.0205122	0.0443913	0.0412118	0.0200692	0.0354738	0	0	0.0333152	0.0335394	0.0217135	0	0.0518361	0	0	0.182711	0.0995662	0.189143	0	0.0350599	0.0525109
Fastkd2	chr1:63730624-63753385	14.7627	12.0185	13.9498	13.1023	10.4348	13.5279	10.8098	16.1234	12.7379	12.9085	14.7699	11.3853	9.80359	15.9231	12.3928	10.636	13.2357	11.0308	17.8543	19.2412	16.8939	15.1107	22.6448	10.4325	13.8221	3.13738
4933402D24Rik	chr1:63754908-63769267	0.172345	0	0	0	0	0	0.044128	0.0470159	0.0432984	0.0219265	0.0381647	0.0893309	0.0477374	0.139197	0.0344586	0.0713387	0.0862053	0.0538708	0.0182823	0.16252	0.0755346	0.0821411	0.13394	0	0.0567265	0.0526793
Gm13749	chr1:63964726-63968999	0	0	0	0	0.0769397	0.121712	0	0	0	0	0.114739	0	0.063567	0	0	0	0.04402	0	0	0	0	0.0377338	0	0	0.019113	0.0376099
Mir1958	chr1:63980972-63984483	0	0	0	0	0	0	0	0	0	0	0	0	0	0	0	0	0	0	0	0	0	0	0	0	0	0
Klf7	chr1:64035670-64121389	10.6871	9.27904	10.1173	9.5024	8.68393	8.90262	13.7821	6.68299	7.78165	14.8698	7.52733	6.0332	11.4225	9.69186	9.07206	10.7936	9.15283	7.11936	7.07676	9.13335	7.39003	7.43639	4.6535	3.33231	8.75517	2.56346
Creb1	chr1:64532803-64604548	11.8971	8.94285	9.67404	13.4706	11.5861	6.56272	14.219	8.47227	10.6981	16.1062	13.5671	8.93825	9.51782	11.5851	10.6883	12.5912	12.4288	11.3193	9.92124	9.03475	9.72891	10.4016	10.0456	3.23876	10.6098	2.62508
Mettl21a	chr1:64606479-64617168	7.58283	7.21845	9.35088	8.56977	8.48742	9.82609	7.90777	12.519	7.76666	8.10729	10.8973	6.95473	6.32244	8.54495	7.32343	6.07987	7.05512	6.72723	8.82897	9.31162	7.80872	7.08933	9.33925	5.41073	8.12624	1.58315
2810408I11Rik	chr1:64679868-64690659	19.4618	15.999	14.841	17.4098	13.2606	10.6693	15.1722	13.1603	14.2002	13.4572	14.5273	15.3336	27.9451	15.8665	16.0543	23.5783	15.3889	12.891	23.6039	17.8901	16.6748	27.4385	21.272	17.9843	17.2533	4.51662
Ccnyl1	chr1:64691344-64725642	18.9529	14.2983	14.8411	16.9885	16.4093	12.475	16.0878	14.6279	14.8095	17.7803	15.6918	11.0278	17.0357	16.3125	14.0677	17.9846	16.9691	14.5368	14.466	15.7002	17.3575	15.4655	13.7992	6.39302	15.1699	2.5953
Fzd5	chr1:64730557-64737750	5.42274	3.66837	3.83441	4.72398	5.26543	3.72962	5.80324	2.69258	4.70801	5.56928	5.10932	3.59901	4.93494	3.34479	3.73617	4.51918	3.67997	2.75539	3.0069	2.34072	2.25974	2.43493	1.77447	0.670205	3.73264	1.32719
Plekhm3	chr1:64789120-64956824	3.85703	1.73229	1.43915	2.56828	1.46146	1.36724	2.70941	1.14138	1.44352	2.75044	1.51439	1.02946	3.76634	1.65263	1.61151	2.73148	1.37771	1.1571	1.32353	1.14152	1.13244	1.30621	0.826708	0.348829	1.72459	0.881566
Akr1cl	chr1:65013085-65032748	0	0	0	0.0311107	0.134605	0.211636	0	0.0620721	0.0571732	0.0573895	0.0507528	0	0	0	0	0	0.0384654	0	0	0	0.0504307	0.0717273	0.0862677	0.113416	0.0402103	0.0541879
Cryge	chr1:65048556-65051163	0	0	0	0	0	0	0	0	0	0	0	0	0	0	0	0	0	0	0	0	0	0	0	0	0	0
Crygd	chr1:65061837-65063440	0	0	0	0	0	0	0	0	0	0	0	0	0	0	0	0	0	0	0	0	0	0	0	0	0	0
Crygc	chr1:65071524-65073532	0	0	0	0	0	0	0	0	0	0	0	0	0	0	0	0	0	0	0	0	0	0	0	0	0	0
Crygb	chr1:65080226-65082267	0	0	0	0	0	0	0	0	0	0	0	0	0	0	0	0	0	0	0	0	0	0	0	0	0	0
Cryga	chr1:65100388-65103363	0	0	0	0	0	0	0	0	0	0	0	0	0	0	0	0	0	0	0	0	0	0	0	0	0	0
D630023F18Rik	chr1:65107312-65123193	0	0	0	0	0	0	0	0	0	0.0157775	0	0	0.0172381	0	0	0.0171115	0.0240629	0.0438064	0	0	0	0.0206876	0	0	0.0057785	0.0113511
Idh1	chr1:65158615-65186479	82.2701	50.8301	66.126	95.4618	72.3184	66.1951	89.7733	94.7423	92.7027	121.158	157.541	132.457	62.5433	55.7569	51.4445	65.5008	55.2773	50.083	85.5517	61.6106	58.3417	82.1493	92.3938	46.5325	78.6984	27.9516
Pikfyve	chr1:65186684-65278696	9.97738	5.95473	7.08756	10.2542	7.18189	5.36376	11.7464	5.16516	8.09976	12.1777	10.6947	8.01758	7.96915	7.47921	6.68101	11.4387	7.71522	5.56613	6.26998	6.78044	5.86272	5.84636	6.21613	2.01358	7.56498	2.4355
Pth2r	chr1:65311256-65389244	0.0175615	0	0.0823085	0.0564544	0	0	0	0	0	0	0.0309908	0	0	0	0	0.0192188	0	0	0.0153904	0.068157	0	0	0.0536786	0	0.0143233	0.0250563
Crygf	chr1:65926521-65928304	0	0	0	0	0	0	0	0	0	0	0	0	0	0	0	0	0	0	0	0	0	0	0	0	0	0
Map2	chr1:66175328-66442583	7.97955	5.34124	6.07467	9.10771	7.89799	5.20358	10.2095	6.00573	8.3246	10.4355	9.26514	7.56586	7.10849	6.19068	5.42347	8.50393	6.88023	5.66199	6.95489	4.85784	4.6921	6.32829	5.72645	1.71995	6.81081	1.97341
Unc80	chr1:66468446-66699148	0	0	0	0.00262813	0	0	0.00246058	0	0	0.00480723	0	0	0.0025794	0	0	0.00263696	0	0	0.00211323	0.00516642	0	0	0.0167586	0	0.00163127	0.00359844
Rpe	chr1:66700892-66719805	25.9528	22.1943	26.3937	28.5252	28.2016	28.509	25.4368	34.6665	27.9703	29.9585	35.5192	26.4875	19.6076	27.2478	27.6075	22.9451	29.452	22.5209	29.7819	33.1113	33.5201	29.1796	36.469	15.2184	27.7699	5.0154
Kansl1l	chr1:66719242-66817595	6.81753	5.91777	7.12691	8.39394	7.15157	7.95977	7.47582	8.46407	7.7162	7.29588	9.47093	6.72231	5.71869	5.82975	5.15569	6.42134	6.40319	4.7795	5.99196	7.10982	6.82322	6.0899	8.87495	3.97331	6.82017	1.30356
Acadl	chr1:66830838-66863309	36.9107	31.3284	31.3625	44.5912	37.4009	41.2955	39.2087	29.545	30.9904	39.2588	27.2691	16.5039	43.9906	35.2008	34.3418	40.0992	35.1741	28.8792	47.6282	29.672	27.251	51.2417	32.7829	10.9019	34.2845	9.04375
Myl1	chr1:66924295-66945056	0	0	0	0	0	0	0	0	0	0	0	0	0	0	0	0	0	0	0	0	0	0	0	0	0	0
Lancl1	chr1:67000516-67038872	10.4955	7.31891	9.86249	10.377	8.45881	10.3879	9.4288	11.0508	10.1003	9.92853	11.7398	9.08685	8.71145	8.63348	8.41733	9.67031	7.76535	7.23235	11.3741	10.2174	9.55202	11.6956	9.24089	6.34581	9.46216	1.41759
Cps1	chr1:67123065-67230448	0	0	0	0	0	0	0	0.0162865	0	0	0	0	0	0	0	0	0.0102667	0	0.00648653	0	0	0	0	0	0.00137666	0.0039959
Erbb4	chr1:68039965-69108059	0	0	0	0	0	0	0	0	0	0	0	0	0	0	0	0	0	0	0	0	0	0	0	0	0	0
Ikzf2	chr1:69531209-69685960	5.28516	3.24409	4.01054	5.75934	4.0016	2.87597	5.76885	2.27176	3.57302	4.94869	3.98353	2.48888	4.37799	3.41806	3.38162	5.43621	4.15125	3.17136	3.04638	3.01413	2.70694	2.4464	2.14871	0.392077	3.57927	1.28305
Spag16	chr1:69826969-70725132	0	0	0	0	0.0276567	0	0	0	0	0	0	0	0	0	0	0	0	0	0	0	0	0	0	0	0.00115236	0.0056454
Vwc2l	chr1:70725714-70885397	0	0	0	0	0	0	0.00999672	0	0	0	0	0	0	0	0	0	0	0	0	0	0	0	0	0	0.00041653	0.00204057
Bard1	chr1:71027534-71102972	8.59551	5.84124	6.74163	8.38458	6.31531	5.89376	7.53489	4.02623	5.15707	6.47362	4.16465	3.16173	8.51601	7.05432	6.65667	9.43976	6.44749	5.63238	6.36495	6.7592	5.85054	6.03997	4.86609	2.2842	6.17507	1.70486
Abca12	chr1:71243089-71414910	0.00424139	0	0	0.00924869	0	0	0.0130573	0	0	0	0	0	0.0182766	0.00708929	0	0.00466894	0	0	0.00732767	0	0	0.00541389	0	0	0.00288849	0.00494701
Atic	chr1:71557155-71579403	104.766	96.3544	96.0988	108.297	113.903	74.7768	106.886	86.9184	107.611	109.451	132.65	84.8723	112.721	115.203	107.574	118.072	125.187	110.905	121.188	99.5281	105.166	124.897	101.666	64.9999	105.404	15.8294
Fn1	chr1:71585472-71653234	676.08	201.516	197.626	568.788	181.695	344.681	691.094	188.394	158.434	534.385	144.433	149.515	581.34	204.983	217.593	565.261	204.223	172.606	146.639	265.824	193.338	112.997	80.1981	26.4161	283.669	199.524
Apol7d	chr1:71653334-71662843	0.145372	0.207167	0	0	0.0940638	0	0.0501961	0	0.0775478	0	0.0752285	0	0	0.0677115	0.0646975	0.161892	0	0	0.288359	0.457033	0	0.186817	0.110304	0	0.0827662	0.11359
Gm8883	chr1:71888111-71891204	0.185955	0.197072	0.10244	0.0428742	0.208283	0.165024	0.0805473	0	0	0.0587091	0	0.269317	0.187145	0.213348	0.0716189	0.0863054	0.0599771	0.180124	0.101423	0.168217	0.238354	0.049893	0	0	0.111109	0.0858685
4933417E11Rik	chr1:71958997-72005195	0.0936109	0.0920181	0	0.0341244	0	0.128399	0.0321803	0.146712	0	0.0316751	0.119592	0	0	0.109751	0	0	0.04617	0	0.0270671	0.0648463	0.121202	0	0	0	0.0436395	0.051434
Mreg	chr1:72159232-72212307	2.81823	1.0356	1.13884	1.99204	0.770216	1.08899	1.84925	1.11576	1.07724	1.11015	1.09323	0.44809	2.65792	1.44102	1.4763	2.18321	1.26961	1.57309	2.68032	1.91491	1.53368	2.19879	0.932001	0.793814	1.50801	0.647547
Pecr	chr1:72259172-72284314	4.37152	4.82123	5.51869	4.73406	4.4519	8.73114	3.7342	7.05759	4.36738	3.55656	4.67754	3.90985	4.12949	5.15464	5.65313	4.41174	4.6896	4.57261	6.27572	6.20586	7.156	5.89775	5.25002	4.64154	5.16541	1.22482
Tmem169	chr1:72284372-72302995	0.814804	0.220078	0.158139	0.5642	0.287523	0.203501	0.434214	0.233383	0.161731	0.687094	0.39993	0.266568	0.645547	0.153866	0.152364	0.443298	0.418925	0.171691	0.561871	0.280706	0.240227	0.644523	0.288004	0.217375	0.360398	0.197556
Xrcc5	chr1:72307420-72394953	22.0185	15.6767	20.5141	23.6837	18.425	16.299	23.127	19.9369	19.2818	24.9125	29.4872	20.4717	20.3815	22.9333	19.9866	20.7209	20.9205	17.5126	23.3225	19.5225	19.0036	22.78	20.6524	12.4297	20.5833	3.38345
2014-03-04	chr1:72427111-72536564	0.0193161	0	0.0717393	0.00697079	0	0	0.0194697	0.0218887	0	0.00629216	0.016337	0.0408439	0.00669442	0	0.0324724	0.0277239	0.0545226	0.0269465	0.0118397	0.0568752	0.0183421	0.0337403	0	0	0.0196673	0.0203602
Smarcal1	chr1:72583250-72636790	2.84419	2.43657	2.55254	3.12778	2.92725	1.90598	3.2121	2.16016	2.35597	3.15315	3.40952	2.79075	3.22907	2.87531	2.79594	3.3158	3.07231	2.70773	2.68698	2.73374	2.29236	3.15933	2.10793	1.16822	2.70919	0.522416
Ankar	chr1:72642979-72700564	0	0.0199427	0	0	0.0182464	0	0.00967658	0	0	0.00966472	0	0	0	0	0	0	0	0	0	0.0148911	0	0.0119586	0	0	0.00351584	0.00654673
Rpl37a	chr1:72711259-72713813	550.317	673.347	856.565	592.474	750.317	1076.57	514.846	1199.95	932.318	592.108	1269.43	908.062	830.275	865.409	788.241	748.504	746.01	893.043	1229.51	1183.47	1023.45	1163.98	1323.09	983.347	903.943	239.482
Igfbp2	chr1:72824479-72852471	0	0	0	0	0	0	0	0	0	0.0223482	0	0	0	0	0	0	0	0	0	0	0	0	0	0	0.000931175	0.00456181
Igfbp5	chr1:72858064-72874865	0	0	0.0156138	0	0	0	0	0	0	0	0	0	0	0.0105298	0	0.0049292	0	0	0.00418413	0	0	0	0	0	0.00146904	0.00387117
Tnp1	chr1:73015074-73015899	0	0	0	0	0	0	0	0	0	0	0	0	0	0	0	0	0	0	0	0	0	0	0	0	0	0
1700027A15Rik	chr1:73016035-73025508	0	0	0	0	0	0	0	0	0	0	0	0	0	0	0	0	0	0	0	0	0	0	0	0	0	0
Pinc	chr1:73391384-73407569	0	0	0	0	0	0	0	0	0	0	0	0	0	0	0	0	0	0	0	0	0	0	0	0	0	0
D530049I02Rik	chr1:73398967-73430779	0	0	0	0	0	0	0	0	0	0	0	0	0	0	0	0	0	0	0	0	0	0	0	0	0	0
6030407O03Rik	chr1:73618380-73864466	0	0	0	0	0	0	0	0	0	0	0	0	0	0	0	0	0	0	0	0	0	0	0	0	0	0
Tns1	chr1:73910230-74124447	2.91806	1.70397	1.51888	3.08551	1.07591	1.8819	3.5551	0.92214	0.995096	2.58915	0.807639	0.88309	2.01684	1.40587	1.2352	1.88034	1.05394	0.963958	0.601977	0.886133	0.822915	0.626844	0.229958	0.168869	1.40955	0.892497
Rufy4	chr1:74125540-74148230	0.0118896	0	0.0382646	0.0130802	0	0	0	0	0.0315134	0	0	0	0	0	0	0.0131446	0	0	0.0105219	0	0	0	0	0	0.00493393	0.0103608
Cxcr2	chr1:74153993-74161246	0.211388	0.134984	0.117081	0.205744	0.177175	0.330751	0.204964	0.297493	0.174467	0.190136	0.0667386	0.0975218	0.127659	0.204236	0.162004	0.0638974	0.151965	0.190005	0.284163	0.190172	0.132968	0.286102	0.152274	0.154035	0.179497	0.0686629
Cxcr1	chr1:74191785-74194631	0	0	0	0	0	0	0	0	0	0	0	0	0	0	0	0	0	0	0	0	0	0	0	0	0	0
Arpc2	chr1:74236549-74268213	138.839	126.401	133.032	137.342	134.08	144.403	123.372	154.503	137.489	137.528	126.576	91.9737	134.134	142.812	132.902	132.009	140.938	130.686	173.027	153.313	147.182	173.346	136.649	76.9874	135.814	20.344
Gpbar1	chr1:74278599-74279589	0.145893	0.235903	0.343104	0.20703	0	0.582262	0.0503627	0.160073	0.147125	0.134269	0.354693	0.26322	0.343522	0.120235	0.742744	0.0535358	0.104709	0	0.287145	0.282964	0.142326	0.124148	0.457161	0	0.220101	0.184385
Aamp	chr1:74279839-74284738	46.1454	71.257	60.3364	52.1265	76.2951	68.8998	52.0332	75.4186	70.9345	55.8843	74.1742	57.4201	50.3955	71.4684	70.5912	50.1606	73.1593	67.5005	59.8048	72.6007	75.4556	69.2274	37.2447	52.2339	62.9487	11.2002
Pnkd	chr1:74285033-74353692	13.078	23.5478	20.907	14.3441	15.2845	26.3476	15.5127	26.7339	21.7845	13.6971	18.9812	16.9143	13.1025	22.1547	20.0469	12.887	19.2582	16.8623	15.7442	26.0976	20.2128	15.488	14.6981	17.723	18.392	4.3486
Tmbim1	chr1:74288246-74304336	30.6418	24.3585	25.5671	31.7417	26.5093	22.2994	28.8746	24.861	29.2943	36.2974	36.5543	31.7743	37.4668	29.4809	25.6896	33.0201	27.9901	26.3603	36.0544	23.8316	27.0957	33.6619	26.2537	18.3197	28.9166	4.93523
Gm216	chr1:74362107-74369321	0.2881	0.172072	0.312534	0.32333	0.112552	0	0.110698	0.197544	0.0912447	0.1684	0	0.111524	0.330711	0.173057	0.254251	0.172568	0.235948	0.196676	0.273512	0.237004	0.252208	0.274913	0.0470878	0.0646326	0.183357	0.099056
Slc11a1	chr1:74375202-74386051	0.518778	0.315309	0.439002	0.254441	0.315552	0.413719	0.257988	0.413805	0.211233	0.166633	0.140269	0	0.73324	1.10365	0.598741	0.362522	0.416237	0.52787	0.510527	0.903441	0.357985	0.548456	0.0651774	0.229945	0.408522	0.253811
Ctdsp1	chr1:74391608-74397285	38.3188	33.9907	30.7917	36.5506	30.6655	28.9566	37.322	23.0003	30.0592	33.7417	34.9284	22.7797	44.4346	37.6977	34.0303	36.1377	31.0726	30.6545	31.1538	21.79	26.831	37.8682	17.5162	13.7658	31.0024	7.16969
Mir26b	chr1:74394309-74394394	0	0	0	0	0	0	0	0	0	0	0	0	0	0	0	0	0	0	0	0	0	0	0	0	0	0
Vil1	chr1:74409383-74435560	0.0381937	0	0.0288018	0.0515248	0.0593835	0.0937409	0.0397069	0	0.0244907	0.028263	0.0199512	0.0483001	0.0202262	0	0	0.0104784	0.0336117	0.0330428	0.0257881	0.0234213	0.0450322	0.0121551	0	0	0.0265047	0.0230621
Usp37	chr1:74435509-74544286	14.6992	9.49149	9.67719	15.2595	10.1249	6.76792	14.5402	6.91186	9.91964	14.476	11.1468	8.40816	14.7284	12.3433	10.9711	17.4295	10.799	9.2501	11.5602	9.95776	9.94972	12.1037	10.6674	4.33095	11.0631	3.0369
Rqcd1	chr1:74506059-74530842	41.715	37.549	35.3005	41.3642	40.9696	36.4876	38.2563	35.5202	36.153	36.0822	35.2424	23.9452	40.443	43.3093	39.8751	44.5644	42.3712	36.1964	43.0922	37.9408	41.119	43.8879	35.2108	20.255	37.7854	5.73765
Plcd4	chr1:74542888-74565977	0	0.0348067	0	0.0123874	0	0	0	0	0	0.0114746	0.0215726	0	0.0244568	0.0203983	0	0.0248891	0	0	0.0194217	0.0214724	0	0.0142676	0	0	0.0085478	0.0111978
Zfp142	chr1:74565127-74588028	5.69245	3.02533	2.87602	6.15841	3.28915	3.00162	6.79951	2.04258	2.99857	5.85806	2.49555	2.82827	5.85275	3.35736	3.66269	5.92472	3.90454	2.87792	2.47744	3.74678	3.18615	3.34078	1.88047	0.650857	3.66367	1.566
Bcs1l	chr1:74588360-74592443	8.22939	7.7174	7.45307	9.11112	8.08687	9.09747	7.90343	9.34554	7.09627	8.5819	6.74402	5.39032	9.62357	8.89109	8.11639	8.79979	8.31447	7.73024	10.3242	9.72619	8.05147	10.6503	6.08357	5.12461	8.1747	1.40051
Rnf25	chr1:74593751-74601397	8.64619	8.48966	10.1949	8.999	10.0739	13.1449	9.0151	11.3823	10.1433	10.2443	12.1717	11.4951	10.169	9.83734	10.5826	9.08555	9.39408	10.6853	12.9179	14.0029	12.3673	12.9569	13.2323	12.0645	10.8873	1.63824
Stk36	chr1:74601454-74636893	0.384319	0.355566	0.143312	0.379546	0.318465	0.233089	0.639716	0.209745	0.366493	0.573536	0.352239	0.133212	0.447752	0.325076	0.270604	0.409419	0.371984	0.189317	0.375161	0.250416	0.321386	0.525779	0.354931	0.137394	0.336186	0.13014
Ttll4	chr1:74661753-74697973	13.7801	8.91349	8.94427	14.5774	10.3215	8.85017	14.0646	7.97127	10.8952	14.2591	10.4961	8.14438	15.9174	11.1612	10.3023	15.5555	12.708	10.6938	10.2963	11.0176	9.86889	11.3789	6.73888	4.07552	10.8722	2.85812
Cyp27a1	chr1:74713573-74737890	0	0	0	0	0	0	0	0	0	0	0	0	0	0	0	0	0	0.0606675	0	0	0	0	0	0	0.00252781	0.0123837
Prkag3	chr1:74738921-74748955	0.13619	0.0404717	0	0.149436	0	0.106451	0.164625	0.0309439	0.0851598	0.215866	0.0705818	0.119577	0.108161	0.0448516	0.0456437	0.112221	0.0761578	0.149015	0.112119	0.107138	0.102379	0.188542	0.0457493	0	0.0921367	0.0589263
Wnt6	chr1:74771891-74785319	0.203629	0.179346	0.132188	0.41154	0.22018	0.23167	0.344353	0.124622	0.115652	0.376824	0.182327	0.100146	0.233108	0.0944578	0	0.160276	0.0413202	0	0.240347	0	0	0.264881	0.0898278	0	0.156112	0.121068
Wnt10a	chr1:74792018-74804175	0.0774593	0	0.0751689	0.0416467	0	0.130368	0.0611866	0.0704449	0.0649171	0.107421	0	0	0.119694	0	0	0.242228	0	0	0.0778526	0	0.0637621	0.0767511	0.103391	0	0.0546788	0.0599978
Cdk5r2	chr1:74855028-74857732	0	0	0	0	0	0	0	0	0	0	0	0	0	0	0	0	0	0	0	0	0	0	0	0	0	0
Fev	chr1:74881508-74885408	0	0	0	0	0	0	0	0	0	0	0	0	0	0	0	0	0	0	0	0	0	0	0	0	0	0
Cryba2	chr1:74889943-74893135	0	0	0	0	0	0	0	0.173335	0	0	0	0	0	0	0	0	0	0	0	0	0	0	0	0	0.00722229	0.0353819
Mir375	chr1:74900657-74900721	0	0	0	0	0	0	0	0	0	0	0	0	0	0	0	0	0	0	0	0	0	0	0	0	0	0
Ccdc108	chr1:74902079-74935599	0	0	0	0	0.0153383	0	0	0	0	0	0	0	0.00457506	0	0	0	0	0	0	0	0	0	0	0	0.000829723	0.00322808
Ihh	chr1:74945317-74951651	0	0	0.109574	0.0631641	0.119188	0.0933554	0.0310499	0.0510193	0	0.0956466	0.0738935	0	0.0754003	0.0756618	0.0392201	0.0165336	0.0667094	0	0.0585076	0.0454808	0.135689	0.0384481	0	0.1536	0.0559226	0.046007
Nhej1	chr1:74967345-75046639	2.69639	3.49482	3.52976	3.3713	3.68588	6.10945	2.41593	6.25552	3.93165	2.21375	3.44949	3.92755	2.12858	3.8374	2.85986	3.60668	3.19014	3.60796	3.40413	4.01572	4.32297	3.21646	5.04609	5.81709	3.75561	1.10432
Slc23a3	chr1:75125541-75133890	0.0225732	0.163661	0	0.0242446	0.0648887	0	0.116444	0.0574433	0.157122	0.130496	0.0877873	0	0.046601	0	0.0437935	0.0741414	0.0363445	0	0.103227	0	0.148955	0.169096	0.246913	0.167572	0.0775543	0.0708377
Cnppd1	chr1:75135214-75142368	14.8398	16.2989	15.1385	15.0523	17.5393	15.0916	15.1563	16.844	16.6568	16.2253	22.4009	17.1862	16.0246	17.9237	18.7556	13.5153	17.139	13.6603	12.8692	14.0978	14.6467	15.7245	11.7216	10.7949	15.6376	2.39899
Fam134a	chr1:75142785-75147909	32.8271	34.9006	32.0431	35.4025	36.2531	35.0668	29.1592	34.4931	33.7663	30.8366	35.5896	30.0106	39.7496	34.4871	34.7112	30.8998	33.4917	32.4359	29.4255	29.875	31.2782	34.8834	26.3526	26.6515	32.6913	3.16228
Zfand2b	chr1:75168645-75171626	7.04729	7.03353	7.5415	7.11217	8.50446	12.9301	6.07741	15.0662	9.72264	6.93854	9.67587	9.99991	6.23689	7.25138	8.65543	5.70395	7.02476	5.95858	11.723	14.6087	11.2145	10.2161	10.4443	7.32544	8.91719	2.68198
Abcb6	chr1:75171640-75180283	5.82266	7.99704	7.12009	6.40569	8.34598	8.32194	5.74275	9.19284	7.76334	6.4799	10.9165	9.00995	7.15898	8.58554	7.80658	5.30605	8.53041	8.04356	7.11153	9.15123	8.51547	7.50778	8.15303	7.4992	7.77033	1.26749
Atg9a	chr1:75180865-75191923	13.7355	11.1253	10.893	15.5675	12.5209	8.55914	16.9219	6.86075	12.573	15.8124	12.9959	11.8343	15.8273	12.4392	12.6593	13.0748	12.8616	10.2979	8.80453	7.09189	8.8626	10.5993	5.2595	3.79163	11.2904	3.38322
Ankzf1	chr1:75192159-75199385	4.75252	3.51738	3.98426	5.96175	2.87981	3.40365	5.92021	4.5614	4.18358	5.7268	5.82578	3.88126	5.95953	3.78182	3.55587	4.88927	4.16269	3.76245	5.35826	3.63805	2.65656	4.25195	3.20832	2.50038	4.26348	1.07614
Glb1l	chr1:75198234-75210778	2.65259	1.97929	2.63745	3.17477	2.46002	1.93095	2.79315	2.15625	2.54821	2.5074	2.78494	1.97032	3.23152	2.53784	2.33641	3.33737	2.05646	2.36373	2.2643	2.32977	2.25131	2.4862	1.87169	1.58672	2.42703	0.436871
Stk16	chr1:75210828-75215606	11.8506	11.5523	13.1803	13.2036	11.7668	18.7906	11.443	18.2125	12.909	12.5619	10.2945	8.98823	13.4133	12.8224	11.0617	14.1442	12.9109	12.3955	20.3437	19.7049	16.175	19.5355	15.0747	10.8332	13.882	3.22626
Tuba4a	chr1:75214973-75219253	61.2581	34.4096	37.2993	53.7767	37.1205	27.3548	46.8393	36.9707	37.537	46.7	43.2898	34.6885	62.4467	39.5472	39.156	50.1457	38.9163	41.3162	53.6669	36.6479	40.0538	58.9081	40.4919	33.6681	43.0087	9.28678
A630095N17Rik	chr1:75220094-75232093	0.14094	0	0	0.155826	0	0	0.0726112	0.162144	0	0	0	0	0.0597511	0.122766	0	0	0	0	0	0.143446	0	0.18232	0.456623	0	0.0623511	0.107008
Dnajb2	chr1:75236422-75245692	11.0203	9.76445	7.78187	11.8099	10.5429	11.0425	10.4981	10.9813	10.3319	14.8516	10.5067	6.97587	14.25	11.6608	10.7806	9.39384	11.1819	9.19603	9.75747	11.2121	10.6989	12.7124	7.69535	6.23894	10.4536	2.00726
Ptprn	chr1:75247040-75264208	17.2764	14.5782	11.0862	13.8155	11.0822	7.38181	12.9158	6.34912	9.14523	10.0179	8.25688	7.24086	18.4033	13.2313	14.1848	11.8643	10.2977	10.0926	6.7739	6.7558	7.54124	7.80714	4.28088	3.57239	10.1646	3.83453
Resp18	chr1:75272201-75278380	0	0	0	0	0	0	0	0	0	0	0	0	0.0400301	0	0	0.0409749	0	0	0	0	0	0	0	0	0.00337521	0.0114359
Dnpep	chr1:75308564-75317637	39.4737	41.5644	42.8386	40.1025	44.4163	46.7279	39.7797	49.7692	44.2818	53.1979	63.5444	53.1837	33.0876	45.762	45.2634	29.3386	41.3772	45.0922	45.3028	44.2664	47.3481	45.3219	47.3514	44.8223	44.7173	6.63905
Des	chr1:75360343-75367715	0.449623	0.56557	0.768634	0.277992	0.730454	0.40668	0.326296	0.406336	0.541175	0.262335	0.584122	0.521725	0.449802	0.993402	0.589794	0.568116	0.796109	0.524228	0.356922	0.563355	0.630064	0.29597	0.197242	0.235801	0.501739	0.196285
Gm15179	chr1:75368209-75375015	0	0	0	0	0	0	0	0	0	0	0	0	0	0	0	0	0	0	0	0	0	0	0	0	0	0
Speg	chr1:75375296-75432306	16.9071	15.021	14.903	19.3502	15.3093	22.5441	17.6504	18.9158	16.1344	16.9904	15.1197	10.8311	20.7973	16.3273	15.2062	17.3481	14.6825	14.5855	20.3669	18.3224	16.4461	19.7917	11.6042	10.7211	16.4948	2.99917
Gmppa	chr1:75435942-75443176	25.2238	15.9746	16.8943	22.0197	16.832	20.805	21.4801	16.2092	18.3545	23.1235	17.5771	12.2745	29.8774	21.6713	20.699	17.2313	17.2119	16.1371	18.3468	19.1513	14.898	24.4707	7.95721	14.7802	18.7167	4.5488
Asic4	chr1:75450509-75474340	0.0320595	0	0	0	0.0439345	0.0688359	0.0223857	0.0388275	0	0.0102448	0	0	0.0443005	0	0	0	0	0	0.0102804	0.0669379	0	0.0138773	0	0	0.0146535	0.0222615
Chpf	chr1:75474568-75479471	54.9771	53.7206	41.8867	54.2559	49.4965	34.1373	54.6461	33.9928	45.4314	43.5734	44.1114	32.1768	61.3635	53.7742	54.0716	50.9753	52.9846	50.5328	43.5864	34.6029	44.179	46.3173	26.6463	25.7786	45.3008	9.70118
Tmem198	chr1:75479531-75485693	0.376291	0.875159	0.338832	0.419049	0.374644	0.470317	0.379804	0.380397	0.116274	0.401628	0.36181	0.535382	0.42148	0.752787	0.787818	0.522713	0.581799	0.628939	0.300571	1.07372	0.806603	0.482253	0.278454	0.22562	0.495514	0.22603
Obsl1	chr1:75485824-75506452	19.7389	21.232	18.2343	21.6235	21.3442	17.2033	22.4753	14.6215	19.427	20.1802	21.5578	16.2048	22.7402	19.7116	21.6135	20.4125	22.2906	20.2697	16.8068	16.551	18.4538	17.6001	12.8892	11.352	18.9389	3.04653
Inha	chr1:75507076-75510354	1.20837	0.931114	0.689663	1.24791	1.75608	1.15618	1.0098	1.20831	1.54479	1.47795	1.06113	1.40719	1.50287	0.825416	1.10628	1.14191	0.669641	0.958299	1.36547	1.19828	1.48303	0.870161	0.583774	0.768965	1.13219	0.30901
Stk11ip	chr1:75521528-75537335	3.11933	3.62592	3.1365	3.60034	3.53017	2.35284	3.46408	2.61897	3.39038	3.44509	3.58672	3.23262	4.15837	4.21275	3.70409	3.654	3.46506	3.05128	3.50992	3.03261	4.23604	4.77137	3.86019	2.95546	3.48809	0.531624
Slc4a3	chr1:75546265-75559431	1.7874	2.61884	2.63623	1.96668	2.33	2.65988	1.66196	2.45526	2.26002	1.84971	3.3227	3.06849	2.04971	2.5688	1.78106	1.5686	2.17114	2.60933	1.38841	2.8579	2.43378	1.31187	1.92353	1.51869	2.2	0.539371
Gm17751	chr1:76489132-76502028	0	0	0	0	0	0	0	0	0	0	0	0	0	0	0	0	0	0	0	0	0	0	0	0	0	0
Epha4	chr1:77367184-77515088	11.4183	8.1885	9.3397	11.3701	9.75238	6.84144	14.9802	6.89837	9.88175	14.279	13.1308	9.16153	8.7686	6.87809	6.86427	10.531	8.00815	5.66166	5.78134	4.95848	4.54174	4.94796	4.19136	1.36203	8.23903	3.34613
Pax3	chr1:78101266-78197136	0	0	0	0	0	0	0	0	0	0	0	0	0	0	0	0	0.0155854	0	0	0	0	0	0	0	0.000649392	0.00318136
Sgpp2	chr1:78310345-78420286	0.307017	0.176218	0.146804	0.226228	0.153365	0.405938	0.252087	0.321451	0.148397	0.264743	0.173906	0.116419	0.275978	0.265558	0.20817	0.368116	0.350164	0.194037	0.200484	0.51085	0.192007	0.10172	0.223277	0.0878816	0.236284	0.102354
Farsb	chr1:78424835-78488846	74.6996	46.2057	49.6733	69.1633	55.5153	31.0362	66.1756	41.8449	52.2646	69.9349	71.2256	55.7291	68.0135	63.6888	53.522	70.8264	60.4601	48.7779	63.0171	41.3385	47.8071	65.4492	52.7971	28.402	56.1487	12.7172
Mogat1	chr1:78511059-78538173	0.0413282	0	0.186363	0.0447217	0	0	0.0433362	0.0873937	0	0	0	0	0	0.0686933	0.0675008	0.0463714	0.0566215	0	0.0368033	0.0790132	0.150069	0	0	0	0.0378423	0.050362
Acsl3	chr1:78657824-78707743	55.9171	24.6955	28.2057	71.4148	34.8198	29.0311	79.4298	41.0789	48.3887	108.32	95.957	71.1916	40.3937	29.5466	27.6864	53.4538	32.8415	29.9897	58.0236	35.645	35.2721	54.5683	40.9974	24.893	47.99	22.8679
Utp14b	chr1:78657824-78667601	13.9122	4.86676	6.37765	16.4409	6.30089	5.90604	18.7955	6.51736	8.9172	25.269	12.4971	10.8583	10.7688	6.15162	5.42009	16.5355	6.53107	5.09649	9.89901	7.75429	6.46602	11.4033	7.09268	3.00204	9.69916	5.30551
Kcne4	chr1:78816948-78820025	0.0172391	0.0465656	0	0	0	0	0.0180129	0	0	0	0	0	0	0.0270945	0	0	0	0	0	0	0	0	0	0	0.004538	0.0114775
Scg2	chr1:79434668-79440090	1.04503	2.49386	3.04411	0.428994	2.19629	2.13033	0.347982	2.289	2.7549	0.341687	4.18896	4.27329	0.541275	1.64977	1.40367	0.348821	1.27667	0.909808	0.257762	0.685147	1.00848	0.195788	0.763799	0.611229	1.46611	1.2073
Ap1s3	chr1:79606875-79671972	4.51141	3.01966	3.85892	5.15007	3.8536	6.21483	4.64607	4.40286	4.16047	4.52243	4.04231	4.24669	3.52315	3.80368	3.96196	3.6593	3.74438	3.1455	3.07354	5.82882	3.23174	4.22316	2.79456	1.10247	3.94673	1.02651
Wdfy1	chr1:79702261-79761769	15.3985	18.207	22.5738	15.01	22.3006	18.4096	15.1011	18.991	20.3568	18.2234	21.5368	18.3975	15.1444	21.2601	20.481	14.0981	19.3078	20.9599	15.8034	22.0714	18.7975	16.3748	18.2474	8.61685	18.1529	3.2694
Mrpl44	chr1:79776017-79781445	14.3736	20.284	18.8644	15.1019	18.995	23.2109	12.809	24.0286	20.71	15.1997	22.3645	17.9611	14.7918	22.3598	20.9824	13.2195	20.5045	22.4483	18.9531	23.3111	24.3151	18.8459	23.8044	14.9554	19.2664	3.69767
Serpine2	chr1:79794320-79858665	28.7821	21.7523	24.5426	25.1983	22.0152	23.9095	21.7067	20.3345	21.1025	19.2988	17.7919	11.8665	32.2446	31.5234	33.4343	25.0831	27.483	26.8547	25.4655	23.3481	25.0702	22.4752	11.9019	9.26719	23.0188	6.07899
Fam124b	chr1:80198698-80213944	0.0142913	0	0	0	0	0	0	0.0312657	0	0	0	0	0	0	0	0	0	0	0	0	0.0261889	0	0	0	0.00298941	0.00847802
Cul3	chr1:80266817-80340430	77.056	48.3731	56.3283	82.6881	60.435	45.4754	80.2688	53.8502	60.1448	86.3193	70.4212	51.881	68.0253	66.8962	54.7328	80.3653	62.6791	54.5831	71.7729	54.1262	55.7827	75.1527	54.2439	22.5172	62.2549	14.4597
1700016L21Rik	chr1:80445931-80475660	0	0	0	0	0	0	0	0	0	0	0	0	0	0	0	0	0	0	0	0	0	0	0	0	0	0
Dock10	chr1:80501072-80758553	0	0	0	0.00494464	0.0110385	0	0	0	0	0.0137394	0.00826689	0.0174702	0	0.00758039	0	0	0	0	0	0	0.0164615	0	0	0	0.00331256	0.00579995
Nyap2	chr1:81077316-81271651	0	0	0	0	0	0	0	0	0	0	0	0	0	0	0	0	0	0	0	0	0	0	0	0	0	0
Irs1	chr1:82233104-82291439	23.8115	19.841	20.6053	23.8802	24.061	18.5472	30.4948	17.2766	24.5755	26.4928	23.7881	18.6175	18.4175	17.5138	17.2659	20.3471	19.8259	16.112	10.2036	16.416	14.4311	8.86116	10.2549	3.97948	18.5675	6.05479
Rhbdd1	chr1:82316578-82445367	23.2772	14.4022	16.4379	21.737	15.0646	10.2276	21.5369	12.2314	16.0417	27.2626	25.0633	23.1918	24.3859	18.3876	15.2791	21.7861	15.566	14.4563	17.8682	12.1106	12.2996	19.8231	16.9222	8.97364	17.6805	4.97972
Col4a4	chr1:82450722-82586849	0.0150571	0.0425379	0	0.0200644	0.0233892	0.0566049	0.0236341	0	0.00964421	0.0259282	0	0.039384	0.0399797	0.00760661	0.0156016	0.0330871	0.0132218	0	0.00671331	0.036764	0.0177752	0	0.0155989	0	0.0184413	0.0161892
Col4a3	chr1:82586920-82722059	0.0164962	0.0240255	0.0202548	0.0424505	0	0.0657615	0.0546674	0.0369503	0.0170244	0.0229855	0.0342748	0.017418	0.0317163	0.0267857	0.0205367	0.0434619	0.00579815	0.0113324	0.0348108	0.0242949	0.015398	0.0291767	0.0546786	0.0601186	0.0296007	0.0170651
Mff	chr1:82724917-82752389	33.5588	34.33	40.155	32.8552	37.9868	47.8711	32.5184	51.4961	43.3757	37.0136	46.7315	32.2214	32.3567	41.116	37.0742	32.5498	35.3874	34.4901	42.171	49.4256	42.81	40.5672	43.5304	27.0336	38.6927	6.3304
Tm4sf20	chr1:82756648-82768456	0.0907082	0	0	0.161336	0.0675057	0	0.121643	0.122512	0.0570141	0.149058	0.0534782	0	0.0989378	0.0955511	0	0.0325912	0.0388203	0.0724108	0.100574	0.164302	0.0504843	0.0380349	0	0	0.0631234	0.0548344
Agfg1	chr1:82839482-82896275	42.5003	27.2837	31.4379	39.5441	32.2261	22.7108	38.7454	28.8233	32.3233	42.7282	36.4384	30.2865	42.6674	36.708	33.47	42.2887	36.7355	32.5723	37.5659	33.7799	33.0915	37.7269	29.561	16.0134	34.0512	6.47706
Slc19a3	chr1:83012522-83038448	0.0905553	0.0363049	0.0943406	0.0854947	0.0969165	0	0.0923854	0.0294679	0	0.0654666	0.247073	0.303086	0.0423586	0.0450755	0.0438196	0.0573883	0.0555284	0.0691523	0.0451817	0.078648	0.0484125	0.0507109	0.0824665	0	0.0733264	0.069006
Ccl20	chr1:83116765-83119167	0.971425	2.68061	2.1278	0.992616	1.67461	2.3955	2.00092	3.52663	1.05228	0.772928	2.21412	3.74689	1.30555	3.0525	2.04227	1.15668	3.21932	3.04738	1.37116	3.53908	2.50465	1.33657	3.18634	1.64662	2.14852	0.932394
Wdr69	chr1:83159761-83210572	0	0	0	0.0234034	0	0	0	0	0	0	0	0	0	0	0	0	0	0	0	0	0	0	0	0	0.000975142	0.0047772
Sphkap	chr1:83255780-83408200	0	0	0	0	0	0	0	0	0	0	0	0	0	0	0	0	0	0	0	0	0	0	0	0	0	0
Pid1	chr1:84036292-84284645	0.781102	1.63738	1.74969	0.961048	1.83678	1.7737	1.12167	2.21984	2.72195	1.53138	3.02453	1.93358	0.710013	1.53944	1.15056	0.656632	1.31807	1.47156	1.34694	1.04617	1.59785	1.30264	1.72865	0.912774	1.50308	0.586522
Dner	chr1:84369838-84696221	0.0359428	0.147894	0.0297833	0.0652462	0.0646191	0.0507952	0.0249983	0.0565974	0.0262258	0.0347153	0.0466738	0.0447994	0.0641412	0.044323	0.109132	0	0.0183889	0.104748	0.0777203	0.127599	0.120851	0.0778761	0.0387552	0.0541749	0.0610833	0.0373875
Mir5126	chr1:84695838-84695915	0	0	0	0	0	0	0	0	0	0	0	0	0	0	0	0	0	0	0	0	0	0	0	0	0	0
Trip12	chr1:84721188-84839304	43.6902	26.7154	30.9158	44.4897	32.4069	19.6522	56.1405	21.1796	33.2439	53.2318	39.8185	27.3092	36.7381	31.724	31.0312	55.3326	35.4951	26.6596	29.262	28.4851	26.125	26.5354	27.4228	7.75289	32.9732	11.3992
Fbxo36	chr1:84839840-84900486	1.95089	1.31885	1.79015	1.38382	0.916153	1.25496	1.75693	1.55082	0.860693	2.42604	2.336	2.02548	1.80564	0.777705	0.859791	1.57547	1.0496	0.493735	1.54214	1.01194	0.686511	1.67099	0.885003	1.07269	1.37508	0.527835
Slc16a14	chr1:84906704-84935083	0	0	0	0.0373339	0	0	0.0179636	0	0	0	0	0	0	0	0	0	0	0	0.0156299	0	0	0	0	0	0.00295531	0.00872576
A530032D15Rik	chr1:85088138-85109853	0.0212414	0.057837	0.0997222	0.0465026	0.0503922	0.324445	0.0435537	0.139148	0.12793	0	0.188114	0.167921	0.116266	0.0345983	0.137582	0.046581	0.115211	0	0.0544211	0.0408494	0.152188	0.0541029	0.198568	0.091795	0.0962071	0.0753077
Gm7609	chr1:85199610-85213762	0.583267	1.19116	1.26497	0.605975	2.00547	1.92319	0.718211	2.65491	2.50405	1.17564	4.0272	3.19668	0.629289	0.994708	1.17175	0.324216	1.53894	1.02635	0.695326	1.60147	1.68201	0.532612	3.11644	5.49702	1.6942	1.26128
C130026I21Rik	chr1:85246343-85270566	0.365184	1.0861	1.30752	0.202716	0.813123	0.666323	0.331951	1.28944	1.0837	0.520735	1.40017	1.06341	0.525508	1.23217	0.94118	0.205882	1.10804	0.628794	0.519253	1.23446	1.05551	0.530704	1.40503	1.41186	0.872032	0.402734
Sp110	chr1:85576898-85603891	0.221673	0.554888	1.23265	0.288294	0.746077	1.12558	0.225518	0.730297	0.907108	0.353817	0.996082	0.999242	0.404694	0.611478	0.760798	0.160718	0.664197	0.723231	0.399675	1.00187	0.425259	0.489403	0.772375	0.708777	0.645988	0.300735
Sp140	chr1:85600702-85645036	1.96095	2.75985	3.80253	2.0509	3.36678	3.81182	2.8155	3.23546	3.54334	2.68964	4.99793	4.23209	1.86223	3.41184	3.03921	2.55195	3.229	2.76671	1.387	2.8584	3.13064	1.83617	3.71538	2.76806	2.99264	0.828762
Sp100	chr1:85650049-85709448	0.843432	1.89576	2.35344	1.03538	2.14048	2.17635	1.35764	3.13863	3.0656	1.6667	3.95573	2.98998	0.841584	2.39023	1.81411	0.889993	2.19567	1.40533	1.04802	1.96626	1.58115	1.43956	3.659	2.72945	2.02414	0.885524
A630001G21Rik	chr1:85717082-85736606	0.236387	0.202225	0.399507	0.120786	0.309051	0.282663	0.168732	0.367208	0.524818	0.149925	0.438215	0.37503	0.161515	0.277601	0.487941	0.221352	0.431828	0.473062	0.0933503	0.502958	0.39929	0.140804	0.518426	0.451451	0.322255	0.141718
Cab39	chr1:85793446-85851577	45.2718	35.0037	39.4367	46.9925	41.0395	37.6737	42.286	44.8891	41.4754	48.922	53.0658	37.7048	38.5161	47.1408	39.4978	42.7997	44.6033	37.2812	46.8395	45.4625	43.4213	45.011	44.5423	26.3052	42.2992	5.43721
Itm2c	chr1:85894509-85908698	47.9849	62.8946	61.1477	44.6064	60.3151	70.5109	39.6152	63.72	63.022	42.0959	67.1276	57.4738	52.3674	55.4924	59.7884	42.2724	51.2869	57.3241	53.7395	54.2887	54.4395	46.9058	46.3462	50.9095	54.4031	8.3021
4933407L21Rik	chr1:85928482-85931756	0	0	0	0	0	0	0	0	0	0	0	0	0	0	0	0	0	0	0	0	0	0	0	0	0	0
Gpr55	chr1:85939536-85961055	0	0	0	0	0	0	0	0.0344621	0	0	0	0	0	0	0	0	0	0	0	0	0	0	0	0	0.00143592	0.00703455
Spata3	chr1:86021941-86029958	0	0	0	0	0	0	0	0	0	0	0	0	0	0	0	0	0	0	0.0253833	0	0	0	0	0	0.00105764	0.00518134
2810459M11Rik	chr1:86045862-86055456	0	0	0	0	0	0	0	0.0309165	0	0	0	0	0	0	0	0	0	0	0	0	0	0	0	0	0.00128819	0.0063108
Psmd1	chr1:86064618-86139295	111.9	75.4992	78.0004	116.188	88.5902	62.335	107.438	72.586	86.8554	110.718	95.8915	60.8505	94.6807	92.4978	90.2059	112.11	94.1561	79.7483	112.161	81.914	80.1412	108.651	85.2728	44.0731	89.2693	18.624
Htr2b	chr1:86099036-86111970	0.444894	0.109024	0.138029	0.700981	0.0957614	0.605003	0.319922	0.258385	0.198643	0.465307	0.108789	0	0.565385	0.198341	0.260915	0.704539	0.136678	0.306818	0.118682	0.804989	0.393048	0.173866	0.179463	0.244211	0.31382	0.222993
Armc9	chr1:86154779-86278284	3.51393	5.43565	5.13264	3.94957	4.17147	4.69684	3.72514	3.40749	4.51234	3.90125	4.38558	3.37992	3.2033	4.54007	4.6668	3.63954	4.59781	3.84583	3.96584	5.38362	4.81519	4.87626	4.47954	3.14956	4.22397	0.669496
B3gnt7	chr1:86303220-86307305	0	0	0	0	0	0.0748962	0	0	0	0.0121221	0	0	0.0130793	0	0	0	0	0	0	0	0	0	0	0	0.00417073	0.0154779
Ncl	chr1:86344718-86359455	75.5355	49.8223	36.4582	82.7007	70.7966	52.854	77.7044	33.117	40.5257	73.0258	24.2573	17.4408	78.2045	52.3373	62.9892	102.68	77.6102	47.3728	73.3209	52.675	46.962	83.4183	29.8858	8.52239	56.259	23.8807
Snora75	chr1:86351169-86351285	0	0	0	0	0	0	0	0	0	0	0	0	0	0	0	0	0	0	0	0	0	28.3877	0	0	1.18282	5.79461
Snord82	chr1:86356259-86356327	0	0	0	0	0	0	0	0	0	0	0	0	0	0	0	0	0	0	0	0	0	0	0	0	0	0
C130036L24Rik	chr1:86359573-86367964	0.664565	0.380299	0.527112	1.23244	0.32927	1.31187	0.684009	0.72258	0.668996	0.765856	0.740111	0.223395	1.15451	0.743426	0.617646	1.23151	0.61162	0.539489	0.915933	1.52837	1.66313	1.47407	1.19975	0.572586	0.854273	0.398324
Nmur1	chr1:86386324-86388141	0	0	0	0	0	0.18027	0	0	0	0.0344174	0	0	0.113145	0	0	0.0805537	0	0	0.0340331	0	0	0.046263	0.146913	0	0.0264831	0.0515085
1700019O17Rik	chr1:86426328-86428049	0	0	0	0	0	0	0	0	0	0	0	0	0	0	0	0	0	0	0	0	0	0	0	0	0	0
Ptma	chr1:86526735-86530698	914.477	1143.63	1303.57	1001.8	1335.05	1429.76	909.126	1714.97	1376.22	899.551	1287.01	998.239	861.864	1421.61	1370.15	898.734	1423.17	1329.91	1275.88	1890.52	1652.65	1141.76	1372.87	1133	1253.56	274.366
Pde6d	chr1:86543014-86582501	9.61355	12.7194	13.0945	13.1461	13.7943	22.5912	10.1954	19.6232	12.7005	8.65998	13.5708	7.46985	9.55103	13.3522	13.7187	11.0965	13.5627	11.9735	16.7508	17.3985	15.081	14.04	14.3987	9.33559	13.2266	3.46582
Cops7b	chr1:86587099-86606500	11.4883	12.7364	12.5802	11.1906	15.1165	13.1404	9.86828	15.9155	12.9108	10.7166	12.9696	10.6403	13.1294	15.2137	13.2587	12.2427	13.5129	15.5424	17.0314	14.7798	16.3331	16.848	15.6333	8.37476	13.3822	2.30165
Nppc	chr1:86666292-86670573	0	0	0	0	0	0	0	0	0	0	0	0	0	0	0	0	0	0	0	0	0	0	0	0	0	0
Dis3l2	chr1:86703803-87050097	1.51634	1.11542	1.30156	1.5096	1.13187	1.69335	1.7296	1.23909	1.16727	1.42314	1.82782	1.29144	1.62078	1.4456	1.72778	1.76216	1.55004	1.58515	1.1585	1.1825	1.43708	1.10596	0.814531	1.04948	1.39109	0.268783
Alppl2	chr1:87086690-87089928	0	0.0622754	0	0.0171739	0	0.163425	0	0	0.0422493	0	0	0	0	0	0	0	0	0.0579858	0.0146107	0	0	0.0205617	0	0	0.0157617	0.0365359
Alpi	chr1:87098001-87101606	0.0599595	0.27947	0.0454005	0.0643102	0	0	0.060911	0.0417571	0	0.0346513	0.0304783	0.0750925	0.0372373	0.0600537	0.0625854	0.0131033	0.0265045	0.0521452	0	0.0365269	0	0.0315458	0	0	0.0421555	0.0564533
Akp3	chr1:87125007-87127912	0.0353594	0.0778749	0.0609914	0.0190799	0	0	0	0	0	0.0170233	0.125696	0	0.0361911	0	0	0.0391278	0	0.0720058	0	0	0	0	0	0	0.0201396	0.0334789
Ecel1	chr1:87147654-87155027	0.0130848	0	0	0.0141777	0	0	0.0550468	0	0	0	0	0	0.108615	0.060185	0.0624808	0.0585931	0.0529078	0	0	0	0.0710901	0.033854	0	0	0.0220848	0.0319322
Prss56	chr1:87183492-87188404	0.0395744	0.0991743	0.213005	0	0.0784809	0.122895	0	0.0667388	0.0614441	0.0184158	0.0941084	0	0.0205855	0.0994821	0.0522561	0	0	0	0.0584164	0	0.0601202	0.0514297	0.0974798	0.209513	0.06013	0.0607227
Chrnd	chr1:87190596-87200070	0	0	0	0	0	0	0	0	0	0	0	0	0	0	0	0	0	0	0	0	0	0	0	0	0	0
Chrng	chr1:87205810-87211835	0.0577593	0	0	0	0.0643224	0	0	0	0	0.0185753	0	0	0.0400328	0	0	0.0212507	0	0	0.0183004	0	0	0.0495991	0.0807939	0.163956	0.0214412	0.0390337
Eif4e2	chr1:87213913-87240488	39.294	36.1773	42.6694	38.5146	37.7455	43.9669	34.6233	48.7224	37.5413	36.6412	47.944	33.4318	56.3392	48.0516	39.3251	45.0113	38.5588	40.4271	58.0933	51.6189	43.9339	54.5424	44.2717	37.6862	43.1305	6.9507
Efhd1	chr1:87264363-87310791	0	0	0	0	0	0	0.0252586	0	0	0.046288	0	0	0	0	0.0931747	0.0268805	0.0395961	0	0	0.055217	0.0526944	0	0	0	0.0141296	0.0253554
Gigyf2	chr1:87326997-87450810	12.154	8.13863	8.06686	12.8537	10.0907	6.94527	15.7434	6.58488	8.23475	13.7583	8.4689	6.545	12.5613	8.10926	9.46993	14.9423	10.0863	7.56766	7.55292	8.36172	7.00419	7.61104	5.09076	1.84945	9.07463	3.22758
Kcnj13	chr1:87386283-87394729	0.403829	0.334258	0.213276	0.442842	0.0722815	0.456415	0.274589	0.662084	0.181943	0.162451	0.107849	0	0.20487	0.148574	0.248473	0.268737	0.165021	0.0780337	0.0948535	0.816936	0.380353	0.105273	0.468563	0.133955	0.267727	0.197319
3110079O15Rik	chr1:87470263-87475459	0.187434	0	0	0.102319	0	0	0	0	0	0	0	0	0	0	0	0	0	0	0	0	0.292308	0	0	0	0.0242525	0.071301
Ngef	chr1:87476828-87573870	2.58908	1.11186	0.641656	2.26336	0.510291	0.798532	2.22625	0.326165	0.570469	1.82163	0.47052	0.65465	2.26963	0.91797	0.706807	1.39852	0.574929	0.57507	1.39919	0.537381	0.524839	1.47655	0.338308	0.437996	1.04757	0.70741
Neu2	chr1:87574026-87597840	0.0195704	0	0	0	0	0	0.0199713	0	0	0.0386915	0.0915376	0	0.0415514	0.0434635	0	0.0642795	0	0.0724159	0.0175952	0.0518929	0	0.0252063	0	0.146622	0.0263666	0.0373588
Inpp5d	chr1:87620311-87720508	0	0	0	0	0.0397127	0.0314186	0	0.0181083	0	0.00576304	0.0270744	0	0	0	0	0.00636245	0	0.021919	0	0	0.0149986	0.00753843	0	0	0.00720398	0.011824
Atg16l1	chr1:87756010-87792428	12.361	9.31497	9.27768	11.9038	9.23116	10.5684	9.90387	11.2435	9.3995	10.5372	10.5578	9.70093	12.2292	12.0118	10.2926	13.4442	10.4697	11.3504	14.488	14.0096	11.3784	13.848	10.1409	10.0551	11.1549	1.58328
Scarna6	chr1:87784570-87784818	1.36327	0	4.2047	0.496933	0	11.4317	0.962452	2.59206	5.88162	0	5.6732	0	7.88259	3.02375	0	5.61942	2.5244	0	15.2526	7.19255	2.26599	11.6469	9.24682	3.51182	4.19887	4.34384
Sag	chr1:87803679-87845157	0.0689466	0	0.109805	0.149469	0	0.264314	0.0531224	0.151644	0.0462773	0.0680352	0.150649	0.0930149	0.163054	0.183398	0.0763053	0.0940546	0.221995	0.0618577	0.092397	0.310613	0.169958	0.153696	0.442817	0.125318	0.135448	0.0999912
Dgkd	chr1:87853286-87944489	11.2224	11.2869	11.9466	12.1656	13.0778	10.0084	11.0177	9.89183	11.7118	11.7698	14.2727	12.0234	14.5993	13.2475	11.8444	12.894	13.1428	11.9239	9.92876	10.406	10.9728	10.2033	10.9258	6.51719	11.5417	1.67746
Usp40	chr1:87945120-88008551	8.72629	7.20935	8.19463	10.9244	8.70817	6.97491	9.73753	7.18732	8.55379	10.2154	9.27739	6.80039	8.29587	8.9833	8.3259	11.7655	9.37855	7.15201	8.01009	8.09986	7.48038	7.71378	7.12313	3.96076	8.28328	1.57065
Ugt1a10	chr1:88055410-88220002	3.01423e-07	8.4391e-08	1.55629e-07	1.80843e-07	1.40899e-07	4.16906e-07	2.16352e-07	2.10518e-07	1.58075e-07	2.17724e-07	1.73987e-07	1.26199e-07	2.46706e-07	2.06313e-07	7.83904e-08	2.02836e-07	8.70965e-08	1.11097e-07	1.54458e-07	3.85638e-07	1.13201e-07	2.49094e-07	1.47333e-07	1.17575e-07	1.86778e-07	8.71339e-08
Ugt1a9	chr1:88070778-88220002	4.72144e-07	8.84763e-08	2.22335e-07	2.71158e-07	1.77814e-07	4.76354e-07	3.35684e-07	2.7969e-07	2.28303e-07	3.64741e-07	2.16832e-07	1.90174e-07	3.61214e-07	2.50254e-07	1.00429e-07	2.79792e-07	1.07656e-07	1.21425e-07	2.53409e-07	4.63293e-07	1.35388e-07	3.81321e-07	1.93724e-07	1.18712e-07	2.53763e-07	1.1942e-07
Ugt1a7c	chr1:88095000-88220002	0.229233	0.15548	0.209876	0.138151	0.406646	0.334955	0.346373	0.0681133	0.136448	0.248475	1.35555e-07	0.11133	0.310114	0.474324	0.685276	0.326132	0.261934	0.44461	0.405751	0.120529	0.109913	0.361851	1.87447e-07	1.32799e-07	0.24523	0.171573
Ugt1a6b	chr1:88103256-88218998	4.28213	6.89462	6.74284	3.72576	5.52604	4.98464	4.92754	4.95065	6.27725	5.49285	9.02331	6.52592	3.81692	4.4163	6.3343	3.76319	5.64711	4.48326	4.4799	3.98309	5.01096	4.06827	3.61282	2.30481	5.0531	1.42142
Ugt1a6a	chr1:88134808-88220002	2.64161	3.15356	3.4954	4.31949	3.95837	2.91012	3.74277	2.25506	3.93427	4.26932	4.9833	3.00145	2.7779	4.07781	3.50404	2.82417	3.4154	2.62319	3.05745	2.3658	2.46377	3.41851	2.24254	1.37177	3.20029	0.821716
Ugt1a5	chr1:88166011-88220002	0.0760744	2.3302e-07	0.148628	0.351004	4.65587e-07	0.467733	0.115062	5.25268e-07	4.33856e-07	0.217407	0.128243	3.41919e-07	0.0391695	5.22402e-07	2.97964e-07	0.10932	2.61035e-07	2.70204e-07	5.92728e-08	0.316481	0.11568	0.0460348	0.180627	4.64596e-07	0.0963111	0.129541
Ugt1a2	chr1:88200610-88220002	0.106642	1.50643e-07	0.0736423	0.0655638	3.08674e-07	0.112979	0.0711986	0.0706191	0.140758	0.0668125	0.0610078	3.80359e-07	0.0722036	0.0602677	1.7858e-07	0.0339809	1.73167e-07	1.89936e-07	2.19062e-08	0.30497	0.0559859	0.084937	2.84607e-07	1.95742e-07	0.0575654	0.0678036
Dnajb3	chr1:88204731-88205748	0.0928008	0	0	0.0967267	0	0	0.0979054	0	0	0.0857769	0	0	0.142454	0.187365	0	0	0	0	0	0.335839	0.216752	0	0	0	0.0523175	0.0895371
Ugt1a1	chr1:88211958-88220002	0.075259	2.22571e-07	4.6866e-07	0.173558	4.05413e-07	0.11497	0.114703	0.0718552	4.31389e-07	0.0710069	2.98937e-07	4.65728e-07	0.0382662	0.124002	2.3095e-07	4.55603e-08	0.0452302	2.65679e-07	6.04257e-08	0.124959	2.81218e-07	0.0902732	3.4955e-07	5.77734e-07	0.0435036	0.055008
Mroh2a	chr1:88227019-88262289	0.00403446	0	0	0	0	0.0193112	0.00829752	0	0	0	0	0	0.00855064	0	0	0.00888416	0.0138642	0.0135145	0	0	0.0277523	0	0	0	0.00434204	0.00752578
Hjurp	chr1:88258855-88277579	5.50365	3.68768	3.47115	6.1107	4.16191	3.53664	5.62182	2.7116	3.25957	4.77225	3.47807	2.95759	6.69546	4.30044	3.70541	7.03314	4.87063	4.63264	3.75849	5.1532	4.66636	4.42705	3.89069	2.32757	4.3639	1.2082
6430706D22Rik	chr1:88263112-88269408	28.017	20.0857	18.8226	31.316	25.6656	19.1524	25.7803	16.389	22.3982	26.1874	25.9695	17.7256	32.7718	24.1532	21.3219	33.7453	28.0599	21.4895	20.5901	21.7397	19.527	23.3071	18.3592	11.9227	23.104	5.305
A730008H23Rik	chr1:88264827-88277557	16.6038	10.0393	10.6138	17.7777	9.65188	11.5513	15.3145	9.81687	11.6906	13.7195	11.916	9.08196	20.5889	11.9299	10.9755	20.1117	11.9727	12.6897	13.3	10.1203	11.2477	12.6224	10.5512	6.50485	12.5163	3.40433
Trpm8	chr1:88306711-88388851	0.00857711	0	0	0	0.0232515	0	0	0	0	0.00852206	0	0	0.00910188	0.0155481	0	0	0.026429	0	0	0	0	0	0	0	0.00380957	0.00769414
Spp2	chr1:88407018-88426438	0	0	0	0	0	0	0	0	0	0	0	0	0	0	0	0	0	0	0	0	0	0	0	0	0	0
Glrp1	chr1:88499870-88510066	0.0522931	0.103367	0.144969	0.0717396	0	0.0715093	0.0384642	0.0867727	0.0403977	0.0506737	0.0664336	0	0.0138165	0.0311339	0.0628866	0.0435214	0.0530074	0.0484622	0.0348288	0.144142	0.170669	0.0868976	0	0	0.0589994	0.0464439
Gm19589	chr1:88551516-88562166	0.0849779	0.120834	0.276359	0.0623345	0.0349902	0.110604	0.0583082	0.0320206	0.147249	0.0573541	0.155303	0.0575483	0.203075	0.386334	0.21456	0.126637	0.119915	0.075163	0.394899	0.140396	0.105057	0.0912503	0.226065	0	0.136718	0.102678
Arl4c	chr1:88698225-88702191	12.237	14.4125	12.6349	11.4881	17.1704	15.0783	12.9261	16.8984	16.6285	14.6057	18.7527	12.3795	17.0436	19.3317	18.4317	15.3148	21.2747	18.5337	14.8616	19.4304	19.1319	15.721	14.2895	10.257	15.7847	2.90742
2410088K16Rik	chr1:88754889-88755733	0	0	0	0	0	0	0	0	0	0	0	0	0	0	0	0	0	0	0	0	0	0.129147	0	0.695207	0.0343481	0.143205
1700067G17Rik	chr1:89016112-89022210	0	0	0	0	0	0	0	0	0	0	0	0	0	0	0	0	0	0	0	0	0	0	0	0	0	0
Sh3bp4	chr1:89070461-89153793	25.5251	30.4214	32.8715	25.016	30.4373	24.2008	25.4328	22.6538	28.8972	25.7834	35.6706	29.1267	33.015	33.0029	31.4934	26.3011	31.6124	31.397	25.3418	23.4213	24.0444	25.1627	19.9695	13.6509	27.2687	4.95692
C030007H22Rik	chr1:89360343-89406133	0	0	0	0	0	0	0	0	0	0	0	0	0	0	0	0	0	0	0	0	0	0	0	0	0	0
Agap1	chr1:89454810-89895282	8.19536	7.48409	7.34409	8.4823	8.31109	6.64866	9.09037	5.57815	7.94488	9.49195	9.89517	7.4903	8.71588	8.61484	9.19771	8.78309	8.56667	7.3711	5.59089	6.56502	7.12266	6.19179	4.97047	3.03257	7.5283	1.61643
4933400F21Rik	chr1:89676506-89683892	0.142131	0.0558741	0.0736795	0.227253	0.0496109	0.27504	0.147806	0.181511	0.104563	0.119516	0.0550707	0.0812496	0.148737	0.234611	0.135018	0.143988	0.0994364	0.105173	0.0398963	0.37662	0.240471	0.0496379	0.0322729	0	0.129965	0.0895903
Gbx2	chr1:89927961-89931176	0	0	0	0	0	0	0	0	0	0	0	0	0	0	0	0	0	0	0	0	0	0	0	0	0	0
Asb18	chr1:89952677-90014577	0	0	0	0	0	0	0	0	0	0	0	0	0	0	0	0	0	0	0	0	0	0	0	0	0	0
Iqca	chr1:90042131-90153401	0	0	0	0	0	0	0	0	0	0	0	0	0	0	0	0.0100262	0	0	0	0	0	0	0	0	0.000417758	0.00204659
Cxcr7	chr1:90203979-90215722	9.50555	2.90821	3.16621	7.42973	3.56258	2.94958	7.40564	2.93178	3.31877	9.54986	3.23578	2.05878	10.8669	4.72991	5.94079	8.45277	5.31997	4.8126	10.7034	4.26402	6.33184	11.3534	2.63554	2.96307	5.68319	2.99821
Cops8	chr1:90603424-90613341	45.3359	42.7409	49.7913	49.5271	47.8365	52.2124	42.4945	61.4101	49.6526	46.1388	60.5685	41.7334	51.5371	58.4443	50.0064	51.0411	54.3971	53.4512	67.4148	59.3816	59.8698	69.2231	60.5026	43.3394	52.8354	7.77906
Col6a3	chr1:90766859-90843971	1.36206	1.75983	1.74263	1.17753	1.22379	2.05353	1.82317	1.50468	1.3362	1.63757	1.41759	1.35156	1.27713	1.82782	2.24646	1.27408	1.60621	1.32614	0.470257	2.57282	1.97115	0.534511	0.798122	0.4753	1.44876	0.530098
Mlph	chr1:90915099-90951142	0	0	0	0.00646136	0	0	0	0	0	0.00592485	0	0	0.00618341	0	0	0	0	0	0	0	0	0	0.0286705	0	0.00196834	0.00605805
Prlh	chr1:90953107-90954012	0	0	0	0	0	0	0	0	0	0	0	0	0	0	0	0	0	0	0	0	0	0	0	0	0	0
Rab17	chr1:90958132-90969620	0	0.0826476	0	0	0	0.106961	0	0	0	0	0	0	0	0.0904767	0	0	0	0	0.0209374	0	0	0	0	0	0.0125426	0.0317052
Lrrfip1	chr1:90998726-91128944	35.0394	34.7653	36.6786	30.2382	33.3576	24.3073	30.8189	27.7863	29.7259	31.2411	33.8452	25.6146	33.7436	38.2756	39.8509	32.0648	40.3098	32.9513	30.6772	29.9356	31.4264	29.8472	25.1912	16.3116	31.4168	5.28038
Rbm44	chr1:91145102-91170795	0.0110585	0.0237952	0	0.0246675	0	0	0	0	0	0.0115334	0	0.0708269	0.0125556	0	0	0	0.0124315	0	0.0185023	0.0527173	0	0	0	0	0.00992034	0.0180797
Ramp1	chr1:91179821-91225196	0	0	0	0.0169381	0	0	0	0.0367239	0	0	0.0283917	0	0	0.0271083	0.0272624	0	0	0	0.0137821	0	0	0	0	0	0.0062586	0.0117392
Ube2f	chr1:91250318-91286025	22.2001	24.0396	24.4881	24.1381	23.5365	30.6574	22.1667	37.7449	26.6809	24.5903	28.5292	22.2575	22.4662	27.959	24.7977	27.1651	27.4631	24.7358	37.6003	36.8849	33.0296	36.1044	31.4366	18.9706	27.4851	5.44039
Scly	chr1:91298337-91321080	1.12481	2.44062	2.58737	1.2035	2.40294	2.33555	1.02075	2.04631	2.4131	1.10946	2.63148	1.83447	1.34898	1.8465	2.17802	0.643235	2.00359	1.88497	0.89712	1.73396	2.24231	1.20666	1.38564	1.62284	1.75601	0.588465
Espnl	chr1:91322074-91348303	0.0820153	0.251943	0.196989	0.0581483	0.205905	0.129658	0.118467	0.218624	0.266819	0.124395	0.197737	0.355951	0.152824	0.145939	0.191741	0.0777695	0.185688	0.0934707	0.0771316	0.127265	0.156328	0.0774471	0.133295	0	0.151065	0.0778053
Klhl30	chr1:91351072-91362404	0.134725	0.280648	0.289458	0.156854	0.343512	0.238503	0.140345	0.235246	0.184984	0.129822	0.0747885	0.235118	0.152354	0.297768	0.153038	0.234747	0.107071	0.21594	0.104746	0.147014	0.0578209	0.0572094	0	0	0.165488	0.0926894
Fam132b	chr1:91366429-91374217	0.211365	0.24006	0	0.2153	0.0404409	0.441634	0.12512	0.434534	0.199531	0.159224	0.162161	0.129421	0.17443	0.210672	0.161763	0.196716	0.182684	0.0898669	0.0621135	0.501118	0.181998	0.0432144	0.0527087	0.0861825	0.179261	0.126507
Ilkap	chr1:91375830-91398783	24.3619	21.8785	22.7234	23.422	23.0281	28.4052	22.1254	29.7616	25.0092	22.8452	22.5048	17.8937	22.4117	23.4051	23.0581	21.9841	22.6992	18.5611	29.4122	31.3319	25.9086	28.4351	26.5273	22.0359	24.1554	3.36645
1700020N18Rik	chr1:91404878-91406029	0	0	0	0	0	0	0	0	0	0	0	0	0	0	0	0	0	0	0	0	0	0	0	0	0	0
Hes6	chr1:91411482-91413222	5.18009	8.95542	10.1484	7.99058	8.90172	14.855	6.0971	13.044	11.2031	7.11064	11.2261	10.4901	5.70321	8.32121	8.08263	5.97718	7.27104	6.86782	9.66942	11.6641	10.2233	8.45906	10.9414	12.0723	9.18562	2.48615
Per2	chr1:91415981-91459328	0.798806	0.82378	0.998586	1.08125	0.881358	0.906219	2.03514	0.772508	0.918067	1.02566	0.788505	0.670575	0.72307	0.995777	0.872543	1.32985	0.767114	0.560885	0.883225	1.17568	0.866801	0.618504	0.439203	0.178822	0.879664	0.34153
Traf3ip1	chr1:91494667-91529307	3.26852	3.08404	2.50753	3.23589	3.45702	2.00242	3.10016	1.90324	2.63707	3.02822	2.23994	1.7742	3.00189	3.30339	3.40313	3.17213	3.23581	2.80666	2.56317	3.16954	3.36443	2.8001	2.19304	1.26264	2.77142	0.596813
Asb1	chr1:91540564-91559590	3.97442	2.3865	3.04678	3.45469	2.98222	2.31196	3.00925	2.55677	2.83538	3.51524	3.81312	2.99559	3.8064	3.49528	3.17395	3.74839	2.96535	2.46832	3.28366	2.33094	2.43978	2.91952	2.17687	1.42877	2.9633	0.621745
Twist2	chr1:91801476-91848027	59.4478	67.083	63.9427	59.7234	60.5445	72.7908	47.8475	63.1678	58.2615	46.4252	56.9733	37.59	72.2808	64.4498	56.4384	53.188	54.3583	55.0659	54.3673	52.817	49.1171	57.6529	40.0577	34.7972	55.7662	9.74054
Hdac4	chr1:91932748-92148393	6.34143	5.35598	5.26899	5.97484	5.26942	3.34099	6.83643	2.90795	4.06241	6.60813	5.27833	5.43986	6.82127	5.73386	5.23477	5.59793	5.99918	5.13795	3.09449	4.09298	3.95755	3.44766	2.74938	1.39385	4.83107	1.44281
Ndufa10	chr1:92439718-92473758	71.8703	60.8616	73.6988	71.4972	71.0193	65.1949	68.8566	76.6434	76.9102	69.6394	95.0904	75.9713	83.413	71.3061	63.9469	74.4541	69.3038	67.4805	91.5549	72.8696	72.7507	88.6321	81.8357	53.7397	73.6892	9.40837
Olfr1416	chr1:92479680-92480619	0	0	0	0	0	0	0	0	0	0	0	0	0	0	0	0	0	0	0	0	0	0	0	0	0	0
Olfr1415	chr1:92490817-92491753	0	0	0	0	0	0	0	0	0	0	0	0	0	0	0	0	0	0	0	0	0	0	0	0	0	0
Olfr1414	chr1:92511047-92518515	0	0	0	0	0	0	0	0	0	0	0	0	0	0	0	0	0	0	0	0	0	0	0	0	0	0
Olfr1413	chr1:92573124-92574206	0	0	0	0	0	0	0	0	0	0	0	0	0	0	0	0	0	0	0	0	0	0	0	0	0	0
Olfr1412	chr1:92588331-92589297	0	0	0	0	0	0	0	0	0	0	0	0	0	0	0	0	0	0	0	0	0	0	0	0	0	0
Olfr1411	chr1:92596520-92597492	0	0	0	0	0	0	0	0	0	0	0	0	0	0	0	0	0	0	0	0	0	0	0	0	0	0
Olfr1410	chr1:92607838-92608807	0	0	0	0	0	0	0	0	0	0	0	0	0	0	0	0	0	0	0	0	0	0	0	0	0	0
Olfr12	chr1:92619880-92621001	0	0	0	0	0	0	0	0	0	0	0	0	0	0	0	0	0	0	0	0	0	0	0.153774	0	0.00640725	0.031389
Myeov2	chr1:92637144-92641985	27.0815	29.9535	35.0276	25.0032	27.72	64.3408	23.8373	64.4987	50.2844	24.0208	32.9933	34.4945	35.0406	35.1456	30.4504	36.6215	32.4597	34.9756	88.7914	62.2504	50.2311	73.5759	52.955	31.5799	41.8055	17.5248
Otos	chr1:92644217-92648841	0	0.2057	0	0	0.343598	0	0	0	0.143796	0	0	0	0	0	0	0	0	0	0	0	0	0	0	0	0.0288789	0.0836747
Gpc1	chr1:92831685-92860196	9.36698	21.39	18.7224	7.69448	16.8702	14.575	6.19238	12.9977	14.2187	5.95024	11.5295	10.8824	15.4886	24.5474	26.9602	8.41838	19.4824	17.5727	7.7404	14.284	15.3196	7.66469	10.0785	9.3154	13.6359	5.74845
Mir149	chr1:92850377-92850443	0	0	0	0	0	0	0	0	0	0	0	0	0	0	0	0	0	0	0	0	0	0	0	0	0	0
Ankmy1	chr1:92870128-92902906	0	0	0	0.020734	0	0	0.0301698	0	0	0	0	0	0.0101071	0.0199255	0	0.0105829	0.0346563	0	0.00877259	0	0	0.0244277	0	0	0.00664066	0.0109696
Dusp28	chr1:92906988-92908620	0	0	0	0	0	0	0	0	0	0	0	0	0	0	0	0	0	0	0	0	0	0	0	0	0	0
Rnpepl1	chr1:92910824-92920585	0.0329072	0.0545838	0	0.142457	0	0	0.0803921	0	0.0353424	0.144892	0	0	0.12388	0	0	0.0736411	0	0	0.0636829	0	0	0.0714188	0	0	0.0342999	0.0487905
9430060I03Rik	chr1:92933542-92950590	0.148884	0	0.152082	0.160548	0.087179	0.1374	0.157705	0.147109	0.204767	0.199264	0.22854	0.216958	0.127244	0.173835	0.175465	0.101074	0	0	0.196624	0.136494	0.331155	0.0771992	0.101659	0	0.135883	0.0814337
Capn10	chr1:92934407-92947948	2.84329	4.06392	3.49864	3.31224	3.93658	4.85203	3.21119	6.39134	4.87017	5.0805	6.84704	6.27979	4.01641	4.08732	3.79066	3.20204	3.80011	3.4227	4.17169	5.64317	4.9938	4.47369	5.34221	4.84258	4.45721	1.08071
Gpr35	chr1:92973118-92986391	0.059631	0.0266225	0	0.0953451	0	0	0.0755155	0	0.0204236	0.0367775	0	0.0423881	0.143677	0.0456162	0.0490141	0.170122	0.0136946	0.0792518	0.158849	0.0192616	0.0545567	0.124513	0.0646851	0	0.053331	0.0524064
Aqp12	chr1:93006333-93012269	0	0	0	0	0	0	0	0	0	0	0	0	0	0	0	0	0	0	0	0	0	0	0	0	0	0
Kif1a	chr1:93015455-93101865	0	0	0	0.00340293	0	0	0.00320835	0	0	0	0	0	0	0	0	0.0034176	0	0	0	0	0	0	0	0	0.00041787	0.00112988
Agxt	chr1:93135275-93145421	0	0	0	0	0	0	0	0	0	0	0	0	0	0	0	0	0	0	0	0	0	0	0	0	0	0
2310007B03Rik	chr1:93151354-93160948	0	0	0	0	0	0	0.0159911	0	0.0401222	0	0	0	0	0	0	0	0	0	0	0	0	0	0	0	0.00233805	0.00868359
Sned1	chr1:93235896-93296448	0.239681	0.0293049	0.279414	0.224621	0.263886	0.449972	0.327469	0.5148	0.254701	0.412939	0.374376	0.153924	0.183963	0.277796	0.254526	0.188214	0.21531	0.271696	0.116266	0.222413	0.18166	0.127442	0	0	0.231849	0.129207
Mterfd2	chr1:93299210-93305870	2.80357	2.60772	3.44664	2.91494	3.79823	4.11168	3.29228	3.96414	3.80462	2.75791	3.7182	3.58484	2.43757	2.817	2.58928	2.61043	2.65708	2.37063	3.20477	3.93111	3.09919	3.62221	3.56899	1.82263	3.14732	0.60899
Pask	chr1:93309436-93342788	6.95585	5.4754	6.40126	6.67261	5.48472	5.10752	6.4426	4.50538	5.53094	5.45741	6.31867	4.78281	8.36586	6.77944	6.34503	7.52082	5.6835	4.92368	6.46774	5.86756	6.27664	7.01652	6.25494	4.14785	6.0327	0.980305
Ppp1r7	chr1:93343644-93367618	13.9357	11.4267	11.3449	12.836	13.6944	10.7366	11.0327	11.3787	11.4528	13.2869	8.48072	6.37651	14.4953	14.7278	13.8759	11.367	13.8814	11.9698	9.89271	10.6357	11.4572	13.508	5.68729	3.24547	11.2803	2.88184
Ano7	chr1:93373895-93404304	0.0185866	0	0	0.0200014	0	0	0.0287785	0	0.0487714	0.00893414	0.0203135	0	0.00967785	0.019923	0.0402291	0.0205022	0.0170277	0.0338063	0.0415182	0.047094	0	0.0119597	0	0	0.0161301	0.0164808
Hdlbp	chr1:93405939-93478808	128.463	93.1851	88.6071	126.939	112.258	67.454	135.111	67.0901	103.684	128.385	102.577	69.0177	142.797	101.681	107.971	152.04	115.408	92.1106	105.464	71.6833	84.5589	98.819	71.9582	32.1192	99.9742	28.2802
2014-09-02	chr1:93478992-93509732	159.013	148.024	179.438	166.288	183.947	161.407	160.18	216.145	194.155	185.231	254.073	181.941	123.615	183.61	166.439	134.531	182.673	152.963	180.78	189.432	180.18	170.225	227.813	114.622	174.864	30.7332
Farp2	chr1:93512103-93621976	8.48869	7.04771	6.53359	8.46796	7.58754	6.1177	10.3146	6.37904	6.58757	9.91233	6.45146	4.28112	8.89502	6.51368	6.1176	9.02475	6.42403	5.18422	3.75675	6.39458	5.18281	3.62511	2.93243	1.5707	6.40796	2.17649
Stk25	chr1:93620750-93635727	14.3689	15.9362	18.8512	17.4574	19.6669	22.7224	15.4619	24.1471	20.6805	17.0827	22.8573	18.3211	16.8434	17.9235	16.9316	15.7725	18.0557	16.0381	18.5387	21.2861	19.3184	19.1338	21.954	14.6942	18.5018	2.68186
Bok	chr1:93685693-93695762	12.0818	33.3679	35.0602	11.5794	24.9183	41.6295	9.29604	36.117	22.7231	9.71375	17.6624	13.5746	14.0274	32.1336	31.1132	13.1572	26.1048	29.1278	21.2666	36.768	33.5499	19.9864	30.5904	32.0416	24.483	9.95742
Thap4	chr1:93705390-93754838	12.5985	16.0913	14.2626	12.2504	14.8634	18.8496	11.5214	17.5497	14.6424	12.7483	17.9353	15.5932	13.5448	18.3269	16.2618	10.8362	16.7467	16.3682	11.5257	15.7625	17.0134	13.1664	11.3624	12.1979	14.6675	2.4513
Atg4b	chr1:93755032-93789529	12.8153	15.7665	17.6267	14.7292	15.3821	18.2527	12.6472	19.5504	16.4911	13.6012	18.4042	14.5871	15.6383	17.7611	17.4783	14.8935	16.4418	14.185	17.5113	16.9072	17.0397	18.6079	16.9597	14.8544	16.1722	1.86705
Dtymk	chr1:93792575-93801934	61.1117	59.0987	66.125	62.5569	67.2512	123.939	48.5409	108.16	82.1132	48.5729	59.6328	41.5587	58.1285	82.7697	70.2423	65.3881	70.2694	67.7779	122.822	127.182	112.314	99.8281	105.239	76.5261	78.6312	25.6998
Ing5	chr1:93803964-93822100	19.1611	14.7703	15.4451	18.3244	14.1041	11.3591	16.416	12.9068	13.8518	16.2692	17.7574	12.9846	19.1847	16.3315	15.289	19.2395	17.1147	14.9113	19.0464	14.3423	16.0188	21.2006	16.8983	11.6533	16.0242	2.56565
D2hgdh	chr1:93825239-93852174	3.87473	2.72003	4.17095	4.24454	4.85815	2.51013	4.26882	2.96636	3.41587	4.46848	4.55899	4.21646	3.18865	3.63254	3.04175	4.39096	3.13108	2.85801	3.1585	2.0145	2.18231	3.19069	2.17883	1.35597	3.35822	0.925841
Gal3st2	chr1:93861343-93876494	0.0352052	0	0.0329062	0.0384763	0	0	0	0.030659	0	0.0233139	0	0	0.0252805	0	0	0.0129932	0	0	0.0103981	0	0	0.0455016	0.0438199	0	0.0124397	0.0167836
Gm9994	chr1:93918436-93941239	0	0	0	0	0	0	0	0	0	0	0	0	0	0	0	0	0	0	0	0	0	0	0	0	0	0
Gm6086	chr1:93990508-94011539	0.00815148	0	0	0.00892566	0	0	0	0	0	0	0	0	0	0.0147575	0	0	0	0	0	0	0	0	0.0287897	0	0.00252601	0.00672312
Neu4	chr1:94020492-94028330	0	0	0	0	0	0	0	0	0	0	0	0	0	0	0	0	0	0	0	0	0	0	0	0	0	0
Pdcd1	chr1:94038304-94052553	0	0	0	0	0	0	0	0	0	0	0	0	0	0	0	0	0	0	0	0	0	0	0.0659783	0	0.0027491	0.0134678
4930440C22Rik	chr1:94797441-94802472	0	0	0	0	0	0	0	0	0	0	0	0	0	0	0	0	0	0	0	0	0	0	0	0	0	0
Fam174a	chr1:95313627-95335284	2.65608	4.27871	5.47152	3.12862	4.53896	7.17547	3.09661	8.11897	6.04686	2.87553	4.22687	3.48263	2.21889	5.24955	4.96639	2.69927	3.97768	3.55914	4.63593	6.53825	5.74701	3.8594	5.10345	2.13692	4.40786	1.57297
St8sia4	chr1:95587681-95667594	0	0	0	0	0	0	0	0	0	0	0	0	0	0	0	0	0	0	0	0	0	0	0	0	0	0
4930598F16Rik	chr1:95701183-95716518	0	0	0	0	0	0	0	0	0	0	0	0	0	0	0	0	0	0	0	0	0	0	0	0	0	0
1700063A18Rik	chr1:95990658-96021758	0	0	0	0	0	0	0	0	0	0	0	0	0	0	0	0	0	0	0	0	0	0	0	0	0	0
4930533P14Rik	chr1:96612056-96662573	0	0	0	0	0	0	0	0	0	0	0	0	0	0	0	0	0	0	0	0	0	0	0	0	0	0
Slco4c1	chr1:96818783-96872171	0	0	0	0	0	0	0	0	0	0	0	0	0	0	0	0	0	0	0	0	0	0	0	0	0	0
Slco6b1	chr1:96906175-96997560	0	0	0	0	0	0	0	0	0	0	0	0	0	0	0	0	0	0	0	0	0	0	0	0	0	0
Slco6c1	chr1:97059448-97128303	0	0	0	0	0	0	0	0	0	0	0	0	0.0240749	0	0	0	0	0	0	0	0	0	0	0	0.00100312	0.00491427
D1Ertd622e	chr1:97643901-97662018	10.488	8.60598	10.0951	10.7856	9.94396	12.7006	9.76662	12.2978	9.85683	9.73135	10.5335	5.55007	10.385	10.9607	12.3922	8.63934	12.1055	9.3126	12.5432	14.932	13.3693	11.9857	14.6489	5.6074	10.7182	2.31989
Ppip5k2	chr1:97706045-97770092	19.0072	14.1754	15.3585	17.9574	17.5266	10.6288	19.3262	10.5638	15.6099	20.7421	19.2971	15.8051	15.6016	17.5596	16.3902	21.0174	18.5464	15.0835	13.2109	13.4397	14.8242	13.8268	13.3436	5.38526	15.5928	3.57157
Gin1	chr1:97770178-97792971	2.00239	1.93908	1.69239	2.51836	2.17097	3.08691	2.29019	3.54643	2.39666	2.79581	2.32811	1.49453	2.95303	2.95322	1.96885	2.44163	2.2049	2.33722	3.67868	2.92779	3.38355	4.62115	3.65791	1.31624	2.61275	0.78142
Pam	chr1:97821093-98095632	54.2791	37.5732	39.6306	57.7706	43.5311	32.0882	54.8569	34.7016	44.4596	55.8858	51.2843	33.9501	50.825	38.7715	35.4658	52.7535	36.9484	35.0047	46.7373	28.7975	33.0908	41.4448	28.6241	18.3093	41.116	10.242
B230216N24Rik	chr1:98031122-98047793	0.26159	0.212127	0.0879139	0.406344	0.190572	1.20064	0.497355	0.338139	0.157008	0.483499	0	0	0.356129	0.0692092	0.261394	0.296773	0	0.20167	0.312107	1.0831	0.356798	0.133245	0.222748	0.270599	0.30829	0.292688
1810006J02Rik	chr1:98131466-98144655	0	0	0	0	0	0	0	0	0	0	0	0	0	0	0	0	0	0	0	0	0	0	0	0	0	0
Slco6d1	chr1:98421123-98509380	0	0	0	0	0	0	0	0	0	0	0	0	0	0	0	0	0	0	0	0	0	0	0	0	0	0
Cntnap5b	chr1:99772764-100485942	0	0	0	0	0	0	0	0	0	0	0	0	0	0	0	0	0	0	0	0	0	0	0	0	0	0
Gm20268	chr1:101155767-101175202	0	0	0	0	0	0	0	0	0	0	0	0	0	0	0	0	0	0	0	0	0	0	0	0	0	0
Cdh20	chr1:104768818-104995481	0	0	0	0	0	0	0	0	0	0	0	0	0	0	0	0	0	0	0	0	0	0	0	0	0	0
Rnf152	chr1:105276916-105356710	0	0	0	0	0	0	0	0	0	0	0	0	0	0	0	0.0067574	0	0	0	0	0	0	0	0	0.000281558	0.00137935
Pign	chr1:105518421-105663676	25.0341	16.2411	18.5487	29.2458	20.5783	13.0384	27.5811	14.3477	21.9042	30.3327	28.6727	20.1937	21.4857	20.9113	19.8635	27.3827	21.5075	18.1042	20.2208	15.5176	16.0324	19.8467	18.7855	7.56417	20.5392	5.51444
2310035C23Rik	chr1:105663860-105755131	11.292	7.30741	8.27734	13.354	9.47162	7.09721	12.5731	7.50919	9.18008	13.5724	10.8617	7.56424	9.91465	9.02071	8.80337	10.5448	9.27338	7.89677	11.2358	8.77044	7.78959	10.3419	8.31169	2.5582	9.27173	2.34026
Tnfrsf11a	chr1:105780722-105847981	0	0	0	0.00780605	0	0.0319952	0	0	0	0	0	0	0	0	0	0	0	0	0	0	0.0151115	0	0	0	0.00228803	0.00718496
Zcchc2	chr1:105990405-106034079	8.68508	4.96427	4.46433	8.46744	5.79316	3.751	9.38126	3.58372	5.16415	8.07623	3.81197	2.81024	7.52742	5.73637	5.28642	8.6662	6.56797	4.95385	4.47495	4.55379	4.84883	5.2947	2.72693	1.1083	5.44577	2.12664
Gm20753	chr1:106152624-106171524	0	0	0	0	0	0.392143	0.0978977	0	0	0.0931814	0	0	0	0	0	0.102481	0	0.275541	0.0842724	0	0	0	0	0	0.0435632	0.0978072
Phlpp1	chr1:106171868-106394245	6.43581	4.84499	4.21194	5.90762	4.4195	3.47812	7.21238	2.78141	4.89168	6.28036	4.08515	3.39645	6.5591	5.08823	4.83039	6.45404	5.2821	4.5296	3.9705	3.96034	3.73131	4.27708	2.53137	0.902565	4.58592	1.45935
Bcl2	chr1:106538178-106714290	5.89582	7.65044	7.70835	5.60075	7.38708	4.95385	5.30832	4.61154	5.84861	5.43381	7.64643	5.15764	4.14183	7.0031	6.83131	4.6682	6.55629	5.54862	3.52537	5.25303	4.39451	3.49097	4.12563	1.60651	5.43117	1.51862
Kdsr	chr1:106720409-106759742	5.16067	6.08197	5.94318	5.13274	6.57844	6.43872	5.06837	6.42464	7.14887	5.76693	7.90925	4.64178	5.27722	6.79308	6.29718	4.27253	5.8167	5.69737	4.58932	4.96274	5.66032	4.39647	4.04894	1.5409	5.48535	1.27418
Vps4b	chr1:106770787-106796725	27.4506	22.331	23.354	27.3736	28.2855	25.7925	26.0743	27.295	26.6332	31.3028	26.3464	18.064	23.1847	28.1537	25.2265	26.4584	27.0379	23.7854	25.7748	25.9108	24.6447	27.7935	19.8054	10.5268	24.9419	4.16201
Serpinb5	chr1:106861179-106883348	0	0.072694	0.0977231	0.0198771	0.0667206	0.161514	0.0365188	0.0914673	0.141223	0.0187283	0.0847784	0.0527453	0.0201229	0.0968762	0.115094	0.0784055	0.0386651	0.0347341	0.0147902	0.0831593	0.0744891	0.0919721	0.250628	0	0.0726219	0.0571035
Serpinb12	chr1:106934448-106957080	0	0	0	0	0	0	0	0	0	0	0	0	0	0	0	0	0	0	0	0	0	0	0	0	0	0
Serpinb13	chr1:106980983-107001195	0	0	0	0	0	0	0	0	0	0	0	0	0	0	0	0	0	0	0	0	0	0	0	0	0	0
Serpinb3a	chr1:107045586-107052303	0	0	0	0	0	0	0	0	0	0	0	0	0	0	0	0	0	0	0	0	0	0	0	0	0	0
Serpinb3d	chr1:107078192-107083480	0	0	0	0	0	0	0	0	0	0	0	0	0	0	0	0	0	0	0	0	0	0	0	0	0	0
Serpinb3b	chr1:107153960-107161114	0	0	0	0	0	0	0	0	0	0	0	0	0	0	0	0	0	0	0	0	0	0	0	0	0	0
Serpinb3c	chr1:107271200-107278371	0	0	0	0	0	0	0	0	0	0	0	0	0	0	0	0	0	0	0	0	0	0	0	0	0	0
Serpinb11	chr1:107362313-107380475	0	0	0	0	0	0	0	0	0	0	0	0	0	0	0	0	0	0	0	0	0	0	0	0	0	0
Serpinb7	chr1:107422688-107452689	0	0	0	0	0.101256	0.0809994	0	0.0464458	0	0	0.167402	0	0	0.146521	0.0348456	0	0.0292597	0	0	0.0832233	0	0	0	0	0.028748	0.0500541
Serpinb2	chr1:107511422-107525600	1.80273	0.941787	0.820879	0.705579	0.128541	0.27651	0.217272	0.239264	0.0738923	0.15385	0.0696874	0.0722616	1.74936	1.64556	1.41503	0.842033	0.468314	0.494601	1.4842	0.912436	0.476755	1.14487	0.946513	0.992771	0.753112	0.564576
Serpinb10	chr1:107529002-107549271	0	0	0	0	0	0	0	0	0	0	0	0	0	0	0	0	0.0144327	0	0	0	0	0	0	0	0.000601362	0.00294606
Serpinb8	chr1:107590005-107608978	0.940817	1.92325	2.06442	0.889871	2.13853	2.13171	0.888124	1.9806	2.38133	0.803474	2.99077	2.17235	0.639946	1.70991	1.18738	0.486192	1.18994	1.27888	0.38902	1.67631	0.832076	0.460597	0.838971	0.381966	1.34902	0.737716
Cdh7	chr1:109983736-110139001	0	0	0	0	0	0	0	0	0	0	0	0	0	0	0	0	0	0	0	0	0	0	0	0	0	0
Cdh19	chr1:110889194-110977372	0	0	0.0494103	0	0	0.0394325	0	0.0229568	0	0	0	0	0	0.0177785	0	0	0.0142633	0.0254418	0	0.0203858	0.0733654	0	0	0	0.0109598	0.0193429
Dsel	chr1:111858701-111864918	11.8941	8.61735	10.0863	11.028	9.81562	7.73266	10.0252	9.06705	9.56579	10.8464	10.8166	7.66566	8.98407	11.3056	10.1442	9.54647	10.023	8.48897	9.5536	8.90836	8.90284	8.00387	9.79073	4.13547	9.37283	1.56667
Cntnap5a	chr1:115685136-116580674	0	0	0	0	0	0	0	0	0	0	0.0155255	0	0	0	0.0143313	0	0	0	0	0.0170202	0	0	0	0	0.00195321	0.00529378
Tsn	chr1:118298517-118311132	59.2097	54.0523	55.8672	62.418	61.9428	53.769	53.4825	61.084	59.505	56.0008	67.4751	42.8098	55.5605	67.7906	62.105	57.3214	64.5705	52.9156	56.2207	62.2903	59.5454	57.5228	57.5058	32.347	57.2213	7.48146
Mki67ip	chr1:118321842-118333831	62.1674	43.9048	52.2487	65.0434	50.4347	71.2669	58.5847	74.9817	56.2663	68.3715	65.9716	46.7355	55.093	56.486	50.3059	64.5706	58.2513	54.7285	96.1131	84.5026	74.5576	88.0393	80.528	47.4882	63.6101	13.8936
Clasp1	chr1:118389057-118609462	19.4942	11.7045	12.5471	18.6341	12.8667	9.22147	21.9987	8.11174	11.283	19.0234	12.0653	8.67893	18.8922	12.195	13.0672	21.4169	12.5668	10.2463	8.8715	9.34654	9.08438	7.75712	6.17298	1.99108	12.3849	5.10611
2900060B14Rik	chr1:118458668-118459265	2.36026	0.309201	0.496861	2.45604	0.536542	0.869582	1.74087	1.66104	1.0976	2.3592	0.203979	0.74683	1.76074	0.955954	1.32186	3.29849	0.155355	1.7588	6.24622	2.84593	1.62395	7.33235	1.94201	0.419928	1.85415	1.75527
Tfcp2l1	chr1:118627944-118685168	0.0476162	0.0119629	0.0100827	0.0425497	0.0413802	0.0165322	0.0757148	0.028234	0.0173384	0.0824576	0.0786508	0.0657968	0.0469325	0.0359705	0.0422449	0.0379139	0.0353623	0.0112611	0.0112644	0.024961	0.015619	0.0109948	0	0	0.0329517	0.0243206
Gli2	chr1:118834060-119053619	1.25086	1.62665	1.33653	1.29884	1.44913	1.62795	1.63093	0.98762	1.12131	1.29553	0.878439	1.22997	0.693927	1.28607	1.3251	0.952146	1.16197	0.969545	0.27708	1.18077	1.22344	0.313556	0.523579	0.181742	1.07595	0.415323
Inhbb	chr1:119415464-119422248	0.101928	0	0	0.0501898	0.0328913	0	0.0295306	0.0280138	0	0.017624	0	0.0439118	0.0684128	0.0852429	0.0655431	0.0207976	0.0184805	0.0368414	0.0272101	0.0251904	0	0.0364018	0	0	0.0286754	0.0289115
Ralb	chr1:119470304-119504782	38.9342	40.0675	45.633	39.2453	45.2867	57.5153	35.9435	67.2282	46.8964	41.1888	55.3821	43.0533	41.4473	45.7433	46.374	34.7807	46.9482	46.676	46.7627	59.0274	53.3994	49.4803	50.3038	43.4397	46.6982	7.61896
Tmem185b	chr1:119526153-119528983	11.5419	6.10052	6.02685	9.02912	5.51523	4.28455	9.1518	4.98377	5.95277	10.0769	6.75286	5.44175	14.2599	7.08464	5.9366	9.99772	6.47138	5.66483	9.9955	4.57464	5.66252	9.92943	4.36623	3.60873	7.18376	2.68308
Epb4.1l5	chr1:119545032-119649000	7.96825	3.3961	3.73653	8.86384	3.897	2.55762	9.69616	2.66567	4.50135	11.2022	5.45998	3.63276	7.29483	3.49911	2.98834	7.90595	3.60289	2.6009	6.0943	3.23011	3.31673	6.966	2.92762	0.943378	4.95615	2.66084
Ptpn4	chr1:119658092-119837071	7.9127	4.71077	5.92653	7.83083	6.25936	4.06643	8.94645	4.34492	5.57819	8.882	7.74721	5.72005	6.36591	6.90986	5.62233	7.68863	6.20441	5.92192	6.7998	5.90423	5.4382	6.60466	6.88655	1.94546	6.25906	1.56689
Tmem177	chr1:119907898-119913168	3.52177	2.8969	3.99596	3.5308	3.34793	3.15048	2.81358	4.43617	3.69344	2.98673	3.92102	2.99308	3.41414	3.71556	3.89927	3.38881	3.54874	3.09357	3.72035	3.39265	3.32439	3.8223	3.72203	2.0503	3.4325	0.487614
Gm101	chr1:119923518-119995210	0	0	0	0	0	0	0	0	0	0	0	0	0	0	0	0	0	0	0	0	0	0	0	0	0	0
Sctr	chr1:120006979-120063532	0.0220522	0	0	0	0	0	0.0228761	0	0	0	0	0	0	0	0	0	0	0	0	0	0	0	0	0	0.00187201	0.00634346
Tmem37	chr1:120067376-120073780	6.79713	4.94601	4.77059	5.43438	3.89876	3.92906	5.71465	4.96195	4.17643	6.02976	3.7734	4.64103	5.74639	4.20305	2.83476	3.97615	3.11892	3.08774	8.53538	3.85564	3.07783	7.42189	4.03757	2.67296	4.65173	1.48384
Dbi	chr1:120113279-120121096	230.102	195.045	232.653	263.19	220.978	287.546	248.665	332.814	270.326	300.735	374.783	269.278	301.486	246.745	202.885	289.773	190.761	203.172	425.191	291.199	255.117	438.228	306.52	219.083	274.845	66.3584
3110009E18Rik	chr1:120121186-120188189	3.63333	1.42597	3.31931	6.10295	3.27998	4.05942	4.9313	4.97394	2.59263	5.30233	5.60137	3.67625	3.69824	2.81251	2.66299	4.29997	3.80866	3.73135	6.13442	4.44377	3.29015	7.23113	6.18505	2.74876	4.16441	1.40194
Steap3	chr1:120226415-120271082	35.4036	55.4507	48.6767	34.8866	50.0768	37.7652	35.3138	34.1517	47.557	31.5938	41.047	31.7046	37.0286	54.9946	56.0946	27.6751	41.1016	42.047	26.5222	27.9074	34.5115	30.5975	16.3758	15.3699	37.2439	11.0346
C1ql2	chr1:120340581-120343174	0	0	0	0	0	0	0	0	0	0	0	0	0	0	0	0	0	0	0	0	0	0	0	0	0	0
Marco	chr1:120474537-120505084	0.0148711	0	0	0	0	0	0	0	0	0	0	0	0.0319963	0.0289886	0	0	0	0	0	0	0	0	0	0	0.00316067	0.00895762
En1	chr1:120602486-120607991	14.6397	11.649	9.77448	13.753	13.3798	8.28791	12.6984	7.82034	10.1326	10.8619	12.6537	8.12731	14.5396	13.007	12.2665	11.578	13.8464	10.9766	10.0971	7.44441	9.20353	11.7696	7.30998	3.89347	10.8213	2.70063
B230209K01Rik	chr1:121087404-121120975	0	0.0609902	0	0	0	0	0	0	0	0.0272494	0	0	0	0.0385728	0	0	0	0	0	0	0	0	0	0	0.00528385	0.0151516
Insig2	chr1:121304352-121332589	9.77433	7.65352	8.49568	10.6326	8.71998	9.48297	10.324	9.88773	8.70479	10.0319	7.66849	5.32806	7.093	7.63133	7.41018	7.41761	7.47263	5.47049	9.8713	8.06297	7.79699	8.61008	5.37362	3.93122	8.03523	1.74038
Ccdc93	chr1:121431066-121506460	8.31183	4.69883	4.58686	8.33852	5.67268	3.54556	8.70476	3.82897	4.90911	8.38322	5.71214	4.33253	8.77296	5.49757	4.85699	9.30408	5.55668	4.43457	6.24507	4.37357	3.97706	5.64758	3.7661	1.94697	5.64184	1.9833
Htr5b	chr1:121509772-121528465	0.0214819	0	0	0	0	0	0.0221759	0	0	0.0205017	0.0468841	0	0	0	0	0	0	0	0	0.054117	0	0	0	0	0.00688169	0.0152711
Ddx18	chr1:121553834-121567980	63.8949	42.6247	48.5781	63.6233	46.9197	40.469	57.2531	44.8298	46.6778	63.6472	65.3632	47.0194	55.64	59.1197	51.7484	70.1105	56.1154	53.8729	77.5546	51.2277	51.3365	79.3755	61.2483	36.7153	55.6235	11.0361
Dpp10	chr1:123332137-124045559	0	0	0	0	0	0	0	0	0	0	0	0	0	0	0	0	0	0	0	0	0	0	0	0	0	0
Actr3	chr1:125392904-125435727	238.373	0	226.202	223.002	210.393	239.329	206.978	248.28	202.954	249.278	244.315	151.648	225.075	230.738	209.368	225.212	237.452	210.234	292.499	268.923	242.427	292.839	264.902	136.086	219.854	58.9133
Slc35f5	chr1:125561015-125595684	20.8369	19.8865	21.3903	24.3441	22.4965	24.8822	23.3506	29.1996	22.7684	25.3845	23.8429	11.7042	15.5089	22.9249	22.002	17.0641	22.209	18.3779	21.186	24.6511	21.5986	22.161	18.5943	10.7728	21.1307	4.1872
Gpr39	chr1:125676995-125873861	0.631957	0.544871	0.630313	0.617117	0.916414	0.42212	0.570056	0.480559	0.663813	0.571057	0.445993	0.184552	0.517992	0.681272	0.797663	0.895	0.475265	0.507808	0.441565	0.331296	0.375554	0.627193	0.44669	0.321135	0.545719	0.173941
Lypd1	chr1:125872041-125912214	1.10412	0.656543	0.391533	0.884091	0.611751	0.578429	0.877592	0.423972	0.491665	1.11097	0.837489	0.512563	2.14918	0.733285	1.02714	1.37139	0.519268	0.877868	1.00001	0.624614	0.370368	0.544397	0.370104	0.771433	0.784991	0.394711
Nckap5	chr1:125913635-126830632	0.569366	0.423822	0.451666	0.671225	0.793955	0.600415	0.961895	0.425327	0.604457	1.05878	0.448744	0.28055	0.703438	0.537353	0.541479	0.49273	0.381265	0.469726	0.206051	0.408946	0.283892	0.260775	0.119613	0.0527449	0.489509	0.240643
Mgat5	chr1:127204985-127482972	8.36549	3.75803	4.44191	6.74962	4.9309	3.3831	7.05262	2.04546	4.1825	6.62594	4.12096	3.14181	9.02699	4.83369	4.79705	7.85299	4.91394	3.37548	4.09783	3.39496	3.5656	4.14311	2.84059	0.713006	4.6814	2.013
Tmem163	chr1:127490341-127678021	0.0500821	0	0.0467637	0	0	0	0.0172672	0	0	0.0316966	0	0	0	0	0	0.0370279	0	0	0.0157882	0	0	0	0	0	0.00827607	0.0161169
Acmsd	chr1:127729412-127767564	0	0	0	0.0208961	0	0	0	0	0	0.0193821	0.0318442	0	0.0211997	0	0.0276264	0.0210337	0	0	0	0.0325491	0	0	0	0	0.00727214	0.0119267
2900009J06Rik	chr1:127753616-127774054	0.763319	1.47465	0.568679	1.44634	0.613228	0	0.800091	1.34173	0.492762	0.660635	0.408114	1.38821	0.813029	0.817146	0.631437	1.39008	0.349985	0.343106	1.06379	0.24749	1.40403	1.14657	0	1.3237	0.812005	0.469433
Ccnt2	chr1:127774163-127804837	9.47937	5.27126	7.27446	10.688	7.64064	6.9526	9.57397	8.23056	8.88105	10.4836	8.90747	6.74336	10.6882	7.95126	7.20655	10.732	8.65371	6.86994	8.79525	10.0766	8.78002	9.61397	8.93252	4.41078	8.45155	1.67505
Map3k19	chr1:127815270-127840290	0.0506987	0.0234706	0.0816319	0.055522	0.0204543	0.032761	0.0670076	0.0561553	0.034573	0.0661367	0.0587656	0.139376	0.0234167	0.0412412	0.0416953	0.0157624	0.0116964	0.0220409	0.0062786	0.0329105	0	0.0278668	0.0273046	0	0.0390319	0.0304965
Rab3gap1	chr1:127868772-127943876	21.2286	15.6708	16.8642	19.5148	16.9736	11.76	20.0554	12.8071	17.1804	20.8261	20.257	15.9255	19.6622	19.2013	17.3282	19.946	18.251	15.3347	16.7135	12.7285	14.4757	16.8638	14.4092	8.61954	16.7749	3.17807
Zranb3	chr1:127954185-128102408	5.95398	4.30047	5.04557	5.72749	4.31838	3.10581	5.184	3.32105	4.43035	4.41404	5.40092	4.17819	5.93393	5.76813	5.26754	5.87828	5.12762	3.931	4.66573	3.86982	3.58522	4.38102	4.51168	2.32599	4.60943	0.962462
R3hdm1	chr1:128103305-128237735	17.0199	8.06117	9.22905	17.3918	8.91269	7.30102	18.826	5.39922	8.19109	17.0326	7.63499	5.7899	16.1995	9.03493	9.11387	19.352	10.2994	7.93227	9.32842	8.10379	7.04351	10.4525	6.19393	1.21736	10.2109	4.78845
Mir128-1	chr1:128202360-128202430	0	0	0	0	0	0	0	0	0	0	0	0	0	0	0	0	0	0	0	0	0	0	0	0	0	0
Ubxn4	chr1:128244180-128279377	49.5847	29.038	30.8389	51.8959	32.3495	28.133	47.3609	32.2435	31.1797	53.4844	37.4452	25.9081	45.11	32.7088	30.3012	46.953	31.7892	26.7494	45.9713	32.3957	29.1497	45.4496	28.7618	16.7283	35.8971	9.74757
Lct	chr1:128284763-128328318	0.0396415	0.0361497	0.0586911	0.0748357	0.0464556	0.0978459	0.0457444	0.0550684	0.0505606	0.019404	0.0106679	0	0.0838473	0.0513098	0.0311273	0.0545111	0.035225	0.016952	0.0313263	0.0856241	0.0348738	0.0254722	0.019678	0	0.0418755	0.0259081
Mcm6	chr1:128331590-128359656	141.302	114.519	124.302	134.151	111.485	82.6524	129.473	97.1964	117.776	114.874	129.986	92.7935	129.555	144.051	128.21	129.372	116.333	104.484	146.859	98.782	109.227	140.869	113.167	69.6031	117.543	19.6654
Dars	chr1:128363706-128417416	85.7417	57.2727	66.8045	92.6082	67.3288	66.3121	79.53	81.753	66.6245	85.5615	77.8245	55.9141	61.4376	75.7728	64.1547	69.6579	69.218	59.4119	93.3346	83.2553	76.1716	85.3543	89.0781	42.7634	73.0369	12.8979
Cxcr4	chr1:128588198-128592299	0.019762	0	0	0.0210497	0	0.101361	0.019631	0.0561969	0	0	0	0	0	0	0	0.0208566	0.0362217	0	0	0	0	0	0	0	0.0114616	0.0239976
Thsd7b	chr1:129273303-130219278	0	0	0	0	0	0	0	0	0	0	0	0	0	0	0	0	0	0	0	0	0	0	0	0	0	0
Daf2	chr1:130388527-130422999	0	0	0	0	0	0	0	0	0	0	0	0	0	0	0	0	0	0	0	0	0	0	0	0	0	0
Cd55	chr1:130439029-130462740	0	0	0	0	0	0	0	0	0	0	0	0	0	0	0	0	0	0	0	0	0	0	0	0	0	0
Zp3r	chr1:130576705-130629606	0	0	0	0	0	0	0	0	0	0	0	0	0	0	0	0	0	0	0	0	0	0	0	0	0	0
C4bp	chr1:130635920-130661618	0	0	0.0480838	0	0	0.153427	0	0	0	0	0	0	0	0	0.0334898	0	0	0	0	0.0391783	0	0.0288966	0	0	0.0126281	0.0333076
C4bp-ps1	chr1:130670201-130681571	0	0	0	0	0	0	0.0481048	0	0.113916	0	0	0	0	0	0	0	0	0	0.0812127	0	0.0987	0.180888	0	0	0.0217842	0.0479852
Pfkfb2	chr1:130689042-130729253	4.83674	2.90035	3.29874	4.60203	2.76434	3.03704	4.32768	2.3581	3.08045	4.76113	4.30439	3.55205	4.19556	3.37758	2.85346	4.4361	2.60227	2.39663	3.71153	3.33978	2.92263	3.17873	4.21364	1.98274	3.45974	0.825097
Yod1	chr1:130717326-130722057	6.01128	3.02707	3.55708	6.15764	3.93996	2.76664	5.97138	3.1941	3.30667	5.66788	4.06355	2.90278	4.7737	3.69666	3.4756	4.3864	4.17568	3.04672	4.9353	4.54176	3.64859	5.07222	3.91585	1.35383	4.06618	1.17537
AA986860	chr1:130731975-130744622	0.377864	0.515327	0.271232	0.375509	0.66616	0.158158	0.477372	0.36883	0.448554	0.578229	0.462664	0.479398	0.482834	0.500074	0.403626	0.414264	0.452582	0.624027	0.39639	0.578288	0.276377	0.546275	0.366636	0.298604	0.438303	0.119113
Fcamr	chr1:130800901-130814740	0	0	0	0	0	0	0	0	0	0	0	0	0	0	0	0	0	0	0	0	0	0	0	0	0	0
Pigr	chr1:130826683-130852249	0.0222945	0	0.0209764	0.0163131	0	0	0.0153559	0.0190882	0.0350916	0.00758477	0.0144415	0.0743896	0.00804278	0.0136345	0.0279726	0.0325837	0.0116442	0.0221824	0.0258306	0.0492381	0	0	0.028194	0	0.0185358	0.0176903
Faim3	chr1:130865776-130880790	0	0	0	0.0193172	0	0	0	0	0.0560095	0	0	0	0	0	0	0.0195012	0	0	0.016509	0.0537463	0	0	0	0	0.00687847	0.0160383
Il24	chr1:130882073-130887411	0.0788555	0	0.101513	0	0	0	0	0	0	0.0396857	0	0	0.20871	0.140056	0.209723	0.0870713	0.174795	0.334903	0.169519	0	0	0.15075	0	0	0.0706492	0.0949194
Il20	chr1:130907191-130911296	0	0	0	0	0	0	0	0	0	0	0	0	0.0577839	0	0	0	0	0	0	0	0	0.203544	0	0	0.0108887	0.0426939
Il19	chr1:130932655-130939241	0.0905885	0	0	0	0	0	0	0	0	0.0460174	0	0.16455	0.0487762	0	0	0.100328	0	0	0.0381463	0	0	0	0.127538	0.174481	0.0329344	0.0559417
Il10	chr1:131019844-131024970	0.0696725	0	0	0	0	0	0.0361593	0	0	0	0	0	0	0	0	0	0	0	0	0	0	0	0	0	0.00440966	0.0157357
Mapkapk2	chr1:131053703-131097543	65.7417	82.1174	84.1744	66.0964	81.6055	76.2118	58.4501	75.7907	74.4802	58.0356	74.6171	56.5905	77.6376	96.7157	93.8717	70.4684	87.1246	92.0457	74.4652	84.1066	86.7472	79.141	66.7438	60.5086	75.9786	11.4832
Dyrk3	chr1:131128440-131138234	2.74057	1.43777	1.1688	2.21858	1.34527	1.50125	1.76072	2.20819	1.61038	2.19257	2.09668	1.23371	3.52332	1.77674	2.93129	3.64631	2.20115	2.71073	3.90258	3.76614	3.62625	4.7226	4.20697	3.53739	2.58608	1.05185
Eif2d	chr1:131153206-131173471	19.168	17.7904	17.5573	21.7021	19.2723	22.937	17.7605	24.1202	17.4612	18.3285	19.2021	16.0644	21.0468	21.1515	21.0937	20.3993	19.4707	18.1943	29.4837	23.5284	20.2745	27.8115	20.1944	16.7949	20.4503	3.27837
Rassf5	chr1:131176409-131245178	4.89547	2.78173	2.46638	4.33211	2.27122	1.76513	3.81526	1.37587	2.16908	4.52214	2.33358	2.07978	4.9213	3.05092	2.47485	3.28791	2.49167	2.09675	2.75624	2.24812	1.70451	2.962	1.14266	0.591393	2.689	1.13669
Ikbke	chr1:131254601-131279563	1.73287	1.82111	1.0172	2.02321	1.19134	1.21105	1.69735	0.938707	1.29193	1.81715	1.06002	0.751862	2.52152	1.54644	1.16326	1.44488	1.14289	0.716405	1.41161	1.42201	1.27074	1.5187	0.609859	0.131134	1.31055	0.505162
Srgap2	chr1:131285250-131527361	8.70735	5.40874	5.78161	10.2552	6.84773	5.79978	10.8545	4.66165	6.63999	9.9575	6.83742	5.51025	8.96086	6.11724	5.66903	10.5003	6.66086	5.5903	4.83428	5.69632	5.28393	4.82747	3.43694	1.05241	6.49549	2.35173
Fam72a	chr1:131527988-131539872	2.91889	1.98985	2.1375	3.0985	3.09153	3.97301	2.36888	3.96084	2.06749	2.71537	2.813	1.6489	4.0293	2.96296	2.67104	3.48741	2.84967	2.29483	3.50896	3.59703	2.99597	3.68836	2.55543	1.76328	2.88283	0.700364
Avpr1b	chr1:131599113-131612000	0	0	0	0	0	0	0	0	0	0	0	0	0	0	0	0	0	0	0	0	0	0	0	0	0	0
Ctse	chr1:131638313-131675507	0	0	0	0	0	0	0	0	0	0	0	0	0	0	0	0.0145187	0	0	0	0	0	0	0	0	0.000604946	0.00296362
5430435G22Rik	chr1:131688694-131713464	8.22366	5.91799	6.6248	9.2864	6.36591	6.72199	9.18111	6.60587	6.56616	7.99278	6.67062	5.37996	7.62603	5.98279	5.22039	7.1721	4.60609	3.96742	7.78978	4.0841	4.0998	6.66741	4.74207	2.99348	6.27036	1.65382
Slc26a9	chr1:131744021-131770405	0.0265286	0.034294	0.0277425	0.00957847	0	0	0	0.0255627	0	0.0172493	0	0.0936059	0.0183498	0.0187177	0.0190123	0.0479212	0	0	0.0318979	0.0224449	0.0214896	0.0224526	0	0.0647098	0.0208982	0.0228341
Pm20d1	chr1:131797394-131818115	0	0	0	0	0	0	0	0	0	0	0	0	0	0	0	0	0	0	0	0	0	0	0	0	0	0
Slc41a1	chr1:131828011-131848864	12.4122	9.40342	8.24223	11.5179	8.96424	4.50578	11.6409	5.58166	9.02117	11.7241	9.60473	7.88231	13.7352	10.8565	9.62064	11.3781	10.4282	9.24106	7.63116	6.56704	8.45595	8.47384	5.09636	3.43077	8.97564	2.59789
Rab7l1	chr1:131867276-131872889	0.929981	1.61367	1.23952	1.30399	1.72463	2.05115	0.830808	2.46816	2.05992	1.30607	1.85271	1.75959	1.09159	1.80292	1.40671	0.760111	1.2762	1.41198	1.41452	1.44995	1.946	1.66439	1.86591	2.53906	1.57373	0.462402
Nucks1	chr1:131910457-131936321	155.943	89.7361	98.6142	188.814	137.965	83.2803	179.707	93.1355	127.404	168.621	134.293	83.9391	124.591	112.03	104.711	185.968	142.363	114.028	122.924	97.9729	100.854	112.028	93.2327	37.4697	120.401	36.6745
Slc45a3	chr1:131962914-131982972	0.061138	0.0455874	0.0351145	0.039352	0.0372199	0.234161	0	0.0655675	0.0600989	0.0471312	0.0747248	0	0.0128254	0.196217	0.149003	0.0135465	0.125259	0.0846958	0.0112603	0.0576739	0.0282454	0.0617472	0	0	0.0600237	0.0611627
Elk4	chr1:132007604-132025684	18.6858	12.5317	10.3026	18.2196	14.1988	9.8712	20.9884	6.97618	10.6602	21.3889	7.89994	5.79488	17.9757	12.7592	13.2588	21.3239	14.4686	10.5917	7.10087	9.98724	10.5791	8.46215	5.31615	1.82642	12.132	5.399
Mfsd4	chr1:132026620-132068062	6.9525	4.67068	4.0488	6.95562	5.19389	5.01536	7.6577	2.70804	4.33554	7.09081	4.41222	3.6683	7.92475	5.5386	5.66183	7.8406	5.11132	4.8627	2.80997	3.99497	3.96828	2.97612	2.45329	1.17674	4.87619	1.82995
Cdk18	chr1:132113546-132139685	5.15499	4.14314	3.53339	4.61095	3.85774	2.59974	4.60629	2.32694	3.12684	3.71372	2.70418	2.30154	5.90951	4.81028	4.79198	3.92279	4.2938	3.50053	3.23511	2.52807	2.89241	3.40802	1.30943	0.957735	3.50996	1.1948
Lemd1	chr1:132191435-132257382	0.0342286	0	0	0	0.10746	0.336244	0.035203	0.0970437	0	0	0	0.342313	0	0	0.145995	0.113712	0	0.117344	0.0302033	0	0	0	0	0	0.0566561	0.0990176
Mir135b	chr1:132198087-132198184	0	0	0	0	0	0	0	0	0	0	0	0	0	0	0	0	0	0	0	0	0	0	0	0	0	0
Klhdc8a	chr1:132298625-132307357	22.3293	15.7926	16.0561	17.1285	14.8553	18.1132	13.1771	15.7801	10.8566	15.488	11.1794	7.43621	24.9932	14.8806	14.1415	16.8483	15.5818	13.3656	21.4786	15.082	13.024	22.2359	12.6979	10.1521	15.5281	4.11911
Nuak2	chr1:132316124-132333488	12.3455	14.0498	12.3992	14.486	17.8103	14.8445	16.6716	12.6774	15.3977	20.1418	16.8205	12.9832	16.794	18.3044	18.1173	16.0631	20.6385	17.5758	16.9421	14.864	17.9208	22.6717	14.0266	5.81733	15.8485	3.41128
Tmcc2	chr1:132356314-132391281	9.14075	7.13964	6.399	8.35468	7.16501	6.60699	7.00355	7.22048	6.94554	7.4893	8.46153	7.54492	10.4193	7.54353	7.22336	7.55005	7.9375	7.43077	7.31099	6.50457	7.04832	7.13896	6.04805	4.51951	7.33943	1.09874
Dstyk	chr1:132417452-132466959	6.32444	4.21292	4.98628	7.40722	5.77591	3.96094	7.10672	4.37353	5.7603	7.51338	6.65101	4.58161	7.08081	5.09596	5.03878	7.56447	4.79773	4.87836	5.07065	4.18022	4.1715	4.79899	3.16323	1.72215	5.25905	1.46497
Rbbp5	chr1:132477366-132505665	20.9278	12.8665	12.4163	22.1187	15.5942	10.0474	22.3432	10.3464	13.5447	23.2934	16.1303	12.254	23.6913	16.4017	14.7559	24.6874	15.8594	12.9054	21.6173	11.8235	13.9679	21.1144	12.34	6.82054	16.1612	5.05493
Tmem81	chr1:132506229-132508639	2.33716	1.46672	2.27838	2.84666	1.54406	1.49467	2.88119	1.21222	1.60244	2.72937	1.89804	0.881797	2.11119	1.92304	1.3271	3.10047	2.02021	2.52493	1.79908	2.17154	1.25744	1.74951	1.52105	0.701787	1.89084	0.635004
Cntn2	chr1:132509424-132542940	0.0345062	0.0355025	0.0478549	0.0475502	0.0099055	0.0470332	0.0548986	0.017805	0.0244432	0.0276667	0.00680973	0.0315414	0.0364627	0	0.0199329	0.0274519	0.011201	0.0110054	0.0199535	0.0389535	0.0674617	0.0160666	0.051283	0.0212323	0.0294384	0.0171707
Nfasc	chr1:132564689-132741797	0	0	0	0.00290417	0	0	0.00275414	0	0	0.00262983	0	0	0	0	0	0.00550362	0	0	0	0	0	0	0	0.0216161	0.00147533	0.00451203
Gm10538	chr1:132729352-132732826	0	0	0	0	0	0	0	0	0	0	0	0	0	0	0	0	0	0	0	0	0	0	0	0	0	0
Lrrn2	chr1:132880354-132940005	0.00871306	0	0	0	0	0	0.00900501	0.0622165	0	0.00831147	0.0224271	0	0.0267134	0.0223957	0.0235791	0	0.0199109	0	0	0.0272147	0.0268952	0.0223236	0	0	0.0116544	0.0154217
Mdm4	chr1:132989844-133025348	6.53553	4.12993	4.09531	8.59485	5.10512	4.73472	7.90148	4.52435	5.28938	9.10345	5.45705	4.09736	6.01957	5.44162	4.1154	8.08584	5.60234	4.99773	5.10272	6.56994	5.83746	5.53684	4.70654	1.92595	5.56294	1.62622
Pik3c2b	chr1:133046011-133108688	0.102597	0.083021	0.0524693	0.0975129	0.0276195	0.109113	0.114402	0.0610287	0.0672471	0.0877129	0.0279619	0	0.171887	0.0903814	0.120103	0.162053	0.116852	0.0618606	0.0491662	0.075547	0.104504	0.0262542	0	0	0.0753872	0.047263
Ppp1r15b	chr1:133131165-133139800	45.063	27.0395	28.4179	46.4312	34.2106	24.2264	45.6873	24.1078	29.9251	48.4535	34.601	23.9375	45.4324	35.1319	30.9784	48.8529	36.7561	32.3969	43.9082	27.9295	29.6773	48.2851	27.7619	14.7697	34.7492	9.6427
Plekha6	chr1:133246096-133303435	0.0239437	0	0.0413503	0.0259967	0.0563458	0.0221998	0.0267553	0	0.0464741	0.015621	0.0190585	0	0	0.0461	0.0189111	0.0174853	0.0159136	0.0156012	0.00736139	0.0330898	0.0213162	0.0258324	0	0.0310558	0.0212672	0.0158458
Gm19461	chr1:133249851-133269808	0	0	0	0	0	0	0	0	0	0	0	0	0	0	0	0	0	0	0	0	0	0	0	0	0	0
Golt1a	chr1:133309822-133323026	0	0	0	0	0	0	0	0	0	0	0	0	0	0	0	0	0	0	0	0	0	0	0	0	0	0
Kiss1	chr1:133327211-133329722	0	0	0	0	0	0	0	0	0	0	0	0	0	0	0	0	0	0	0	0	0	0	0	0	0	0
Ren2	chr1:133350565-133360323	0	0	0	0	0	0	0	0	0	0	0	0	0	0	0	0	0	0	0	0	0	0	0	0	0	0
Ren1	chr1:133350673-133360319	0	0	0	0	0	0	0	0	0	0	0	0	0	0	0	0	0	0	0	0	0	0	0	0	0	0
Etnk2	chr1:133363571-133380319	0	0	0	0	0	0.0836927	0	0	0	0	0	0	0	0	0	0	0	0	0.0302911	0	0	0	0	0	0.00474932	0.0179136
Sox13	chr1:133382299-133424212	0.00768461	0	0	0.00827571	0	0	0	0	0	0.00729511	0	0	0	0	0	0.025141	0	0	0	0	0	0	0	0	0.00201652	0.00557649
Snrpe	chr1:133603870-133610280	75.6233	110.335	125.75	76.0612	117.209	199.732	71.6635	195.863	157.921	79.621	121.364	93.018	97.8727	144.334	123.662	123.048	129.656	135.512	240.507	222.88	197.643	223.066	205.556	117.024	141.038	51.9962
Zc3h11a	chr1:133619870-133661380	38.3772	24.5789	27.2298	40.3363	31.4518	20.8778	44.0083	20.9292	30.3369	42.4658	29.9775	21.1847	39.4772	28.5179	29.0418	42.992	31.5286	26.0384	27.5935	25.7924	25.1575	30.9392	19.8627	8.29571	29.458	8.61118
Zbed6	chr1:133655878-133660885	32.0915	14.6264	17.9355	32.6489	19.1598	16.2766	38.2333	12.8166	18.8783	35.3789	14.8503	11.4523	26.0306	18.876	17.9293	36.7519	18.3416	14.3715	15.8121	18.762	15.4529	14.2259	9.65629	1.72624	19.6785	9.19314
Lax1	chr1:133679028-133690108	0	0	0.0387479	0.0159678	0.0389492	0	0.0149831	0	0	0	0	0.0664322	0	0	0	0	0.0221342	0	0.0125872	0.0310585	0	0.0186442	0.0515969	0	0.0129626	0.0192256
Atp2b4	chr1:133702673-133753747	1.69555	0.934127	1.13947	1.82439	1.13164	1.04268	2.65773	0.988259	1.149	2.82797	1.86615	1.33967	1.8403	1.04676	1.0832	1.92584	0.831418	0.729937	0.940746	0.604506	0.766569	0.847489	0.335481	0.104924	1.23558	0.659581
Optc	chr1:133897193-133907999	0.116182	0.0950159	0.243552	0.0431095	0.109015	0.0844581	0.109012	0.0506723	0.0463175	0.147135	0.0940655	0.103009	0.231403	0.0892564	0.110432	0.105208	0.0921785	0	0.0785437	0.0851061	0.122627	0.125651	0	0	0.0950812	0.0593319
Prelp	chr1:133910303-133921401	1.94594	4.99663	5.47868	2.31674	6.35024	6.22703	3.50868	3.16247	7.19993	3.99812	7.55749	5.67681	1.59923	4.3246	4.37308	1.10859	3.72453	4.05619	0.716926	1.98803	1.91499	1.2014	1.24764	0.198306	3.53634	2.14362
Fmod	chr1:134037514-134048277	3.07017	1.43702	1.59325	2.19524	1.45917	0.790648	2.87928	0.802174	1.6383	2.72466	2.71233	1.85264	2.88398	1.59886	1.7275	1.59257	0.745183	1.22342	1.05019	0.47771	0.511449	0.851534	0.233867	0.229199	1.51168	0.871289
Btg2	chr1:134074864-134079155	6.027	2.74707	2.23087	2.2428	2.75164	1.71729	2.40115	2.20894	1.54943	3.28605	2.35421	1.6007	8.99742	2.93726	3.01989	2.54974	2.56047	2.8018	3.55574	3.16089	3.53048	5.0976	5.20541	2.35602	3.20374	1.65964
Chit1	chr1:134111241-134151436	0.0833264	0	0	0.017956	0.0587516	0	0	0.0529517	0	0.0162555	0.0383069	0	0.0175339	0.0380401	0	0.0366801	0	0	0.0151461	0.0460705	0.0443733	0.0213171	0	0.132955	0.0258193	0.0328408
Chi3l1	chr1:134182403-134190031	2.55292	6.32011	7.35578	1.68894	6.16582	2.95673	1.04892	3.5015	4.00446	0.778098	3.65096	2.29386	2.16418	8.86502	8.59918	1.47954	7.91918	6.09311	1.80571	4.35464	5.97742	1.27723	2.88299	2.34182	4.00325	2.52617
Mybph	chr1:134193447-134201232	0	0	0	0	0	0	0	0	0	0	0	0	0	0	0	0	0.0315458	0	0	0	0	0.0174763	0	0	0.00204259	0.00722444
Adora1	chr1:134199221-134235431	0.00641516	0	0	0.00693124	0	0	0.00654027	0	0	0	0	0	0	0	0	0.00692671	0	0	0	0	0	0	0	0	0.00111722	0.00255372
Myog	chr1:134290003-134292548	0	0	0	0	0	0	0	0	0	0	0	0	0	0	0	0	0	0	0	0	0	0	0	0	0	0
Ppfia4	chr1:134296782-134332928	0.0140115	0.0202548	0	0.0403992	0.0166149	0	0.0388858	0.0445387	0	0.0590625	0	0.0272804	0.0244179	0.0427866	0.0220979	0.0102949	0.00934466	0.018675	0.0259741	0.0642274	0.0125926	0.0477162	0.0440089	0	0.0242993	0.0194506
Tmem183a	chr1:134346096-134361999	44.9445	32.7842	35.3912	45.319	36.8512	45.1299	38.8397	53.8544	38.3172	42.6121	42.2198	28.7637	40.3831	41.034	38.8825	41.4625	41.0505	37.5005	50.181	57.0558	49.5645	49.137	48.2803	31.1117	42.1113	6.97345
4933406M09Rik	chr1:134385939-134390983	0.0708388	0	0	0.025879	0	0	0	0	0	0.0237598	0.044733	0	0.0254237	0	0	0	0.0342996	0	0	0.0487037	0	0	0	0	0.0114016	0.0201391
Cyb5r1	chr1:134405989-134411738	68.009	48.3013	51.0381	59.7284	44.7447	59.6431	48.6543	58.1136	43.5435	69.4832	62.8849	58.8894	59.8626	57.916	52.6696	46.599	47.9128	47.6232	53.0942	50.8905	46.4741	58.2683	39.93	34.1674	52.8517	8.6331
Adipor1	chr1:134415466-134432341	113.284	85.39	90.6697	111.037	88.7265	108.753	94.2348	113.213	85.9068	100.531	101.38	79.4612	117.438	94.6312	87.0986	103.536	86.8828	83.3054	127.022	103.12	91.0342	114.625	85.7023	71.7866	97.4487	13.9471
Klhl12	chr1:134455554-134490873	6.46379	5.26112	5.79975	6.35607	6.05735	5.77296	5.19401	6.67463	6.68552	6.31939	7.49459	4.81573	5.5484	7.33069	6.99377	5.05351	6.53621	6.1106	5.2572	8.0375	8.12771	5.93934	7.85207	4.97554	6.27739	0.985118
Rabif	chr1:134494659-134507884	20.2986	16.9734	18.9288	18.246	17.1356	15.3809	16.1792	20.6236	18.9738	18.272	22.6424	15.8811	19.9326	20.5859	20.7924	17.1411	19.9189	18.4602	21.321	22.551	21.4952	23.1229	20.0132	16.4561	19.2219	2.24369
4931440L10Rik	chr1:134540944-134547022	0	0	0	0.0695395	0	0	0	0	0	0	0	0	0	0	0.0516233	0	0	0	0.0204993	0	0	0	0	0	0.00590259	0.0175509
Kdm5b	chr1:134560177-134632878	4.3927	3.30638	3.76248	5.287	4.03899	3.65767	7.18379	2.79933	4.70133	8.30043	6.16786	5.30229	4.05343	3.71182	3.47712	5.15926	3.97498	3.38038	3.45019	3.09549	3.23844	3.73761	2.57443	0.795176	4.14786	1.54725
Syt2	chr1:134646680-134749417	0.0100551	0.0334213	0.0548053	0	0	0	0	0	0	0	0	0	0	0.0187859	0	0	0.0160193	0	0	0	0	0	0	0	0.00554529	0.0133404
Ppp1r12b	chr1:134765942-134955940	3.64905	2.53801	2.51548	4.39998	2.39508	2.90087	4.3971	2.00727	2.11286	3.56293	2.02096	1.69248	3.09482	2.30411	2.11133	3.74313	2.01395	1.36548	1.72056	2.56819	1.9769	2.05764	1.21847	0.62747	2.45809	0.953408
Ube2t	chr1:134962576-134974137	10.1016	10.7569	12.2171	9.28332	9.86878	15.3586	6.367	15.7563	11.3634	6.69496	9.47604	11.3335	7.74574	10.9738	10.6106	8.53537	9.62923	9.5283	14.5331	11.4736	11.5968	10.3397	16.5471	8.33852	10.7679	2.65133
Lgr6	chr1:134986352-135105276	1.07064	0.174187	0.102477	0.252766	0.0708984	0	0.0944523	0	0.0288791	0.0486978	0	0	1.93508	0.138018	0.0706412	0.373309	0.0797947	0	0.115474	0.0277232	0	0.0786399	0	0	0.194237	0.432248
Ptprv	chr1:135108497-135132575	0.00466797	0	0	0.0100875	0	0	0	0	0	0.0270937	0	0.0289653	0	0	0	0.00510722	0	0.0188043	0.00430269	0.0129932	0	0.00598942	0	0	0.00491714	0.00864574
Ptpn7	chr1:135132724-135145320	0.0443352	0.0684933	0.0582751	0.0773344	0.086421	0.0457578	0.0271535	0.0793388	0.0484658	0.0262279	0.0200468	0.05094	0.0845454	0.0379515	0.0194553	0	0	0.0636861	0.0239798	0.0685018	0.0217599	0.0686197	0	0	0.0425537	0.0284942
Arl8a	chr1:135146833-135156268	27.2613	21.9154	19.0726	23.8672	18.4152	18.0852	20.5555	12.9225	17.6913	20.9148	19.0419	12.3043	31.8332	23.4648	21.3025	22.3843	18.6573	16.0546	19.1928	15.6163	16.0092	21.8511	11.8551	9.20013	19.1445	5.00656
Gpr37l1	chr1:135160249-135167681	0	0.0689825	0	0	0	0	0.0169953	0	0.0442742	0	0	0	0	0	0	0	0	0	0.0154039	0	0	0.0209462	0	0	0.00694175	0.016846
Elf3	chr1:135253573-135258472	0	0	0	0	0	0	0	0	0	0	0	0	0	0	0	0	0	0	0	0	0	0	0	0	0	0
Rnpep	chr1:135262698-135284084	5.2653	9.77485	8.08272	5.03892	9.04759	5.75509	4.38051	5.97636	7.69199	4.09086	8.71455	5.35404	7.06881	9.81082	9.0379	5.32819	7.42008	5.80784	4.11184	4.30764	5.06812	3.88917	3.53086	3.44927	6.16681	2.05788
Timm17a	chr1:135301534-135313737	89.2456	70.988	82.2205	73.3186	77.7131	77.2456	69.4451	92.2945	76.3491	75.6396	88.1367	55.8826	108.771	91.0022	80.2088	98.8826	82.4464	80.1464	126.78	98.6522	83.933	132.819	91.3605	59.266	85.9478	18.0997
Lmod1	chr1:135324812-135368065	0.0551414	0.307157	0.153663	0.0739842	0.235358	0.135546	0.037712	0.177922	0.144966	0.0308557	0.173094	0.158009	0.0653478	0.306451	0.130359	0.0996363	0.0727993	0.117398	0.0383956	0.084685	0.0324378	0.0713987	0.0597383	0	0.115086	0.0820628
Shisa4	chr1:135371455-135375063	30.9314	23.8157	19.5544	27.1947	24.1149	25.3516	26.2234	21.6425	19.0613	32.4549	21.0803	16.9692	28.8417	23.3211	21.7709	19.2021	19.9733	21.7902	18.8571	14.5827	16.6319	21.6195	9.87618	10.8785	21.4891	5.56641
Ipo9	chr1:135382314-135430491	64.7754	41.9073	40.9194	66.0611	48.8681	31.6066	67.7698	29.9691	45.6551	62.8125	46.4289	31.9386	74.9364	47.9004	48.4712	75.759	51.4886	43.3625	56.2392	34.5204	38.8867	58.4041	31.3652	16.7786	48.201	15.3043
Nav1	chr1:135434579-135585355	4.97184	1.49514	1.13243	4.72471	1.21858	2.86783	5.89393	1.47615	1.2066	4.73015	0.904672	0.769708	4.28412	1.93119	2.13945	5.73909	1.92523	1.61306	1.10282	2.87675	1.8696	0.96262	0.436374	0.302013	2.35725	1.73418
Csrp1	chr1:135729196-135752229	56.7725	78.7244	85.6821	46.2995	69.3765	98.2245	40.2381	87.8652	65.6587	52.7352	68.7583	57.1396	71.669	83.172	77.0828	48.5289	67.7821	69.8946	57.8875	74.6865	64.5473	62.9202	46.2679	50.2547	65.9237	14.8027
Phlda3	chr1:135766084-135769134	31.2125	49.1788	44.895	36.6144	51.6076	83.2548	32.7449	76.5049	58.7943	35.0981	59.0999	52.9158	32.4021	49.2859	52.443	35.8	55.2845	57.0101	49.8111	71.4055	64.447	50.1867	57.911	59.5103	51.9758	13.799
Tnni1	chr1:135799420-135810989	0.338788	0.402391	0.419618	0.257822	0.110278	0.517357	0.140659	0.19551	0.807439	0.298937	0.805525	1.02281	0.246597	0.21561	0.594577	0.222553	0.37284	0.245411	0.50568	0.43014	0.16737	0.43113	0.682368	0.260636	0.403835	0.235647
Lad1	chr1:135818597-135833341	0.0178386	0.0427189	0.0336639	0.00979594	0	0	0.00916283	0	0	0.0352508	0	0	0.0187562	0	0.023522	0.00975621	0	0	0.016707	0.0549438	0	0	0	0	0.0113382	0.0160323
Tnnt2	chr1:135836333-135852268	6.4019	4.7213	4.0861	4.1072	3.55962	2.51361	2.48565	3.07696	2.3466	2.30027	2.38026	1.26354	11.0417	9.3795	9.83096	6.24454	6.27928	5.54389	4.48581	7.04695	5.69819	2.89292	3.36868	2.84373	4.7458	2.59388
Pkp1	chr1:135871394-135919024	2.22748	1.49273	2.16401	2.146	2.34664	1.29796	2.06138	1.1854	1.66204	1.80097	1.84594	1.88175	3.46033	2.68189	2.33455	1.84367	2.56093	2.18287	2.04204	1.67568	1.56736	2.00877	1.53283	1.06351	1.96111	0.521884
Igfn1	chr1:135953577-136006342	0	0	0	0	0	0	0	0	0	0	0	0	0	0	0	0	0	0	0	0	0	0	0	0	0	0
Tmem9	chr1:136008218-136035030	28.0794	34.6002	40.1217	34.2347	32.5807	52.037	26.776	56.9706	37.1949	25.2547	31.7245	27.02	30.3795	33.3448	35.1387	34.8451	29.8846	30.2284	54.0584	49.5808	42.0884	45.0557	41.6948	39.0596	37.1647	8.95548
Ascl5	chr1:136050803-136051370	0	0	0	0	0	0	0	0	0	0	0	0	0	0	0	0	0	0	0	0	0	0	0	0	0	0
Cacna1s	chr1:136052900-136119822	0	0	0	0.0104955	0	0.0241314	0.00499348	0	0	0.0237086	0	0	0	0	0	0.00531968	0	0	0.00882678	0.0120829	0.0115183	0	0	0	0.00421153	0.00733871
Gm15850	chr1:136127718-136131183	0.152752	0	0	0.257277	0.465366	0.746164	0.162614	0.405015	0	0	0.167507	0.711292	0.315177	0	0.339295	0.188171	0	0	0.0771447	0	0.384354	0	0	0	0.182172	0.227882
Kif21b	chr1:136131400-136178014	5.08597	2.19085	2.16564	6.09187	2.73353	2.95003	9.45641	2.50009	3.83191	11.2957	5.10692	4.77289	4.03122	2.92853	2.96062	4.85439	3.17443	2.96189	2.09243	3.39361	2.81082	2.39852	1.45363	0.852945	3.83729	2.3816
5730559C18Rik	chr1:136213521-136234280	1.69293	1.67373	1.44987	2.17962	1.68486	1.49403	2.12205	1.83221	2.18781	2.03527	2.18953	1.80038	3.23329	3.24003	2.78713	2.26332	2.92971	3.47628	2.26278	2.23775	2.69038	2.62723	1.86749	1.33926	2.22071	0.594114
Gpr25	chr1:136258913-136260873	0	0	0	0	0	0	0	0	0	0	0	0	0	0	0	0	0	0	0	0	0	0	0	0	0	0
Camsap2	chr1:136268122-136346104	23.6309	12.1017	13.4359	21.5168	14.4387	8.63298	24.5528	8.06593	13.0648	23.0974	16.0388	11.1191	22.4617	16.1071	13.9077	26.7354	15.9729	12.4848	16.732	10.7306	11.0604	14.2467	10.5525	3.28511	15.1655	5.86151
9230116N13Rik	chr1:136411915-136415519	0.225639	0.460021	0.259953	0.355276	0.224807	0.428053	0.23379	0.406103	0.26228	0.19184	0.208054	0.280783	0.333621	0.311746	0.184699	0.270411	0.385465	0.286753	0.541222	0.434828	0.336922	0.387977	0.28136	0.232903	0.313521	0.0942437
Ddx59	chr1:136415270-136440220	7.27161	4.93009	5.82014	8.30885	5.42053	6.65655	6.35107	7.05663	5.67109	7.03861	7.06029	5.83105	8.19417	6.45665	6.15571	8.03872	6.45569	5.35121	8.67555	6.98263	6.77254	8.391	6.67386	7.15573	6.78	1.02
Kif14	chr1:136467957-136531511	6.78314	3.46196	3.77403	8.96409	6.51903	4.31991	7.23114	3.18692	5.0203	6.19432	4.86305	3.58538	7.31465	4.5866	4.40661	10.8836	6.94547	5.7232	3.84792	4.51941	3.72197	4.19061	3.71993	0.857738	5.19254	2.12443
Zfp281	chr1:136624900-136630391	18.5939	13.9917	14.8043	19.2223	16.2265	12.0483	20.8415	13.1774	17.1007	21.9093	20.0623	14.8217	17.0193	19.9243	19.2459	17.589	21.6709	18.4499	15.3944	17.3411	16.4865	14.1151	15.0856	6.33808	16.7275	3.48146
Gm19705	chr1:136683395-136690805	3.47968	1.74786	1.46955	4.10894	1.84154	3.26216	2.5825	5.54313	2.82471	2.65415	3.201	2.41489	1.7038	2.51311	1.80931	4.09261	1.42273	1.91408	5.11031	2.47529	4.14699	4.27638	1.92768	1.61287	2.83897	1.18462
Gm16880	chr1:136696210-136725728	0.829121	0.391527	0.961481	1.76006	0.923402	1.21576	1.31279	1.27962	1.60417	1.55361	1.94541	0.643865	0.848663	0.981971	0.461245	1.10643	0.624829	0.644205	1.12465	0.816284	0.573477	1.14094	0.739791	1.25148	1.03062	0.409182
Nr5a2	chr1:136843583-136960448	0	0	0	0	0	0	0	0	0	0	0	0	0	0	0.0164999	0	0	0	0	0	0	0	0	0	0.000687496	0.00336803
Mir181a-1	chr1:137966454-137966541	0	0	0	0	0	0	0	0	0	0	0	0	0	0	0	0	0	0	0	0	0	0	0	0	0	0
Mir181b-1	chr1:137966638-137966718	0	0	0	0	0	0	0	0	0	0	0	0	0	0	0	0	0	0	0	0	0	0	0	0	0	0
Ptprc	chr1:138062858-138175305	0.023515	0	0	0.035837	0	0	0.016704	0	0.0131116	0.0168377	0.0125106	0	0	0.0330708	0	0.00898086	0.0176315	0	0.00666416	0.0124699	0.0342057	0.0102822	0	0	0.0100759	0.0118917
Atp6v1g3	chr1:138273737-138289462	0	0	0	0	0	0	0	0	0	0	0	0	0	0	0	0	0	0	0	0	0	0	0	0	0	0
Nek7	chr1:138484713-138619696	95.7134	60.8303	74.8967	96.7671	81.1086	72.8438	83.4348	77.7319	71.8829	90.6698	80.0189	51.2642	74.3264	74.0973	70.2837	83.6229	73.1077	65.8681	81.8776	73.8854	67.2172	72.138	76.3816	30.3006	74.1779	13.7587
Gm5833	chr1:138640094-138682075	0	0	0	0	0	0.0821003	0	0	0	0	0	0	0	0	0.0355106	0	0	0	0	0	0	0	0	0	0.00490045	0.0179675
Lhx9	chr1:138825185-138847579	0.356969	0.0751531	0	0.154351	0.0199113	0.103307	0.265613	0.055923	0	0.148308	0	0.0828318	0.310703	0.0950948	0	0.294023	0.0702085	0.143535	0.250992	0.149961	0.09791	0.288548	0.126834	0	0.128757	0.111238
2310009B15Rik	chr1:138851978-138856854	10.9648	13.3007	18.2247	9.16609	16.1825	21.6077	10.7688	22.0866	17.2218	9.26369	10.1696	9.03888	9.36183	13.2176	13.061	12.3674	11.2726	11.5044	21.5015	18.4292	18.4455	17.9407	19.4406	21.5067	14.8352	4.57411
Dennd1b	chr1:138963708-139176042	7.2577	4.08506	4.61283	7.68012	5.4984	3.58727	7.63266	3.99951	5.82528	7.68849	6.23633	4.65215	5.76348	5.09818	4.40457	7.36807	5.5465	4.53939	5.99831	4.74277	4.61015	5.33626	4.74929	1.40343	5.34651	1.49655
Crb1	chr1:139198253-139377076	0	0	0	0	0.0187574	0	0	0	0	0	0	0	0	0	0	0	0	0	0	0	0	0	0	0	0.000781558	0.00382884
4933436E23Rik	chr1:139379451-139402852	0	0	0	0	0	0	0	0	0	0	0	0	0	0	0	0	0	0	0	0	0	0	0	0	0	0
Zbtb41	chr1:139422382-139453007	20.5981	11.4269	12.4119	20.1568	13.4647	8.69957	18.8107	10.3262	13.2357	20.3681	15.7516	10.4802	16.9181	15.242	14.0969	19.9999	16.4532	12.4047	16.874	13.1041	13.1554	15.8409	14.9474	5.24682	14.5839	3.89719
Aspm	chr1:139454772-139494088	17.1678	7.53926	8.82695	30.4406	18.0251	11.9707	28.0767	10.8052	13.8388	23.4587	16.3327	11.6998	13.13	9.17408	8.53889	37.289	18.107	12.2694	10.1661	11.8013	9.69893	10.1973	9.17492	2.25676	14.5827	8.07404
F13b	chr1:139501706-139523756	0	0	0	0	0.0352647	0	0	0	0	0	0	0	0	0	0	0.0384898	0	0	0	0	0	0	0	0	0.0030731	0.0104224
Cfhr1	chr1:139547063-139560222	0	0	0	0	0	0	0	0	0	0	0	0	0	0	0	0	0	0	0	0	0	0	0	0	0	0
Gm4788	chr1:139697918-139781239	0	0	0.0287501	0	0	0	0	0	0	0.0288737	0	0.0494937	0	0	0.0194999	0	0	0	0	0.0229801	0	0	0.036858	0	0.00776898	0.0146379
Cfhr2	chr1:139810291-139858699	0	0	0	0	0	0	0	0	0	0	0	0	0	0	0	0	0	0	0	0	0	0	0	0	0	0
Cfh	chr1:140085854-140183411	2.04437	0.749686	1.09174	1.60465	0.980198	0.809786	1.5347	0.760943	1.10263	1.53475	1.11483	1.48299	1.25127	0.850004	1.10757	1.26096	0.885669	0.875702	1.05587	0.780707	0.885439	0.89648	0.765583	0.306597	1.07221	0.368867
Kcnt2	chr1:140246256-140610261	0.660475	0.568573	0.527007	1.01527	0.474962	0.720719	1.07828	0.593301	0.63114	1.21243	1.62505	1.42965	0.579507	0.647601	0.589685	0.611772	0.535548	0.636255	0.625955	0.717473	0.587421	0.723856	0.561805	0.316008	0.736239	0.311485
4930590L20Rik	chr1:140570175-140656402	0	0	0	0	0	0	0	0	0	0	0	0	0	0	0	0	0.124677	0	0	0	0	0	0	0	0.00519487	0.0254496
Cdc73	chr1:143607498-143702684	20.3229	9.37032	11.5084	23.8212	12.1841	17.0494	23.2625	9.19203	11.813	25.5998	8.97923	6.997	23.387	12.545	12.0313	23.4643	13.6159	12.5172	21.5574	12.9241	11.5163	26.3737	10.793	2.84093	15.1528	6.61246
B3galt2	chr1:143640696-143649937	0.542278	0.121161	0.172037	0.618025	0.17262	0.866279	0.602135	0.598579	0.181177	0.699882	0.131507	0.122962	1.81678	0.32364	0.252195	0.725462	0.167394	0.156387	0.40423	1.08502	0.506602	0.478425	0.0717567	0.111475	0.455334	0.400661
Glrx2	chr1:143739348-143749678	5.77101	3.07745	3.3877	5.46895	4.31002	4.44802	4.62982	3.42973	4.06158	5.02887	3.17239	2.30112	6.12259	4.24758	4.26387	5.04748	4.04079	3.68156	5.53394	3.95424	3.96381	6.28467	2.92094	1.60408	4.19801	1.17119
Trove2	chr1:143750790-143777051	16.5502	9.84441	12.6717	18.0408	13.0537	7.85801	16.8105	8.13224	12.9971	18.4605	17.1102	12.1959	12.4606	11.9884	11.508	13.7529	13.0476	10.8566	14.6628	8.66701	9.40822	12.1255	11.3005	3.25048	12.3647	3.56468
Uchl5	chr1:143777277-143807466	29.2631	17.7951	17.5456	27.3284	23.4926	19.5049	24.7391	23.8753	19.6149	24.7713	15.7455	11.183	22.7294	26.0039	23.1897	25.3677	27.9765	19.5186	21.9431	26.799	24.6172	25.1572	14.9836	5.94667	21.6288	5.60402
Rgs2	chr1:143999337-144004149	8.41416	4.33889	4.96581	7.74186	4.91319	4.58217	6.58146	5.92789	5.17911	9.75792	6.12175	3.87925	5.55636	4.98808	3.59419	5.82113	4.50423	4.13494	10.6593	6.83231	5.24568	10.4775	6.55062	2.79371	5.98173	2.1047
Rgs13	chr1:144138666-144177372	0.0332762	0	0	0	0	0	0	0	0	0	0	0	0	0	0	0	0	0	0	0	0	0	0	0	0.00138651	0.00679248
Rgs1	chr1:144244668-144249104	0	0	0	0	0	0	0	0	0	0	0.0974459	0	0	0	0	0	0	0	0	0	0	0	0	0	0.00406025	0.0198911
Rgs18	chr1:144752840-144775421	0	0	0	0	0	0	0	0	0	0	0	0	0	0	0	0	0	0	0	0	0	0	0	0	0	0
Fam5c	chr1:146495665-146902472	11.9285	4.93789	4.5367	12.4023	5.02948	4.31493	12.0073	6.13293	7.05163	13.2973	9.10428	7.46744	14.9779	6.45652	5.84264	14.5109	6.09141	7.61552	13.6335	5.84176	6.80268	12.5102	5.80642	3.09976	8.39166	3.69382
Pla2g4a	chr1:149829621-149961284	54.5151	33.4736	38.1951	49.714	36.9833	31.6738	42.6639	36.1292	31.852	47.0926	37.8326	28.2147	45.2572	43.7633	36.7513	40.9717	38.3912	32.9441	49.5803	39.5285	35.4098	41.8804	43.9464	21.4798	39.0935	7.4391
7530420F21Rik	chr1:150076660-150099766	0.705355	0.292372	0.332293	0.864374	0.340249	0.132477	0.774506	0.31001	0.499821	0.686727	0.510497	0.69048	1.31203	0.591649	0.407897	0.867128	0.438885	0.538315	0.94724	1.03334	0.512307	1.38368	0.869711	0.605057	0.651933	0.31381
Ptgs2	chr1:150100123-150108012	192.944	35.3407	35.0377	68.454	29.917	17.6507	69.2639	18.169	19.5187	73.6945	20.2014	14.5456	214.908	56.9017	52.1123	91.5295	50.4723	37.8747	88.781	35.1514	34.8146	102.698	37.8382	12.5682	58.7661	51.5994
Pdc	chr1:150319416-150333906	0.466583	0.307699	0.274575	0.702113	0.274068	0.221844	0.291882	0.317702	0.2363	0.994804	0.42757	0	0.706278	0.294524	0.140974	0.656723	0.239794	0.291847	0.554312	0.677296	0.154387	0.529707	0.357308	0	0.379929	0.240712
2310030A07Rik	chr1:150320680-150346771	0	0	0	0	0	0	0	0	0	0	0	0	0	0	0.154842	0	0	0	0	0	0	0.102778	0	0	0.0107342	0.0371683
BC003331	chr1:150361310-150393055	13.5471	9.40417	10.8263	15.969	11.241	10.3057	14.1745	12.9537	11.6919	15.7529	14.6465	12.063	15.1309	11.7798	11.5433	13.4601	11.3841	9.66672	15.5116	12.8117	10.7843	14.0119	13.2841	6.82294	12.4486	2.25239
Tpr	chr1:150392837-150449935	55.5903	24.9401	27.8804	53.1278	30.4191	18.439	66.208	19.9794	25.6938	60.0524	30.2243	21.6587	44.5904	31.2929	30.3314	64.1185	35.3044	23.1849	28.8917	29.0472	24.305	28.975	18.6669	4.81368	33.239	15.8202
Prg4	chr1:150449411-150466165	0.377193	0.725988	0.547065	0.417355	0.456445	0.56273	0.206552	0.278485	0.343732	0.153075	0.406569	0.0799329	0.195062	0.397431	0.626903	0.309111	0.935194	0.635867	0.1496	0.574993	0.564851	0.194338	0.700697	0.1458	0.41604	0.221916
Hmcn1	chr1:150562501-150993435	0.0233735	0	0.00878006	0.0216462	0.01354	0	0.0279102	0.00816861	0.0151059	0.057801	0.00665152	0.00717222	0.0274236	0.00617825	0.00611083	0.0377648	0.00257381	0	0.00625681	0.00360222	0.00675706	0.0114782	0	0	0.0124289	0.0140932
C730036E19Rik	chr1:151138033-151144095	0	0	0	0	0	0	0	0	0	0	0	0	0	0	0	0	0	0	0	0	0	0	0	0	0	0
Ivns1abp	chr1:151344497-151364445	89.8629	52.6937	61.3797	82.8429	60.5188	62.3768	72.3393	65.2475	58.2716	82.5252	65.8638	46.6382	80.8293	69.9847	63.6028	78.3493	73.0533	61.2811	81.331	85.4484	73.7641	83.0515	74.4018	38.5162	69.3406	12.9071
Swt1	chr1:151367698-151428435	5.91267	4.05993	4.91158	6.50453	4.25134	5.05513	4.6366	4.83693	4.34143	5.30356	5.26635	3.65863	5.14887	5.15252	4.95947	5.27793	4.62661	4.4013	5.24496	5.29972	5.00444	5.07592	6.31139	2.21607	4.89408	0.861872
Trmt1l	chr1:151428647-151458183	13.5485	9.23964	10.0265	15.0999	9.46631	8.09582	14.6335	8.18246	10.2804	16.2633	10.5263	8.77038	10.9786	11.9501	8.74137	13.2274	10.3481	8.98507	12.6091	8.82204	8.97206	12.7018	7.04102	3.53497	10.5019	2.85848
Rnf2	chr1:151469405-151500823	22.9567	14.8922	20.6042	25.468	21.1718	21.1774	23.9075	24.2697	22.354	24.1118	24.6705	17.973	16.5175	19.6593	17.9854	19.3667	19.178	18.1484	22.9098	22.3904	20.8707	20.7349	24.9237	10.5232	20.6985	3.54078
Fam129a	chr1:151571372-151719347	0.45058	0.460488	0.594433	0.624112	0.720045	0.402187	0.714876	0.442628	0.446875	0.514407	0.523185	0.344571	0.326122	0.358319	0.328768	0.296881	0.36974	0.125986	0.314469	0.257338	0.209856	0.223925	0.363469	0.0898769	0.395964	0.164452
Edem3	chr1:151755373-151822328	18.9591	10.8189	11.349	17.0933	12.3833	7.74264	18.3226	7.90192	11.9116	19.9968	16.4676	11.5232	16.7794	12.8546	12.023	18.3889	12.3917	10.0039	12.1977	9.00894	9.30232	11.0709	8.00463	2.92849	12.476	4.24186
1700025G04Rik	chr1:151884523-152090320	10.1085	7.2981	7.72319	8.86775	7.57548	6.83857	8.25518	6.70157	6.10749	7.98122	6.81162	4.18628	9.41082	7.81491	7.45676	8.95565	7.10851	5.88588	6.08307	6.57209	5.61556	5.16963	4.79493	2.92919	6.92716	1.67924
Tsen15	chr1:152370735-152386682	23.4542	18.288	22.4126	25.1663	21.3079	25.3893	20.3512	28.7912	21.3385	19.444	22.3989	16.2633	26.4613	28.662	18.864	22.8136	20.5837	19.597	37.3129	30.3706	28.3663	34.2457	25.8756	18.4989	24.0107	5.2535
Glt25d2	chr1:152399866-152510695	0.0359057	0	0.0223839	0.0681244	0	0.0745665	0.0185834	0.041964	0.019422	0.0355304	0.017092	0	0	0	0	0.0197734	0.0134306	0	0.00802519	0	0.0528874	0	0	0	0.0178204	0.0226895
Rgl1	chr1:152517529-152625111	19.5843	19.1988	19.3232	17.2643	19.2153	12.5457	17.9653	14.8797	19.1122	18.3741	21.456	16.6098	16.896	18.7219	18.74	15.9047	18.272	16.4146	12.9567	13.5327	14.4094	12.6748	13.9006	8.20275	16.5065	3.07598
Apobec4	chr1:152750550-152757544	0.0216836	0	0	0.143365	0	0.0933404	0.0221976	0.0538224	0.0493176	0.0221192	0	0	0	0.0397881	0	0.0476881	0.0666777	0	0	0.0950392	0.0436155	0	0	0	0.0291106	0.0389799
Arpc5	chr1:152766541-152775580	165.045	126.554	146.038	145.329	132.982	157.632	130.503	142.636	115.013	149.474	122.145	78.9633	165.42	154.419	143.31	148.632	130.788	124.149	201.769	140.938	132.643	193.214	148.681	79.6767	140.665	27.7959
Ncf2	chr1:152807889-152836990	0.301351	0.241093	0.516812	0.396511	0.20835	0.329737	0.393954	0.413309	0.263645	0.169694	0.150311	0.228882	0.546966	0.515677	0.355012	0.525497	0.416119	0.374371	0.412892	0.416521	0.130433	0.171446	0.137068	0.0646867	0.320014	0.141547
Smg7	chr1:152836994-152902646	36.065	18.1081	18.4593	35.339	20.9823	13.0266	38.9483	12.0954	18.5204	35.3489	21.2142	16.6014	36.2078	22.1939	21.4584	44.0674	24.0836	18.7871	22.566	17.6647	17.2327	23.1365	13.6515	4.80357	22.9401	9.73914
Nmnat2	chr1:152955100-153119261	10.6447	4.97557	4.77713	6.68105	3.56827	2.89433	6.51242	2.64475	3.29213	9.06257	4.76034	3.34862	12.6457	5.68414	4.9289	7.54616	4.02458	3.62927	7.12395	3.58591	4.05426	8.20771	3.20506	2.35391	5.42298	2.6632
Lamc2	chr1:153122755-153186447	4.24426	2.06143	2.06371	3.11625	1.95354	1.88267	2.29105	1.80794	1.76377	1.91804	1.36185	0.664362	3.506	1.92563	1.95006	2.84188	1.82674	1.75796	3.46732	1.75339	1.83656	2.86587	2.17788	0.946256	2.16602	0.813634
Lamc1	chr1:153218921-153332786	50.8307	25.5071	22.3661	50.5803	27.6938	24.2338	69.1452	20.5622	24.3884	60.3079	28.0285	21.1426	46.9897	23.4733	24.8917	54.4691	27.185	21.458	21.7289	23.1141	20.1432	22.0273	11.158	3.59737	30.2093	16.1419
E330020D12Rik	chr1:153404185-153414233	0.051294	0	0	0.113058	0.0336485	0.106343	0.0792833	0.0914203	0.0560846	0.0778145	0.0504974	0.0541078	0.12568	0.046626	0	0.125831	0.0381221	0	0.0340347	0.0804575	0.0506739	0.0498981	0	0.0613534	0.0552595	0.0393419
Shcbp1l	chr1:153425208-153452574	0.0768039	0.0552833	0	0.144268	0.0477072	0	0.0202872	0	0.0391876	0.0560758	0	0.0706374	0.245741	0.0650366	0.0972938	0.0213099	0	0.103606	0.0342152	0.114033	0.180277	0.0483806	0.118555	0	0.0641124	0.0631832
Dhx9	chr1:153455757-153487660	86.7182	31.0517	38.3065	86.5233	41.3276	39.6357	98.4029	26.6245	36.8923	81.9642	25.9896	22.8083	81.307	40.5125	37.1757	110.504	45.7504	40.4083	62.302	41.4741	36.022	58.9908	26.4703	6.34129	50.146	26.9654
Npl	chr1:153503015-153549714	0	0	0	0	0	0	0	0	0	0	0	0	0	0	0	0	0	0	0	0	0	0	0	0	0	0
Rgs8	chr1:153653036-153697665	0.0448556	0	0	0.04168	0	0	0.0198717	0	0	0.00634377	0	0	0.00687342	0	0.0343749	0	0.00961351	0.0188003	0	0.0135324	0	0	0	0	0.0081644	0.0138979
C230024C17Rik	chr1:153721239-153737829	0.00911955	0	0	0	0	0	0	0	0	0	0	0	0	0	0	0	0	0	0.00800855	0.0208996	0	0	0.0343427	0	0.00301543	0.00819674
Rgs16	chr1:153740352-153745468	43.2859	9.91807	7.05335	12.8947	6.69829	3.6069	10.2798	2.85995	3.47228	7.39786	2.91137	2.11173	55.3116	10.104	11.2394	18.513	11.192	10.5801	16.401	7.64389	8.44677	19.876	5.41	3.3275	12.1056	12.553
Rnasel	chr1:153749425-153764221	0.453322	0.485814	0.482748	0.364443	0.392411	0.298977	0.352508	0.310641	0.3444	0.318925	0.395875	0.303254	0.274446	0.387243	0.453047	0.253428	0.175763	0.146058	0.154299	0.137905	0.0898949	0.128704	0.154243	0.11741	0.290657	0.125974
Rgsl1	chr1:153779386-153844141	0.0172395	0	0	0	0	0	0	0	0	0	0	0	0	0.0314569	0	0.00948124	0	0	0	0.0187446	0.0173298	0	0	0	0.00392717	0.00849084
5830403L16Rik	chr1:153849541-153851195	0.0303945	0	0	0.0661235	0.215175	0.112239	0.0935993	0.127315	0.117479	0.150354	0.15907	0	0	0.149278	0.0485843	0.0669904	0.0813938	0	0.0265993	0	0	0.0381438	0.258491	0.130036	0.0779694	0.0741971
Gm5531	chr1:153874344-153876871	0.109061	0	0	0.0996553	0	0.122471	0.0568414	0.139718	0.064512	0.0557074	0.029618	0.0600692	0.0402248	0.0271031	0.026391	0.140415	0.0660192	0.205982	0.246948	0.216715	0.115783	0.160081	0.0477658	0.192022	0.0926293	0.0725588
Teddm1	chr1:153891645-153893060	0	0	0	0	0.0799251	0.124401	0.036301	0	0	0	0	0	0	0	0	0.114219	0	0	0	0	0	0.0422413	0	0	0.0165453	0.0369734
Glul	chr1:153899944-153909714	28.527	19.0932	19.0417	24.1696	22.6828	16.2286	22.1845	17.4952	20.4991	20.3737	23.5091	16.5344	32.7095	24.0494	22.7023	26.7244	21.9538	21.6674	26.7215	21.2553	19.7034	27.1713	20.4165	13.36	22.0322	4.32121
Zfp648	chr1:154201186-154205674	0	0	0	0	0	0	0	0	0	0	0	0	0	0	0	0	0	0	0	0	0	0	0	0	0	0
4930452N14Rik	chr1:154241520-154256906	0	0	0	0	0	0	0	0	0	0	0	0	0	0	0	0	0	0	0	0	0	0	0	0	0	0
Cacna1e	chr1:154392518-154725920	0	0	0	0	0	0	0.002645	0	0	0	0	0	0	0	0	0	0	0	0	0	0	0	0	0	0.000110208	0.000539908
Ier5	chr1:155096366-155099636	20.051	20.3986	19.942	16.308	23.5636	24.5274	15.5521	22.3455	17.5224	17.3975	17.7693	10.5551	23.3706	27.6305	24.5322	15.1015	24.0895	21.2055	23.2665	26.0969	25.0531	29.2299	22.2615	14.8495	20.9425	4.57099
Mr1	chr1:155127877-155146780	2.60018	2.13333	2.60598	2.89599	2.13884	1.45669	3.20238	1.57952	2.60371	3.59772	3.59367	3.04807	2.23561	3.03843	2.22671	2.46793	2.00656	1.7544	2.38669	1.7576	1.46808	2.14298	1.96147	1.16258	2.33605	0.659681
Stx6	chr1:155158702-155203517	22.5196	23.8755	25.5009	21.3941	20.0451	25.7799	18.2973	21.3599	20.149	20.7961	22.0538	19.2805	27.831	24.2656	23.2491	23.9628	21.9385	21.4251	26.7403	25.4485	22.0545	27.0253	20.3555	16.1762	22.5635	2.90737
Xpr1	chr1:155275656-155417444	11.0187	6.45368	6.62082	9.93791	6.66087	3.76926	11.079	3.43301	5.27724	10.5148	6.5659	3.86241	9.27484	7.64712	7.4114	10.5024	6.68388	5.77811	5.73839	4.48737	4.83994	5.75456	3.94565	1.13067	6.5995	2.67163
Acbd6	chr1:155558119-155687233	30.9218	41.1053	33.7969	31.0174	42.7157	34.9246	26.8904	35.2882	37.3517	31.3886	43.0781	35.6085	26.3551	45.3927	46.7905	26.5632	41.3876	40.7715	29.5758	37.9577	39.7929	37.1609	33.0356	22.9603	35.493	6.44927
Lhx4	chr1:155701693-155742027	0	0	0	0	0	0	0	0	0	0	0	0	0	0.0376762	0	0	0	0	0.0167043	0	0	0	0	0	0.00226585	0.00827598
Qsox1	chr1:155778154-155812899	57.3862	58.4768	50.4431	54.0894	51.6128	45.3526	47.6868	40.0165	45.5539	47.1346	43.017	36.744	80.4418	55.2661	53.8261	55.4713	51.8401	50.9067	54.1378	38.2249	44.7614	54.1629	31.111	24.5164	48.8408	10.8402
Cep350	chr1:155844963-155973255	5.23342	2.60202	3.00204	5.79386	3.20916	3.25176	6.73063	2.53846	2.79405	6.00746	3.13989	2.45617	4.58033	3.07808	3.02256	6.60324	3.15377	2.23983	1.76723	3.33384	2.4445	1.59511	1.60947	0.488248	3.36146	1.63789
Tor1aip1	chr1:156004598-156036480	19.2065	14.8618	14.7524	21.2028	15.4251	13.4884	21.1684	10.6907	15.7999	21.5162	17.6902	11.3192	19.5437	15.8419	15.8347	20.645	15.42	15.3744	16.8565	11.1942	13.7273	19.298	11.0932	5.47335	15.726	3.98283
Tor1aip2	chr1:156035663-156068859	65.2512	47.8254	54.3576	68.7179	52.8521	47.0006	63.6006	53.6376	58.9658	67.8264	66.2432	47.9884	54.616	64.808	55.2011	62.7552	58.2877	48.2945	62.4078	50.1262	52.7157	66.0696	62.7454	37.1039	57.0582	8.1898
Fam163a	chr1:156075965-156087888	0.00885854	0	0	0.0287182	0	0	0.0090251	0	0	0	0	0	0	0	0	0.0285652	0	0	0	0	0	0	0	0	0.00313196	0.0082494
Tdrd5	chr1:156255295-156303348	0.00998404	0	0	0.0108754	0	0.0409536	0.0204822	0.0233256	0	0.0100028	0	0	0	0.052773	0	0.011017	0.0147275	0	0	0	0	0	0	0	0.00808921	0.0140056
Nphs2	chr1:156310734-156328035	0.0381795	0	0	0.0420846	0.0304692	0	0.0523527	0	0	0.0128951	0.0235174	0	0	0.0424691	0.0416266	0.0421719	0	0	0	0.0985062	0.0228292	0	0.0389622	0	0.0202527	0.0253933
Soat1	chr1:156428107-156474328	109.646	50.4447	51.0529	83.746	55.8056	33.6682	86.0066	35.032	47.2911	82.3779	58.4625	36.6186	96.1542	62.7684	58.7928	87.6386	60.0597	51.5057	69.6075	43.0201	47.9663	74.9274	43.9588	24.4994	60.4605	21.7046
Abl2	chr1:156558786-156649619	18.6878	9.96185	10.1462	17.9108	11.4727	8.17201	19.9577	6.87721	10.0897	17.3707	8.77867	7.57762	19.4805	12.06	11.3811	21.3542	13.1547	10.0381	9.61259	9.45333	9.15738	8.44059	7.84643	2.79669	11.7408	4.82965
Tor3a	chr1:156653616-156674339	7.59585	5.29274	6.02903	8.65824	7.03205	6.8143	7.89317	6.76149	6.14785	10.1053	10.2606	8.37347	6.76607	5.80469	6.01894	6.42637	5.43383	4.29611	7.58864	6.33962	5.34214	9.8484	8.65603	7.51539	7.12501	1.58191
Fam20b	chr1:156678570-156718910	38.412	26.4683	27.2765	37.768	27.9968	23.3972	34.275	26.5742	26.6706	36.8627	33.2066	22.5775	44.1419	28.9744	28.2655	41.0403	28.6509	25.8251	36.9653	25.9474	26.3179	34.0887	24.7039	16.5775	30.1243	6.59519
Ralgps2	chr1:156804165-156939626	0.628811	0.384655	0.589431	0.507953	0.417634	0.28805	0.550415	0.33543	0.372389	0.521897	0.531188	0.18389	0.688692	0.407857	0.418153	0.515127	0.393039	0.278913	0.401536	0.271306	0.402057	0.325298	0.304102	0.222415	0.414177	0.13006
Angptl1	chr1:156839022-156861079	0.0149316	0	0	0	0	0.0580232	0.0154086	0.0334961	0	0.0152467	0	0	0	0	0	0	0	0	0	0.0292565	0	0	0	0	0.00693178	0.0145726
Tex35	chr1:157099147-157108645	0	0	0	0	0	0	0	0	0	0	0	0	0	0	0	0.0448183	0	0	0	0	0	0	0	0	0.00186743	0.0091485
Rasal2	chr1:157135182-157412595	6.84506	3.11033	3.54396	6.15441	2.81196	1.98905	7.14185	1.55369	2.52497	7.06062	3.32294	2.17168	7.9765	4.18116	3.71852	7.79381	3.89439	2.989	4.24723	2.96785	2.78525	4.14054	2.23559	0.724882	3.99522	2.06632
2810025M15Rik	chr1:157412351-157420236	12.6955	15.2701	13.2592	13.7519	17.9212	21.1873	13.3611	24.178	19.6972	12.81	20.4428	13.0579	14.6171	18.603	17.8405	13.8888	18.7382	20.7843	21.6961	24.723	25.8836	21.0757	24.8746	18.3088	18.2777	4.2691
BC026585	chr1:157458581-157488733	0	0	0	0	0	0	0	0	0	0	0	0	0	0	0	0	0	0	0	0	0	0	0	0	0	0
Sec16b	chr1:157506795-157568424	3.70796	1.41935	2.33232	4.10551	2.29926	2.13951	4.19952	2.27056	2.86763	5.00181	3.54536	3.32055	4.22292	1.9882	2.16918	3.92784	2.2311	1.94167	3.57155	1.8789	1.96443	4.20972	1.96171	1.13434	2.85045	1.06767
Fam5b	chr1:158245268-158356260	0	0	0	0	0	0	0	0	0	0	0	0	0	0	0	0.00926234	0	0	0	0	0	0	0	0	0.000385931	0.00189067
Astn1	chr1:158362303-158691786	0	0.0146801	0	0	0	0	0.00446893	0.0231305	0.0106281	0.00433729	0	0	0	0	0	0	0	0	0	0	0	0.00559347	0	0	0.00261827	0.00578237
Mir488	chr1:158505624-158505733	0	0	0	0	0	0	0	0	0	0	0	0	0	0	0	0	0	0	0	0	0	0	0	0	0	0
Pappa2	chr1:158711730-158957438	1.25768	2.77489	2.7834	1.39119	3.43709	2.77649	2.36518	2.84529	3.6501	2.75705	5.20146	4.66906	0.947818	1.65617	1.89035	1.01147	2.09899	1.48005	0.609095	1.58841	1.3386	0.681345	1.04667	0.242658	2.10419	1.26547
Rfwd2	chr1:159232325-159347580	36.917	27.7318	35.6366	42.3529	32.8661	39.159	38.6179	46.8953	37.3225	43.9646	45.2611	35.4246	31.3205	35.9353	29.3412	35.4255	34.157	29.7668	40.3355	41.8149	37.3758	36.144	35.4304	21.7571	36.2897	5.78925
Scarna3a	chr1:159340306-159340424	0	0	0	0	0	74.682	0	0	45.909	15.6219	0	0	0	0	0	16.4955	0	0	0	0	0	18.8757	0	0	7.14934	17.853
Mir1843b	chr1:159340357-159340423	0	0	0	0	0	0	0	0	0	0	0	0	0	0	0	0	0	0	0	0	0	0	0	0	0	0
Tnr	chr1:159523768-159924922	0.0214573	0.0598736	0.0831423	0.00584124	0.0339169	0.0801475	0.00551942	0.0153535	0	0.00531572	0.0590257	0.0557567	0.00570218	0.0561529	0.0569857	0.00586573	0	0.0185829	0.00968135	0.0266994	0.0510311	0.00691923	0.0222885	0.0349422	0.0300084	0.026235
4930523C07Rik	chr1:160044379-160078586	3.02775	2.35935	2.80589	2.91971	2.31309	1.92358	2.54336	2.21866	2.71155	2.3982	2.47071	2.17893	2.93623	2.87123	2.27301	2.67551	2.39291	1.93857	2.30942	2.28582	1.98515	1.99938	2.1559	1.22261	2.37152	0.409893
4930562F07Rik	chr1:160074734-160077985	1.49909	0.623514	1.43694	1.06781	1.36738	1.48244	1.3357	0.847679	1.11935	1.16926	1.67961	0.441753	1.42212	1.47184	1.0202	1.28922	0.838839	1.00139	1.20455	1.51325	0.6057	1.40326	1.37361	0.260721	1.1448	0.374367
Tnn	chr1:160085031-160153575	0.0253018	0.0340253	0.042801	0.00907698	0.0429399	0.0224564	0.0172405	0	0.0477592	0.037457	0.0674585	0.049512	0.0356285	0.0557317	0.0384279	0.027163	0.0242369	0.0942289	0.0223489	0.0223333	0.0215625	0.0213494	0.0576617	0.0310006	0.0353209	0.0201768
Mrps14	chr1:160195259-160201186	12.3115	12.5809	16.451	13.8689	17.5043	26.9053	10.5897	23.5569	20.05	11.4594	20.0622	10.7928	8.73613	16.8499	16.0235	11.4815	15.7509	12.6845	17.5721	24.2332	19.0543	18.0251	19.5447	9.26813	16.0565	4.86645
Cacybp	chr1:160202366-160212892	107.86	58.5832	74.8425	122.221	66.4856	101.667	103.59	119.472	85.6141	115.526	67.9458	50.853	98.5627	81.1944	67.471	126.559	70.7697	58.8405	180.331	120.323	99.985	163.122	107.758	43.2556	95.5347	34.0285
Rabgap1l	chr1:160219173-160792938	8.61949	4.85138	4.76999	9.84324	5.50775	5.18382	8.62553	5.50095	5.49571	10.0088	6.60995	5.30374	8.11549	5.84245	5.04172	8.78122	5.40181	4.98045	6.78315	5.29529	5.11317	6.7602	4.82013	2.84664	6.25425	1.82383
Gpr52	chr1:160576667-160577753	0.248606	0	0	0.404635	0	0	0.255161	0.221831	0.206069	0.429672	0.0996962	0	0.547167	0.363227	0.260702	0.279904	0.217554	0.138426	0.109824	0.608309	0.665905	0.160319	0	0	0.217375	0.201967
Rc3h1	chr1:160906410-160974976	14.0563	7.56976	8.90955	15.6407	11.3063	7.10398	17.0575	6.54059	9.21185	14.7118	8.48603	6.12621	12.9361	10.6414	9.80771	17.3954	11.5919	8.91014	7.53499	9.14544	7.5832	7.16872	6.24373	1.28799	9.87364	3.8737
Serpinc1	chr1:160978605-161003014	0.0460064	0.0519514	0.0431271	0.0666031	0.0443752	0.0705679	0.0315814	0.0400253	0	0.045681	0.0312242	0	0.0818718	0	0.0300943	0.0338787	0.0252763	0.048379	0.0136206	0	0.033421	0.039325	0.115226	0	0.0371765	0.0282944
Zbtb37	chr1:161017755-161034259	4.16341	2.43317	2.57455	4.66571	2.70413	3.34914	4.96095	2.69033	2.45397	4.81326	2.9363	1.92638	2.83902	2.75976	2.39824	5.27305	3.29828	2.69931	2.33712	4.32543	2.67331	1.77672	2.70525	0.838533	3.06647	1.09877
Gas5	chr1:161035165-161038537	19.6503	15.8016	17.227	26.2034	18.0228	29.8052	22.9304	33.9393	22.5024	22.8537	18.7724	16.8647	23.8608	24.7485	18.5178	27.2764	22.7669	17.1909	25.1886	51.2421	30.0394	24.7685	23.0499	11.9692	23.5497	7.79816
Mir5117	chr1:161037352-161037443	0	0	0	0	0	0	0	0	0	0	0	0	0	0	0	0	0	0	0	0	0	0	0	0	0	0
Snord47	chr1:161038091-161038156	0	0	0	0	0	0	0	0	0	0	0	0	0	0	0	0	0	0	0	0	0	0	0	0	0	0
Dars2	chr1:161040612-161070632	9.15701	8.1352	10.7773	12.8784	12.1257	13.6432	9.95508	13.3033	10.8148	10.5218	13.5676	9.56861	8.92195	12.1714	10.9639	12.0521	12.8556	10.9275	12.6282	12.9424	12.6175	12.7627	14.769	8.36779	11.5178	1.81575
Cenpl	chr1:161070891-161086343	6.3064	6.80195	6.31166	8.70169	11.0002	17.8147	5.39995	10.6325	9.20695	5.04901	4.76214	2.06645	5.9919	8.33338	9.08103	7.58422	11.9438	9.93787	9.34666	14.4972	11.5682	10.2425	11.2199	4.10077	8.66254	3.51482
Klhl20	chr1:161088377-161131479	15.4085	8.3752	9.35187	13.6698	9.73733	7.29673	13.751	7.1703	9.02624	13.6572	11.0441	7.14325	14.5746	11.4936	11.068	14.1919	11.3876	9.33004	11.2685	7.66112	8.01127	11.1895	7.21812	3.03035	10.2523	3.02374
Ankrd45	chr1:161142711-161170507	0.0245924	0.0304193	0.0742341	0.0133346	0.053396	0	0.0758132	0.0709001	0.021866	0.0861297	0.0204696	0.0757747	0.0134338	0.0559992	0.0729171	0.0803293	0.0918575	0.0577742	0.0734456	0.043346	0.100629	0.061893	0.09611	0.0428334	0.0557291	0.0291381
4930469G21Rik	chr1:161156842-161159314	0.0439731	0	0	0.0969781	0.109678	0	0	0	0	0.0447339	0.0823165	0.184987	0	0	0	0	0	0	0	0	0	0	0	0	0.0234444	0.0480822
Prdx6	chr1:161240111-161251166	157.892	105.745	104.253	155.307	116.468	97.316	147.183	122.084	117.872	154.396	158.155	102.832	168.655	134.793	114.545	147.546	117.668	110.675	187.914	112.83	119.326	195.758	121.092	68.5536	130.786	30.2658
Tnfsf4	chr1:161395437-161418206	0.0513263	0	0	0.0555545	0.0578053	0	0.0266754	0.104659	0	0.0518509	0.0849251	0	0	0.0398868	0	0	0.099523	0	0.0433704	0.0468025	0	0.0318394	0	0	0.0289258	0.0343437
Tnfsf18	chr1:161494656-161505290	7.80388	2.66292	2.41278	4.92643	2.02585	2.76671	4.60139	2.94888	1.82456	3.63592	1.65571	1.1062	3.04353	1.2341	0.561151	2.78775	1.65679	1.31276	2.78985	1.96172	1.18684	2.76496	2.36082	0.962997	2.54144	1.55672
Fasl	chr1:161780691-161788495	0.0342739	0.0541899	0	0.0380308	0	0	0.0177715	0	0	0	0	0	0.0187679	0	0	0.0190266	0.0268517	0	0	0	0	0.0220919	0	0.0832143	0.0130924	0.0214754
Suco	chr1:161816111-161876661	16.9451	9.92465	11.3021	17.444	13.0926	8.00878	14.4157	10.0117	11.8006	17.0743	14.2805	10.3451	13.6292	13.4298	11.4173	15.4073	13.6628	11.2958	12.3457	10.3273	11.0751	12.4799	11.0585	4.76708	12.3142	2.90629
4930558K02Rik	chr1:161942088-161979636	0	0	0	0	0	0	0	0	0	0	0	0	0	0	0	0	0	0	0	0	0	0	0	0	0	0
Pigc	chr1:161969187-161973435	5.60884	3.65231	5.08459	5.54871	4.16507	6.02136	4.92301	5.98991	4.70095	5.99607	5.82764	3.74769	5.52617	4.47188	4.42981	5.36831	3.97995	3.48376	7.12024	5.36572	4.98647	6.45044	4.35734	2.42981	4.96817	1.07622
Dnm3	chr1:161987301-162478034	0.143716	0.0810522	0.0582405	0.0701004	0.139694	0.0637866	0.193004	0.0982204	0.0781121	0.162002	0.128553	0.150809	0.193616	0.164614	0.17735	0.157263	0.102568	0.105996	0.110805	0.158474	0.108895	0.10403	0.0500587	0.097147	0.120754	0.042838
2810442N19Rik	chr1:162004968-162016485	0.0817686	0	0.102296	0.0444803	0	0	0.126892	0.0960132	0	0.0820464	0	0	0	0	0	0.0911214	0.0612984	0	0.177709	0	0	0.0527948	0	0	0.0381842	0.0521771
Dnm3os	chr1:162217622-162225550	3.73923	1.93001	2.01192	5.64909	2.54648	5.80937	4.43094	5.12579	3.67284	4.80287	2.44154	2.51615	7.25358	3.62529	3.14739	4.76058	3.53762	2.63928	3.31706	7.62857	4.05959	2.70011	2.33619	0.883734	3.77355	1.66705
Mir199a-2	chr1:162217813-162217923	0	0	0	0	0	0	0	0	0	0	0	0	0	0	0	0	0	0	0	0	0	0	0	0	0	0
Mir214	chr1:162223367-162223477	0	0	0	0	0	0	0	0	0	0	0	0	0	0	0	0	0	0	0	0	0	0	0	0	0	0
Mettl13	chr1:162533671-162548345	13.1457	11.469	10.0883	12.6641	12.2066	10.7868	12.5801	11.8342	10.8028	13.2322	11.347	9.81548	18.6181	12.7511	13.0778	13.9784	12.5395	11.9936	15.6927	13.4175	14.4501	18.1131	12.2869	11.1447	12.8348	2.17251
Vamp4	chr1:162570827-162599078	9.16713	4.79174	5.06312	8.90002	4.73353	5.84125	6.77356	5.26117	5.17064	7.15411	5.48039	3.07788	7.1032	6.02713	5.59404	6.44112	4.77748	4.12778	7.11314	6.66009	5.39527	6.88968	5.36479	1.92093	5.78455	1.61134
Myoc	chr1:162639149-162649694	0	0.0524532	0.127337	0.0140466	0	0.0698267	0	0	0.0362165	0.0128048	0	0.0697967	0	0.0289889	0.0295281	0	0	0.0489314	0	0.104327	0	0.0168614	0	0	0.0254633	0.036176
7420461P10Rik	chr1:162647242-162658219	0	0	0	0	0	0	0	0	0	0	0	0	0	0	0	0	0	0	0	0	0	0	0	0	0	0
Prrc2c	chr1:162671784-162740556	37.8227	14.9222	14.1895	38.363	15.8777	27.3152	53.0278	19.0258	13.3147	45.7213	10.6489	10.9326	31.8366	18.2569	17.5649	44.2967	19.2891	14.5687	9.6294	28.6655	18.985	9.38715	7.54275	1.9157	21.7958	13.5505
Fmo4	chr1:162793882-162812549	0	0	0	0	0	0	0	0	0	0	0	0	0	0	0	0	0	0	0	0	0	0	0	0	0	0
Fmo1	chr1:162829560-162866548	0	0	0	0	0	0	0	0	0	0	0	0	0	0	0	0	0	0	0	0	0	0	0	0	0	0
Fmo2	chr1:162875046-162898712	0	0	0	0.0127815	0	0	0	0	0	0.0118119	0	0	0	0	0	0	0	0	0	0	0	0	0	0	0.00102472	0.00347467
Fmo6	chr1:162916550-162937225	0	0	0	0	0	0	0	0	0	0	0	0	0	0	0	0	0	0	0	0	0	0	0	0	0	0
Fmo3	chr1:162953799-162984491	0	0	0	0	0	0	0	0	0	0	0	0	0	0	0	0	0	0	0	0	0	0	0	0	0	0
Mroh9	chr1:163024301-163085670	0	0	0.0289423	0.0161014	0	0	0	0	0	0	0	0	0.032224	0	0	0	0	0	0.0123887	0	0.0219032	0	0	0	0.00464832	0.00989063
Prrx1	chr1:163245118-163313650	133.214	79.7615	86.0283	150.592	98.9129	91.1092	131.098	80.5786	93.421	130.23	81.4842	51.2243	101.114	90.2934	89.7794	118.082	99.0789	86.6949	105.447	83.2111	82.2082	98.0354	57.5659	23.392	93.4398	27.4609
Gorab	chr1:163384908-163403641	22.6549	13.6719	14.8994	22.6759	15.4265	19.7325	21.3532	21.4657	16.201	23.1837	19.2536	15.7508	14.8381	13.9077	12.6255	17.1396	14.7184	13.8394	25.2301	19.4255	19.2339	22.4362	25.6564	15.5833	18.371	3.97061
Mettl11b	chr1:163702992-163725232	0	0	0	0	0	0	0	0	0	0	0	0	0	0	0	0	0	0	0	0	0	0	0	0	0	0
Kifap3	chr1:163779678-163917100	17.0337	11.2885	12.274	18.1016	13.2798	9.19555	20.5439	10.7558	12.8942	21.4076	16.1028	10.8186	13.065	13.2213	11.9985	15.8914	13.3723	10.9691	14.225	10.1122	10.0925	14.0553	10.1951	4.24371	13.1307	3.75647
Scyl3	chr1:163930063-163955126	6.22592	4.11601	4.82243	5.96558	4.62361	4.73916	5.55123	4.94887	4.44572	6.08872	7.20285	5.27793	6.96803	5.59554	4.93121	5.93829	4.82212	4.51405	5.94918	4.87795	4.7584	5.70062	5.1216	2.59358	5.24078	0.965645
BC055324	chr1:163954007-163994781	25.511	15.8837	18.4514	23.7415	19.0513	12.569	20.3245	13.5411	14.993	19.1323	18.7981	12.6726	20.9982	22.5159	18.698	24.5407	19.5906	16.6706	22.3293	14.861	16.5187	21.1382	17.879	8.75441	18.2985	4.11907
Mettl18	chr1:163994944-163997244	2.09646	2.73946	2.74579	2.69189	2.42783	2.63235	2.4243	3.57105	2.7038	2.78929	3.06292	1.84066	2.42706	2.98917	2.65271	2.84212	2.34421	2.36484	4.05154	4.41074	4.25254	4.07743	4.90522	2.35479	2.97492	0.802392
Sele	chr1:164048233-164057677	0	0	0	0	0	0	0	0	0	0	0	0	0	0.0219619	0	0	0.0181503	0	0	0	0	0	0	0	0.00167134	0.00569026
Sell	chr1:164062075-164080785	0.0695279	0	0	0.019231	0	0	0	0	0	0.0179492	0	0.0704142	0.0189605	0	0.0274166	0	0	0	0.014954	0.0323967	0	0.0222336	0	0	0.0122118	0.0206249
Selp	chr1:164115263-164150026	2.27979	0.460049	0.65855	0.941077	0.251527	0.396982	0.379628	0.177095	0.23227	0.122274	0.0786036	0.138739	1.95898	0.946109	0.545853	0.937345	0.444023	0.459543	0.350004	0.0664093	0.168386	0.0683406	0.0365805	0	0.50409	0.574813
Gm16548	chr1:164148575-164152217	0.0596732	0	0.0800713	0	0.158442	0	0	0	0	0	0	0	0	0.053671	0.108269	0.0989979	0	0	0	0	0	0.038208	0	0	0.0248889	0.0447566
F5	chr1:164151858-164220274	0.0118676	0	0	0.0086957	0	0	0.00809412	0	0	0.00401691	0.00805199	0	0.00427588	0	0.00734747	0.0216364	0.0248299	0	0.00342926	0.00870067	0.00803712	0	0	0	0.00495763	0.00685898
Slc19a2	chr1:164249045-164265385	15.2549	7.03674	6.78511	14.242	8.32348	5.35673	15.159	7.21368	8.59207	18.5669	13.3782	10.3413	11.5063	7.80639	6.58595	12.0543	7.82917	7.2397	12.4924	6.67438	7.18972	13.8024	7.21881	4.26113	9.78795	3.75838
4930455F23Rik	chr1:164275597-164287847	2.19793	2.54051	2.55157	3.03043	3.14323	2.72177	3.30086	2.59147	2.85027	3.1309	3.60188	2.59988	1.90772	2.96667	2.5259	2.17425	2.088	2.05984	3.23235	3.57275	2.76367	2.7556	3.39725	2.4714	2.75734	0.480569
Blzf1	chr1:164289799-164307484	6.6547	3.19939	3.70533	6.80149	4.00583	3.58042	6.86156	3.95161	3.96914	7.65499	5.32094	2.60749	5.38321	4.08252	4.02567	5.483	3.94363	3.45033	6.59198	4.51675	3.98854	6.71248	4.17868	1.94816	4.69241	1.51138
Nme7	chr1:164307674-164437296	12.3543	12.5738	13.1734	16.6213	13.637	14.5651	14.3609	16.922	14.6818	13.6418	19.0711	11.9845	9.00893	14.0925	11.649	12.3153	12.4338	11.4709	15.461	14.2878	13.3458	13.5779	16.5226	8.90817	13.6109	2.335
Atp1b1	chr1:164437266-164458355	52.5324	60.9585	61.0041	47.9833	69.1355	66.3325	45.6829	56.4269	61.7342	46.7815	53.0143	32.5679	32.4761	50.6342	49.7289	26.2589	49.4121	38.7867	29.1836	37.7526	35.8551	33.0186	31.4302	17.2843	45.249	13.7493
Dpt	chr1:164796731-164824266	12.9316	4.0795	7.07823	12.5623	5.01616	8.4109	13.4056	11.161	8.7834	18.699	13.135	11.3932	11.6139	4.09299	3.3194	8.51675	3.43774	3.1727	15.2691	4.55369	4.3265	13.7433	5.08339	3.15151	8.62237	4.62101
Gm20743	chr1:164863120-164871438	0	0	0	0	0	0	0.0253034	0	0.104746	0	0	0	0	0	0	0	0	0	0	0	0	0	0	0	0.00541873	0.0217768
Xcl1	chr1:164931647-164935510	0	0	0	0	0	0	0	0	0	0	0	0	0	0	0	0	0	0	0	0	0	0	0	0	0	0
4930568G15Rik	chr1:165066616-165091930	0	0	0	0	0	0	0	0	0	0	0	0	0	0	0	0	0	0	0	0	0	0	0	0	0	0
Tbx19	chr1:165137852-165160773	0	0	0	0	0	0	0.0140945	0	0	0	0	0	0	0	0	0	0	0	0	0	0	0	0	0	0.000587271	0.00287703
Sft2d2	chr1:165174340-165194433	7.1781	3.32337	3.18681	8.54269	4.47402	3.35345	9.11146	2.60576	3.97823	9.59109	4.90424	3.80674	7.37602	3.96873	3.40093	7.45825	3.61332	3.20761	6.34983	2.3265	2.56238	5.84271	1.97598	1.50705	4.73522	2.36185
Tiprl	chr1:165212285-165236958	10.5666	7.90818	8.99675	11.4372	11.3855	13.0398	9.45637	13.5117	10.2115	11.1667	10.6426	8.40564	10.0516	10.8618	9.23275	10.374	10.1337	9.08996	12.5993	12.6998	11.2094	14.4994	11.7095	5.5834	10.6155	1.94852
Gpr161	chr1:165295765-165321851	5.4172	5.16857	4.18762	4.80303	5.4596	2.82022	5.17525	3.27218	4.50257	5.51174	5.23262	3.16758	6.65335	4.57437	4.67494	5.45251	4.67465	4.20087	3.03077	3.92109	3.40438	3.4457	2.76827	1.87241	4.30798	1.14291
Dcaf6	chr1:165329500-165460463	17.8635	14.3796	16.0797	17.3762	16.89	16.0368	18.1119	17.8645	18.5464	21.8297	26.0934	20.7624	14.3506	14.6262	12.7771	13.5803	14.3164	11.8912	13.3589	13.1145	12.8361	15.779	12.3385	6.87012	15.7364	3.86048
Mpc2	chr1:165461207-165481214	16.4527	28.1902	32.1029	16.8796	23.8801	46.6278	13.9226	48.4226	36.4286	15.4026	35.2909	30.1165	32.5188	29.9276	25.1987	26.4169	27.0092	24.2095	48.6816	43.4253	38.0758	42.7741	44.3179	22.893	31.2152	10.6731
Adcy10	chr1:165485182-165576773	0.0068024	0.0188428	0.0156937	0	0	0.0260804	0.00701189	0.0147344	0	0.00677486	0	0.025098	0	0	0	0	0.018793	0	0	0	0.0370297	0.00854189	0.0206876	0	0.00858711	0.0108857
Mpzl1	chr1:165592180-165634541	18.7317	12.0581	13.5714	18.3702	17.9708	33.3357	14.762	16.534	12.9436	16.256	8.56585	8.24643	24.1818	14.2387	16.785	17.7016	14.1912	13.1459	20.2425	15.4399	14.2412	20.2843	9.47536	4.36484	15.6516	5.76838
Rcsd1	chr1:165648944-165708094	0.0110515	0.088623	0	0.0119702	0	0	0.0460252	0.0662086	0.0609405	0	0	0	0	0	0	0.0121364	0	0	0	0.0291824	0	0	0	0.0780668	0.0168419	0.0284535
Creg1	chr1:165763779-165775304	15.6088	18.6127	21.6924	15.7158	17.9724	23.4833	13.9683	22.8325	19.4534	11.7577	22.0356	15.9158	11.0174	20.3709	19.026	11.2915	15.4285	14.2211	15.8629	15.9939	14.9932	11.8231	15.4588	9.2783	16.4089	3.92988
Cd247	chr1:165788680-165871153	0.043734	0.330752	0.167109	0.0361947	0.0560064	0.0883166	0.0506592	0.357592	0.0933854	0.0990063	0.0773818	0	0.0531676	0.220774	0.0380545	0.0539369	0.0951733	0.121588	0.0589557	0.220102	0.336685	0.0213415	0.147941	0	0.115327	0.105214
Pou2f1	chr1:165865153-166002634	3.34748	2.03736	1.9121	3.67554	2.33027	2.46817	4.21562	1.67246	1.77694	4.00552	2.56453	1.80239	3.33827	2.29109	2.27597	4.69553	2.65221	1.81977	1.43734	2.40416	1.79636	1.36073	1.37715	0.281459	2.39743	1.03341
Dusp27	chr1:166098147-166127898	0	0	0	0	0.0203833	0	0.00681251	0	0	0.0131258	0	0	0.0140853	0.0132752	0	0	0	0	0	0	0	0	0	0	0.00282009	0.00596341
Gpa33	chr1:166130459-166166510	0.0123125	0.0554538	0	0	0	0	0.0126117	0	0.0376048	0.0238322	0	0	0	0.0596102	0.0309141	0	0.0522846	0	0.0114925	0	0	0.0159765	0.119744	0	0.0179932	0.029167
Mael	chr1:166201384-166238744	0	0	0	0	0	0	0	0	0	0	0	0	0	0	0	0	0	0	0	0	0	0	0	0	0	0
Ildr2	chr1:166254138-166316832	0.565628	0.229559	0.318022	0.499764	0.446525	0.261478	0.784026	0.147835	0.303663	0.656585	0.367593	0.146922	0.34324	0.353322	0.119245	0.580294	0.294613	0.242033	0.365205	0.196492	0.291328	0.380491	0.148348	0.12335	0.340232	0.175391
Tada1	chr1:166379166-166393620	3.81255	7.58444	8.33138	4.8404	8.91658	10.5351	4.59873	10.0941	8.02175	4.37153	10.2285	6.99558	3.93866	9.01906	8.44164	4.88764	9.31265	8.6047	6.38296	10.7234	9.31666	5.54647	9.52711	6.00139	7.50137	2.26323
Pogk	chr1:166393611-166409828	0.0420502	0	0.0251917	0.0172881	0	0	0.0161742	0.0235988	0.0326177	0.00531253	0.00977355	0.020465	0.0172629	0.00897899	0.0087993	0.0116129	0.0148053	0.0139325	0.00459233	0.0521909	0.00973954	0	0.0164901	0	0.0146199	0.0133725
Gm4846	chr1:166483612-166497588	0	0	0	0	0	0	0	0	0	0	0	0	0	0	0	0	0	0	0	0	0	0	0	0	0	0
Gm4847	chr1:166628970-166647693	0	0	0	0	0	0	0	0	0	0	0	0	0	0	0	0	0	0	0	0	0	0	0	0	0	0
Fmo9	chr1:166662054-166681845	0	0	0	0	0	0.0453296	0	0	0	0	0	0	0	0	0	0	0	0	0	0	0	0	0	0	0.00188873	0.00925287
Gm16701	chr1:166974022-166999730	0	0	0	0	0	0	0.0622724	0	0.108265	0	0	0	0.0657848	0.0923561	0	0.0665717	0	0	0.0521238	0	0	0	0.316464	0	0.0318266	0.0696089
Fam78b	chr1:167001416-167091302	0.911478	0.517155	0.541912	0.683501	0.402957	0.327737	0.554144	0.375028	0.140998	0.586773	0.254209	0.328991	1.27035	0.64491	0.576677	0.850269	0.664172	0.665601	0.798131	0.59992	0.803648	0.828613	0.549555	0.140355	0.584045	0.259385
Uck2	chr1:167226083-167285127	77.5123	70.1277	63.4165	72.8146	71.1889	65.1752	73.5816	73.611	70.4295	81.5141	89.3918	65.1525	90.4358	93.1564	85.9022	79.8531	86.7106	84.0799	84.9003	90.8066	92.6136	94.5761	75.2047	70.8668	79.2926	9.77475
Tmco1	chr1:167308669-167333978	15.1488	17.7045	19.572	13.6403	17.7819	21.8208	10.8365	23.0217	18.3654	11.8562	14.987	13.5196	14.5645	19.9675	18.9179	14.9137	16.5495	15.3879	19.8603	21.4648	20.4033	19.0958	18.8518	10.6141	17.0352	3.47823
Aldh9a1	chr1:167349990-167368530	28.698	24.1991	23.9957	27.5962	26.4938	23.6516	24.6498	22.9646	22.1892	26.605	25.5844	15.2536	28.5634	26.1062	26.8362	24.728	24.2664	22.0562	33.7213	22.7841	21.4836	30.7476	20.7695	13.5036	24.477	4.33706
Mgst3	chr1:167372383-167393797	24.3924	25.5006	31.7553	24.7605	25.8795	45.074	25.2081	36.4643	29.6417	23.9661	26.2779	22.3865	21.6986	24.712	24.3565	24.9634	19.3636	20.863	42.447	30.0802	25.6161	35.1942	26.7784	18.3183	27.3208	6.67877
Lrrc52	chr1:167445674-167466780	0	0	0	0	0	0	0	0	0	0	0	0	0.0309277	0	0	0	0	0	0	0	0	0	0	0	0.00128865	0.00631309
Rxrg	chr1:167598361-167639623	0	0	0	0	0	0	0	0	0	0	0	0	0	0	0	0	0	0	0	0	0	0	0	0	0	0
Lmx1a	chr1:167689557-167848733	0	0	0	0	0	0	0	0	0	0	0	0.0445337	0	0	0.0193116	0	0	0	0	0.0452662	0	0	0	0	0.00454631	0.013037
Pbx1	chr1:168119363-168432258	23.7158	9.32373	10.0097	21.8785	11.7008	9.27517	23.2526	6.73084	10.0713	19.8153	8.70426	6.36424	22.5667	12.0674	11.4463	22.6902	11.7416	9.03508	12.7314	7.75875	7.99273	12.2335	5.07283	2.23109	12.4337	6.33806
Nuf2	chr1:169497933-169531464	44.0355	24.9478	26.1439	53.441	37.6431	35.6591	39.3648	40.5309	33.4922	40.2634	29.0278	19.996	39.8092	32.9503	29.6862	38.9924	36.9584	32.4925	40.074	38.4359	32.8359	42.0215	27.3388	16.1329	34.6781	8.16768
Rgs5	chr1:169655500-169693526	0.0823289	0	0	0	0	0	0.0563924	0.0538417	0.0998	0	0.0467864	0.189288	0.030463	0.08399	0.0406829	0.120662	0.0678266	0.0625322	0.023378	0.0959297	0	0.034945	0	0	0.0453686	0.0489517
Rgs4	chr1:169741476-169747642	1.58704	3.79722	3.77743	1.80875	3.57817	3.52858	1.84632	4.38702	4.68789	2.10395	5.56916	3.69039	2.25956	2.95179	2.05877	1.98124	2.07372	2.09459	2.25862	2.327	2.703	1.79863	3.07821	1.30672	2.80224	1.10087
1700084C01Rik	chr1:169928938-169934653	0.0209955	0	0	0	0	0	0	0	0	0	0.0439399	0	0	0	0	0.0232051	0	0	0	0.0496323	0	0	0	0	0.00574053	0.0141152
Hsd17b7	chr1:169949536-169969205	109.412	30.4401	30.8283	97.8073	36.5383	25.1061	101.433	28.3979	46.7181	125.814	71.9127	44.8948	81.6996	32.7037	30.2949	81.1397	35.3143	32.2315	74.7983	27.6761	33.5273	74.0871	32.9291	14.9475	54.1938	31.6223
3110045C21Rik	chr1:169969408-169972396	0.715479	0.195206	0.34075	1.1457	0.432806	1.38315	0.903855	0.638088	1.53942	0.735568	0.971187	0.69945	0.570041	0.431433	0.360393	1.02407	0.348598	0.275841	0.838861	0.924676	1.16922	0.924564	1.88854	0.550159	0.791961	0.423798
Ddr2	chr1:169972306-170088944	59.1605	30.1568	32.666	66.5166	38.4876	25.0386	77.4174	24.4287	38.5211	83.1267	50.698	37.3606	59.5812	32.9352	32.3413	70.9474	37.5491	28.9918	36.9238	26.9375	25.5245	38.8156	23.2361	7.31084	41.028	19.0711
Uap1	chr1:170142002-170174946	49.4329	36.4313	36.9139	49.9091	35.8843	38.4172	49.9468	41.8509	37.9487	54.1412	41.2908	29.499	48.7393	40.8713	40.8648	50.3403	38.3864	36.0179	57.1014	42.5896	42.3881	56.7393	36.9986	21.2956	42.2499	8.52888
Uhmk1	chr1:170199255-170215393	24.9	16.549	15.9385	23.4056	17.6603	12.0355	22.8721	10.8705	14.2394	22.0355	14.8564	9.86933	19.8956	19.7425	16.8871	29.4475	17.8341	17.9685	16.7964	12.7235	12.7267	13.6839	11.1673	4.09222	16.5916	5.54442
Sh2d1b2	chr1:170232870-170251587	0	0	0	0	0	0	0	0	0	0	0	0	0	0	0	0	0	0	0	0	0	0	0	0	0	0
Sh2d1b1	chr1:170277323-170285662	0.164102	0.309714	0.201304	0	0.202788	0	0.102284	0.124753	0.23	0.168959	0	0.114339	0.396402	0.238017	0.324912	0.361143	0.2703	0.437048	0.250858	0.219941	0.254855	0.412819	0.43908	0.118811	0.222601	0.13241
Gm7694	chr1:170298192-170306332	0.0166738	0	0.0265698	0	0	0	0.00840182	0.0491988	0.0673113	0	0.0566882	0	0.00879984	0.0360068	0.0181912	0	0.0305374	0.0301842	0	0	0.0204908	0	0.0356733	0	0.0168636	0.0204676
1700015E13Rik	chr1:170308860-170312125	0	0	0	0	0	0	0	0	0	0	0	0	0	0	0	0	0	0	0	0	0	0	0	0	0	0
Nos1ap	chr1:170317495-170589849	0.0222816	0.0921689	0	0	0	0	0	0	0	0.0114395	0.0251907	0	0.0236178	0	0.0510013	0.0244375	0	0	0.0198667	0	0	0	0	0	0.0112502	0.0217398
Olfml2b	chr1:170644531-170682789	31.2812	23.0142	24.8525	30.8113	27.1959	19.6445	36.2742	20.6706	31.0017	37.1456	41.6904	34.7151	33.3106	19.8988	19.642	28.6567	22.7661	21.8855	26.2078	16.5505	17.979	28.2923	18.2132	11.437	25.964	7.53424
Atf6	chr1:170704456-170867771	22.0466	11.7416	13.7551	19.3504	13.6408	8.1199	16.0588	8.50427	11.2313	17.3061	14.2533	11.0052	19.5008	13.8009	12.5351	19.009	12.5413	9.70249	12.7233	9.09735	9.39427	11.6501	9.4141	4.65625	12.9599	4.2129
Dusp12	chr1:170874187-170885540	14.7686	23.175	25.4147	16.0724	22.0027	33.7436	11.98	37.1113	24.8976	12.359	23.7431	16.3428	14.1934	26.9796	24.2631	15.3308	23.6344	24.0938	26.7138	39.2315	32.7432	20.9628	29.2728	24.5043	23.4806	7.48362
Fcrlb	chr1:170907272-170912941	0.553885	0.164827	0.572632	0.209426	0.133992	0.629162	0.275314	0	0.305736	0.271948	0.322205	0.486858	0.849188	0.763538	0.529631	0.448638	1.12869	0.466079	0.265678	0.611101	0.101681	0.306502	0.6288	0	0.41773	0.274766
Fcrla	chr1:170917593-170927583	0	0	0	0	0	0	0	0	0	0	0	0	0	0	0	0	0	0	0	0	0	0	0	0	0	0
Fcgr2b	chr1:170960558-170976071	0	0	0	0.0511254	0	0	0	0	0	0	0	0	0	0	0	0	0	0	0	0	0	0	0	0	0.00213022	0.0104359
Fcgr4	chr1:171018925-171029761	0.177759	0.0963314	0.0826928	0.0649812	0.331447	0.263222	0.120869	0.381099	0.350214	0.32698	0.243426	0.277849	0.191368	0.0563867	0	0.162693	0.236142	0.179989	0.129744	0.133157	0.250238	0.153596	0.108931	0.159958	0.186628	0.100798
Fcgr3	chr1:171051168-171059403	0.0216774	0	0.139375	0.0236634	0.0692071	0	0	0.0636636	0	0.0430892	0	0.121881	0.046048	0.0457054	0	0	0	0.154256	0	0.0554035	0.0523674	0	0	0	0.0348474	0.046942
1700009P17Rik	chr1:171121660-171126967	0.0252508	0.224244	0.0928189	0.0549326	0	0.15137	0.0255136	0	0.078495	0.0502695	0.0663294	0.152951	0.0263716	0	0.0654301	0.0275357	0.054603	0.104166	0.0458202	0	0	0.0333733	0	0	0.0533114	0.0579247
Sdhc	chr1:171129156-171150603	56.334	86.9795	96.7447	61.3487	98.8951	124.751	54.3439	126.058	108.772	60.3643	117.306	93.9564	54.6656	94.2221	90.9508	54.4733	88.9291	86.8193	86.7528	112.31	104.597	86.755	105.32	101.177	89.7011	22.3501
Mpz	chr1:171150712-171161123	0.0346328	0.0770274	0.0569378	0.0184859	0	0	0	0	0	0.0165403	0	0	0.0179432	0	0	0	0.0710166	0	0.0163415	0	0	0.022336	0	0	0.0138026	0.0233582
Pcp4l1	chr1:171173263-171196268	0	0	0	0	0	0	0	0	0	0	0	0	0	0	0	0	0	0	0	0	0	0	0	0	0	0
Nr1i3	chr1:171213969-171218845	0	0	0	0	0	0.144066	0	0	0	0	0	0	0	0	0	0	0	0	0.0253658	0	0	0	0	0	0.00705966	0.0296372
Tomm40l	chr1:171217802-171222514	8.23486	10.019	11.5587	8.72415	10.3258	16.863	6.53658	17.0369	11.4631	7.55676	12.0166	10.7278	9.35527	11.4414	10.2918	8.55487	10.6716	11.6335	11.6194	16.4803	14.0023	11.7263	14.0022	13.4519	11.4289	2.7892
Apoa2	chr1:171225053-171226379	0	0	0	0.0916367	0	0.733144	0.0861482	0	0	0.166506	0	0	0.090868	0	0	0	0	0	0.14869	0	0	0.107617	0	0	0.0593587	0.153003
Fcer1g	chr1:171229571-171234349	0.0743477	0.269903	0	0	0	0.70758	0.152505	0	0	0	0.155187	0	0.0794164	0.302818	0	0.0828063	0	0.505683	0.136709	0.356613	0	0.190594	0	0	0.12559	0.185402
Ndufs2	chr1:171234859-171247112	92.7779	118.345	127.206	101.436	139.786	176.053	92.9759	181.669	143.621	107.302	158.555	115.222	96.7193	132.703	126.832	92.0907	127.59	121.057	125.461	157.991	139.556	132.768	135.782	99.5454	126.794	25.1964
Adamts4	chr1:171250421-171259922	2.81553	3.69189	2.71505	2.31776	3.09244	2.26508	2.66181	2.0915	3.12924	2.85943	2.61572	2.13225	3.63936	3.81625	3.85462	2.16752	3.96862	3.47179	1.78689	3.12701	2.72274	2.60745	1.68502	1.23008	2.76938	0.735681
B4galt3	chr1:171270327-171276895	11.0425	8.69689	10.3333	11.6475	9.63523	8.01332	11.6524	9.28048	10.8954	13.585	12.4033	9.98715	13.5105	11.0051	10.4518	9.98099	9.33951	9.7669	10.8025	9.14322	10.462	13.3752	6.94332	8.60577	10.44	1.69426
Ppox	chr1:171276991-171281186	5.30581	4.28541	4.71538	5.58205	4.63213	5.95692	4.75238	5.18538	4.91515	4.86628	6.98433	4.61769	4.90826	5.31012	4.33583	5.03905	4.8338	4.82841	5.48289	5.3425	4.07167	6.1269	5.22283	3.99163	5.05387	0.671234
Usp21	chr1:171281952-171287961	15.6238	15.3744	12.4332	16.1005	15.823	10.3494	16.0623	10.4719	12.4016	16.2097	14.6475	8.96309	17.8127	14.419	16.5066	14.3292	13.3515	12.3316	13.8105	10.4518	10.0268	17.9448	7.12096	4.94861	13.2298	3.37035
Ufc1	chr1:171288563-171294982	54.0908	53.0356	66.5273	51.0807	51.2415	82.6106	43.8447	87.647	64.7973	43.3469	72.411	67.7173	69.2538	69.4755	58.9494	62.8369	55.5505	53.8866	99.7476	83.6292	74.8761	87.6598	81.8114	62.1133	66.5892	14.9453
Dedd	chr1:171329144-171342501	12.0396	11.7201	9.95445	12.2258	12.4735	12.1382	12.4929	10.4888	10.5756	14.3631	9.45115	6.97435	12.1483	13.7991	13.2732	10.0536	14.1081	12.2868	11.4696	12.893	12.6096	14.6416	6.03559	4.44043	11.3607	2.56216
Nit1	chr1:171342236-171345645	7.82365	8.07403	7.66218	9.07155	6.50723	10.2534	7.75619	11.4628	11.2453	8.51272	11.699	9.27833	8.01099	8.2795	7.29344	8.18246	5.4567	6.88064	9.76545	9.35543	8.59075	9.02335	7.49697	5.70412	8.47442	1.63616
Pfdn2	chr1:171345698-171358170	25.7329	20.9745	17.2821	26.8603	31.3049	23.7074	23.6012	17.9038	17.6357	27.2549	15.2212	9.97968	40.4917	24.9979	32.0123	30.1429	33.4701	22.4901	36.0463	22.8632	24.1937	34.9587	17.8767	12.3623	24.5569	7.74559
Klhdc9	chr1:171358448-171360798	2.23585	1.18737	1.19585	2.32405	0.763099	2.14586	1.5378	1.58798	0.854643	1.54918	1.00036	0.437286	2.49973	1.15069	1.0199	2.53776	1.46882	0.51242	3.00487	1.65446	1.384	2.84347	0.854566	1.43239	1.54927	0.723908
Pvrl4	chr1:171370172-171388287	0.00948784	0	0.0283518	0.0304069	0.0305541	0	0.0295506	0	0	0.0183207	0	0.0455026	0.108545	0.0198734	0.0815907	0.0622723	0	0.0696727	0.0173533	0	0.0466624	0.0479055	0	0	0.0269187	0.0302023
Arhgap30	chr1:171388959-171410239	0.0208999	0	0.0188556	0.00756718	0.0190972	0.0306029	0.0290455	0.0174319	0.0319646	0.013932	0	0	0.0601355	0	0.0129487	0.0228645	0	0.0423301	0.0122637	0.030499	0	0.0263283	0	0.0816835	0.0199354	0.0203455
Usf1	chr1:171411680-171418742	21.9919	24.3331	28.0561	25.5335	28.4006	42.1397	22.5184	38.8466	29.8103	24.5869	27.0561	26.3547	26.6722	27.2683	26.7013	24.1839	25.6536	26.9477	34.998	40.1794	34.1268	33.4319	34.8765	28.2075	29.2865	5.5914
Tstd1	chr1:171419032-171420352	0.449602	1.27654	0.944871	0.779796	0.786073	1.23649	0.277595	0	0	0.262602	0.358267	0.344244	0.761472	0.873504	0	0.396914	0.748025	0.292709	0.647072	0.83103	1.00178	1.14403	0.621538	1.1415	0.632319	0.391931
F11r	chr1:171437560-171464593	12.2519	6.88866	7.58522	12.4173	7.27701	8.84855	11.1568	8.41349	7.01746	12.8259	9.46776	6.45039	12.7159	7.79229	6.55313	12.8086	7.00763	6.3978	13.4833	8.50174	7.52303	13.1493	5.99042	8.38291	9.20444	2.60992
Alyref2	chr1:171503477-171504750	2.44905	2.16066	1.87765	2.29689	2.056	4.09302	1.87272	1.97173	1.46327	2.02799	2.52213	1.24097	3.02662	2.63162	1.84153	2.09949	2.2297	2.56304	2.41925	2.11756	2.56727	2.3257	1.6981	1.05279	2.19186	0.606094
Itln1	chr1:171518123-171535294	0	0	0	0	0.0832396	0	0	0	0.141837	0	0	0	0	0	0	0	0.0945574	0	0.0256296	0	0.0631417	0	0	0	0.0170169	0.0382677
Cd244	chr1:171559192-171585316	0.0104806	0	0	0	0	0	0	0	0	0.0106343	0	0	0	0	0	0	0	0	0	0	0	0	0	0	0.000879787	0.00298077
Ly9	chr1:171588612-171607360	1.17881	0.716049	0.733948	1.64996	0.686041	0.978094	1.37749	0.697664	1.16367	1.47424	1.11181	0.793921	1.03005	0.637238	0.74617	1.22233	0.8599	0.814435	1.38263	0.765725	0.617611	1.21961	1.11314	0.405889	0.974018	0.315621
Slamf7	chr1:171632402-171653037	0	0	0	0	0	0	0	0	0	0	0	0	0	0	0.0151208	0.00976005	0	0	0	0	0	0	0	0	0.0010367	0.00360014
Cd48	chr1:171682054-171705257	0	0	0	0	0	0	0	0.0704203	0	0	0	0	0	0	0	0	0	0	0	0	0	0	0.0973079	0	0.00698867	0.0240069
Slamf1	chr1:171767131-171801184	0	0	0	0	0	0	0	0	0	0	0	0	0	0	0	0	0	0	0	0	0	0	0	0	0	0
Cd84	chr1:171839696-171890718	0.0763391	0	0.0261863	0.111683	0.0530601	0.0851367	0.065348	0.024335	0.0225576	0.052466	0.0210628	0.085869	0.1708	0.0375535	0	0.0843005	0	0.0279758	0.0317013	0.151703	0.0790538	0	0	0	0.0502971	0.0480111
Slamf6	chr1:171917536-171943868	0	0	0	0	0	0	0	0	0	0	0	0	0.0163147	0	0	0	0	0	0	0	0	0	0	0	0.000679779	0.00333022
Vangl2	chr1:172004370-172027268	2.63233	3.27119	2.91542	2.42606	3.0336	3.31129	2.88504	2.92186	3.28252	2.43488	2.7257	2.83203	2.86777	3.24078	3.98957	2.77129	3.06207	4.58526	1.83249	3.33545	3.44637	2.43202	2.30397	2.27928	2.95076	0.579818
Nhlh1	chr1:172052291-172057596	0	0	0	0	0	0	0	0.046807	0	0.013717	0	0	0	0	0	0	0.0600829	0	0	0	0	0.0185198	0	0	0.00579695	0.0154996
Ncstn	chr1:172066012-172082749	40.8176	25.6966	23.9872	39.5278	27.2339	17.1863	40.3155	16.0535	25.4197	37.5664	29.5865	19.7733	37.4922	27.9764	27.0165	36.4776	26.2944	25.3166	34.9159	16.5242	19.6055	34.4347	15.4726	10.8223	27.313	8.85635
Copa	chr1:172082528-172122332	104.092	57.4995	55.6202	101.146	61.5275	39.2403	124.602	40.3188	63.2177	124.562	83.6216	59.1653	109.925	63.5863	64.0211	110.227	64.0357	55.9246	88.0382	42.4811	50.2005	91.7799	45.8904	21.3485	71.753	28.778
Pex19	chr1:172126754-172136497	26.0599	20.9996	24.7377	27.332	24.1409	28.3819	24.2949	27.7082	25.3797	29.826	37.3044	32.5681	28.8916	24.6844	23.7924	23.6229	21.4814	18.56	32.4214	24.8966	24.7213	31.4966	25.5826	20.4571	26.2226	4.32223
Dcaf8	chr1:172148014-172196393	21.0687	20.8861	20.2105	24.2407	22.4179	18.474	24.2276	18.8655	23.7888	24.5941	24.8802	18.0615	22.9284	22.4096	21.8216	20.265	20.4721	20.8732	21.3485	18.5768	18.1065	21.619	12.5056	9.5232	20.5069	3.60491
Pea15a	chr1:172196728-172206781	81.7461	60.1752	58.4485	74.4158	62.2803	63.2288	65.0976	60.6615	56.4296	66.3921	51.2453	43.6805	70.7106	56.561	57.3267	63.4344	57.4122	52.651	74.7277	51.2165	51.5387	78.7967	47.1853	31.4388	59.8667	11.4711
Casq1	chr1:172209893-172219895	0.134231	0.109922	0	0.107189	0	0	0.0702075	0.126966	0.0778692	0.0820646	0.0320832	0	0.0525893	0.0636443	0.0318748	0.0734875	0.0540091	0.102759	0.0735928	0.15113	0.07135	0.144725	0	0	0.0649873	0.0493912
Atp1a4	chr1:172223507-172258424	0	0	0	0	0	0	0	0	0	0	0	0	0	0	0	0	0	0	0	0	0	0	0	0	0	0
Atp1a2	chr1:172271708-172298064	0	0	0	0	0	0	0.005076	0	0	0	0	0	0	0	0	0.00532173	0.00839971	0	0	0	0	0	0	0	0.000783227	0.00218611
Igsf8	chr1:172312406-172319835	49.4251	36.5485	31.9272	43.2478	30.9284	24.4847	41.4609	22.0395	29.468	41.8481	32.1491	24.0993	57.8998	39.1707	37.6988	39.6146	34.6177	33.5494	42.1283	27.8781	30.4725	46.2158	20.9984	23.7498	35.0675	9.26006
Kcnj9	chr1:172321032-172329263	0.0365032	0	0	0.0586872	0	0	0.0191212	0	0.0251824	0.0353935	0	0	0.0478451	0	0	0.00999853	0.0177631	0	0.0169139	0.0487201	0.0239842	0.0350401	0	0	0.0156314	0.0190336
Kcnj10	chr1:172341209-172374085	0.0127538	0	0	0.0276026	0.0179599	0.0286091	0	0.0322696	0	0.00628875	0.0130808	0	0.0135973	0.0121415	0.0121354	0.0138901	0.0204013	0.0196223	0.0112577	0.0143211	0.0270657	0.0243841	0	0	0.0128075	0.0104538
Pigm	chr1:172376530-172384099	9.12534	5.38821	6.71406	9.22118	6.85604	5.72115	8.99726	6.37837	6.92331	9.3833	8.23027	5.41912	9.31235	7.95363	6.38296	8.98567	8.30078	5.94012	7.72549	7.80142	7.05006	9.0203	6.12783	2.94316	7.32922	1.63023
Slamf9	chr1:172475359-172478409	0.121374	0	0.264124	0.0992874	0.265891	0	0.062262	0.0808762	0	0.0299068	0.0630174	0.150559	0.0321772	0.058878	0.0604087	0.232621	0.150618	0.099368	0.161624	0.0710107	0.201698	0.038795	0.235995	0	0.103354	0.0860993
Igsf9	chr1:172482212-172498877	1.8641	1.93846	1.67372	1.6054	2.02491	1.10509	1.66671	0.948177	1.3781	1.87615	0.846265	0.444442	2.90436	1.80084	2.0845	1.94585	1.77411	1.85532	1.61217	1.46506	1.72183	2.48538	1.22928	0.920062	1.6321	0.537999
Tagln2	chr1:172500245-172507375	316.385	359.015	334.666	244.083	309.503	277.503	211.861	267.653	261.567	217.326	269.727	184.347	363.38	437.233	406.165	321.079	370.915	355.083	347.15	308.308	328.658	384.186	233.043	197.1	304.414	68.375
Ccdc19	chr1:172521129-172545870	0	0	0	0.016956	0	0	0	0	0.0383217	0	0	0	0	0	0	0	0	0.04969	0.0138436	0	0.0345014	0.0197378	0	0	0.00721044	0.0143693
4933439K11Rik	chr1:172541619-172550806	0	0	0	0	0	0	0	0	0	0	0	0	0	0	0	0	0	0	0	0	0	0	0.140297	0	0.00584571	0.028638
Vsig8	chr1:172555937-172563717	0	0	0	0	0	0	0	0	0	0.0226083	0	0	0	0	0	0	0	0	0	0	0	0	0	0	0.000942013	0.0046149
Slamf8	chr1:172581376-172590568	0.0501451	0.0528468	0.0443543	0.0912262	0.180816	0.0720755	0.0688484	0.28869	0.113206	0.0334744	0.131413	0.298613	0.0358187	0.03085	0.0922634	0.0735876	0.103039	0.148044	0.11774	0	0.0683372	0.149294	0.0588801	0.0858479	0.0995588	0.0735471
Fcrl6	chr1:172596639-172602551	0	0	0	0	0	0	0	0	0	0	0	0	0	0	0	0	0	0	0	0	0	0	0	0	0	0
Dusp23	chr1:172630768-172632974	0.439202	0.495335	0.393369	0.42686	0.654856	0.389387	0.29012	0.290072	0.265929	0.716621	0.718121	0.528405	0.319754	0.631983	0.717129	0.401294	0.59822	0.183193	0.413243	0.127754	0.309889	0.520508	0.211983	0.381439	0.434361	0.172947
Crp	chr1:172698055-172699966	0	0	0	0	0	0	0	0	0	0	0	0	0	0	0	0	0	0	0	0	0	0	0	0	0	0
Apcs	chr1:172893960-172895054	0	0	0	0	0	0	0	0	0	0	0	0	0	0	0	0	0	0	0	0	0	0	0	0	0	0
Olfr16	chr1:172956767-172957817	0	0	0	0	0	0	0	0	0	0	0	0	0	0	0	0	0	0	0	0	0	0	0	0	0	0
Olfr1408	chr1:173130282-173131215	0	0	0	0	0	0	0	0	0	0	0	0	0	0	0	0	0	0	0	0	0	0	0	0	0	0
Olfr1406	chr1:173183441-173184504	0	0	0	0	0	0	0	0	0	0	0	0	0	0	0	0	0	0	0	0	0	0	0	0	0	0
Olfr218	chr1:173203357-173204299	0	0	0	0	0	0	0	0	0	0	0	0	0	0	0	0	0	0	0	0	0	0	0	0	0	0
Olfr1404	chr1:173215606-173216640	0	0	0	0	0	0	0	0	0	0	0	0	0	0	0	0	0	0	0	0	0	0	0	0	0	0
Fcer1a	chr1:173221270-173227229	0	0	0	0	0	0	0	0	0	0	0	0	0	0	0	0	0	0	0	0	0	0	0	0	0	0
Olfr418-ps1	chr1:173270146-173271137	0	0	0	0	0	0	0	0	0	0	0	0	0	0	0	0	0	0	0	0	0	0	0	0	0	0
Mptx2	chr1:173274460-173277756	0	0	0	0	0	0	0	0	0	0	0	0	0	0	0	0	0	0	0	0	0	0	0	0	0	0
Darc	chr1:173331885-173333503	0	0	0	0	0	0	0	0	0	0	0	0	0	0	0	0	0	0	0	0	0	0	0	0	0	0
Cadm3	chr1:173334253-173367695	0	0	0	0	0	0	0	0	0	0	0	0	0	0	0	0	0	0	0	0	0	0	0	0	0	0
Aim2	chr1:173420603-173466036	0.226726	0.493551	0.574566	0.182636	0.252389	0.75825	0.202838	0.439831	0.271721	0.24961	0.295701	0.27016	0.170353	0.313053	0.456539	0.133392	0.491966	0.399375	0.175559	0.748065	0.307678	0.212053	0.413015	0.342313	0.349222	0.171174
BC094916	chr1:173521310-173535957	0.022382	0	0.0595492	0.025269	0	0	0	0.107749	0.0497098	0.0236883	0	0	0	0.0398277	0	0	0	0	0	0.0937307	0	0.0297488	0.155575	0.0858422	0.028878	0.042805
Pydc4	chr1:173591956-173599274	0	0	0	0	0	0	0	0	0.029404	0	0.0587243	0	0	0	0	0	0	0	0	0	0.0253014	0	0	0	0.00472624	0.0138583
Pyhin1	chr1:173630858-173647928	0.111904	0.0895603	0.212086	0.0915578	0.103455	0.132672	0.0312679	0.194907	0.198693	0.129431	0.172518	0.252606	0.0802641	0.134157	0.128768	0.0560365	0.191595	0.170345	0.0336562	0.153958	0.1844	0.0928689	0.245274	0.143794	0.138991	0.0609803
Pydc3	chr1:173673679-173698392	0	0.02996	0	0	0	0	0	0.025261	0	0.0103926	0.0616589	0.0490014	0	0	0	0	0.0153431	0	0	0.0216951	0.0199466	0	0.109475	0.087535	0.0179279	0.030133
AI607873	chr1:173723427-173741809	0.383661	1.02648	1.01389	0.493075	0.753777	0.888847	0.518925	0.522016	0.799408	0.452777	0.819575	0.86383	0.397056	1.24285	1.00194	0.472962	0.591609	0.584861	0.0881321	1.14712	0.427981	0.123878	0.858011	0.194264	0.652789	0.317928
Ifi204	chr1:173747293-173766919	26.5382	20.2074	26.5445	29.6054	22.7876	22.5269	26.884	25.7935	28.9427	33.4575	36.5656	38.7844	21.4186	28.7202	24.2568	22.701	28.3269	24.7461	26.9153	31.658	30.5212	28.3746	47.9825	29.6521	28.4963	6.13236
Mndal	chr1:173857219-173880187	1.62046	2.00626	3.75909	2.60895	2.56117	2.7007	2.28579	3.97272	3.74447	3.4523	5.39925	4.46508	1.80115	2.60774	2.14977	1.78135	2.3303	1.35132	1.68975	2.19073	2.33294	1.83022	4.7852	3.29375	2.78002	1.08913
Mnda	chr1:173896354-173912922	7.0888	6.59386	7.91011	9.06374	9.08125	6.89776	9.3333	7.64819	8.12662	8.01482	12.9686	11.6425	10.7302	10.0753	8.2519	7.33246	10.1127	8.89853	6.98582	10.6097	9.80408	11.4295	15.0265	10.3258	9.33133	2.07304
Ifi203	chr1:173920402-173942492	6.42855	4.81575	6.5799	7.96163	4.96949	5.97125	7.7022	7.24006	6.7736	8.96423	8.98952	7.40428	4.39867	6.0925	4.92789	5.48523	5.40949	4.67379	5.17539	5.61337	5.30709	5.59118	7.91928	3.73179	6.17192	1.43335
Ifi202b	chr1:173962568-173982844	39.1219	31.1157	42.806	49.4297	32.2423	60.7494	43.0213	68.8889	53.5537	56.2023	56.6867	62.6519	33.6287	44.9749	36.1745	38.2376	35.5515	33.6961	59.3719	64.8467	55.1416	54.133	101.079	60.7196	50.5844	15.8583
Ifi205	chr1:174011997-174031755	0.178368	0.396164	0.187592	0.378738	0.491279	0.359683	0.564503	0.552288	0.549916	0.700612	1.04567	1.08919	0.112252	0.253715	0.249746	0.306125	0.286106	0.138821	0.444102	0.335879	0.435967	0.72986	1.35126	0.957354	0.503966	0.326289
Olfr433	chr1:174041932-174042936	0	0	0	0	0	0	0	0.123483	0	0	0	0	0	0	0	0	0	0	0	0	0	0	0.172577	0	0.0123358	0.0424155
Olfr432	chr1:174050374-174051313	0	0	0	0	0	0	0	0	0	0	0	0.222561	0	0	0	0	0	0.164648	0	0	0	0	0	0	0.0161337	0.0553233
Olfr430	chr1:174069299-174070253	0	0	0	0	0	0	0	0	0	0	0	0	0	0	0	0	0	0	0	0	0	0	0	0	0	0
Olfr429	chr1:174089037-174089980	0	0	0	0	0	0	0	0	0	0	0	0	0	0	0	0	0	0	0	0	0	0	0	0	0	0
Olfr426	chr1:174099459-174100410	0	0	0	0	0	0	0	0	0	0	0	0	0	0	0	0	0	0	0	0	0	0	0	0	0	0
Olfr427	chr1:174099459-174100407	0	0	0	0	0	0	0	0	0	0	0	0	0	0	0	0	0	0	0	0	0	0	0	0	0	0
Olfr231	chr1:174117090-174118014	0	0	0	0	0	0	0	0	0	0	0	0	0	0	0	0	0	0	0	0	0	0	0	0	0	0
Olfr424	chr1:174136745-174137693	0	0	0	0	0	0	0	0	0	0	0	0	0	0	0	0	0	0	0	0	0	0	0	0	0	0
Olfr421-ps1	chr1:174151480-174152530	0	0	0	0	0	0	0	0	0	0	0	0	0	0	0	0.0630552	0	0	0	0	0	0	0	0	0.0026273	0.0128711
Olfr420	chr1:174158721-174159767	0	0	0	0	0	0	0	0	0	0.0482011	0	0	0	0	0	0	0	0	0	0	0	0	0	0	0.00200838	0.00983901
Spta1	chr1:174172775-174248449	0.00823106	0.0408066	0.0182746	0.00908823	0.0361842	0.0570887	0.0343268	0.0587306	0.046717	0.046683	0.147152	0.170806	0.00912635	0.0125385	0	0.0229293	0.0103795	0.00957653	0	0.0146252	0.0271329	0	0.0120681	0	0.0330194	0.0429511
Olfr419	chr1:174249888-174250976	0	0	0	0	0	0	0	0	0	0	0	0	0	0	0	0	0	0	0	0	0	0	0	0	0	0
Mptx1	chr1:174330517-174332877	0	0	0	0	0	0	0	0	0	0	0	0	0	0	0	0	0	0	0	0	0	0	0	0	0	0
Olfr417	chr1:174368918-174369848	0	0	0	0	0	0	0	0	0	0	0	0	0	0	0	0	0	0	0	0	0	0	0	0	0	0
Olfr248	chr1:174391045-174392055	0	0	0	0	0	0	0	0	0	0	0	0	0	0	0	0	0	0	0	0	0	0	0	0	0	0
Olfr414	chr1:174430429-174431384	0	0	0	0	0	0	0	0	0	0	0	0	0	0	0	0	0	0	0	0	0	0	0	0	0	0
Olfr220	chr1:174448624-174449602	0	0	0	0	0	0	0	0	0	0	0	0	0	0	0	0	0	0	0	0	0	0	0	0	0	0
Fmn2	chr1:174501824-174822729	0	0	0	0	0	0	0.00476002	0.0137173	0	0	0	0	0	0	0	0.00502474	0	0	0	0	0	0	0	0	0.000979252	0.00304357
Grem2	chr1:174833784-174921819	0	0	0	0	0	0	0.00962503	0	0	0	0	0	0.0102255	0	0	0.0103131	0	0	0.00830844	0	0	0.0244303	0	0	0.00262093	0.0059145
Rgs7	chr1:175059075-175492545	0	0	0.0349925	0	0	0	0	0	0	0.0139675	0	0	0	0	0	0	0.0421207	0	0	0	0	0	0.0460718	0	0.00571469	0.0140381
Fh1	chr1:175601377-175625635	45.6793	56.2465	67.0797	48.7595	61.4165	78.5723	40.224	85.5257	63.5717	44.5297	76.9918	52.9668	35.3364	70.022	60.9795	41.0003	59.309	58.8218	58.8465	80.2326	68.9739	58.533	77.1663	52.6332	60.1424	13.6571
Kmo	chr1:175632192-175660853	0	0	0	0	0	0	0	0	0	0	0	0	0	0	0	0	0	0	0	0	0	0	0	0	0	0
Opn3	chr1:175662427-175692590	0.651945	1.2094	0.824698	0.701072	1.17663	0.76364	0.568745	1.266	1.55769	0.750429	1.66741	1.04804	0.766134	1.7205	1.02002	0.885162	1.29302	1.59284	0.690827	1.30656	1.50108	0.940388	1.16766	1.17864	1.09369	0.346925
Chml	chr1:175682237-175688353	9.33223	5.38777	6.07866	8.13326	5.7648	3.66331	7.40789	4.19126	5.595	7.89222	6.07115	5.35353	7.17475	6.63792	5.53081	8.20295	6.27203	4.55531	5.89823	4.18854	4.94328	4.90105	4.9594	1.39152	5.81362	1.708
Wdr64	chr1:175698592-175815733	0	0	0	0	0	0	0	0	0	0	0	0	0	0	0	0	0	0	0	0	0	0	0	0	0	0
Exo1	chr1:175880777-175911396	15.6756	11.3279	12.0412	13.9695	11.2355	10.1444	11.2129	10.5268	10.4655	10.6759	11.0527	8.06145	15.6108	13.7592	12.6586	15.8102	12.2242	11.4103	14.0898	12.8677	12.7297	13.5723	13.3888	8.36154	12.203	2.0743
Pld5	chr1:175962305-176275312	0	0	0	0	0	0	0	0	0	0	0	0	0	0	0.0196198	0	0	0	0	0	0	0	0	0	0.000817492	0.00400487
Cep170	chr1:176733652-176807124	37.4419	15.3029	17.0664	35.1998	17.6909	11.2613	44.5233	11.6498	18.2411	41.3705	20.2562	14.8609	37.1535	19.9091	18.4791	42.3526	19.791	14.9434	23.2381	15.9988	14.0961	21.0378	12.5788	3.46766	21.9963	11.2714
Mir350	chr1:176772324-176772423	0	0	0	0	0	0	0	0	0	0	0	0	0	0	0	0	0	0	0	0	0	0	0	0	0	0
Sdccag8	chr1:176814811-177020432	3.90717	2.55487	3.78327	3.80174	3.09275	3.44513	3.47344	4.07279	3.60152	4.21101	4.33139	3.89638	3.26383	3.88488	3.65213	4.00667	3.2356	3.49782	3.92105	3.89395	3.68266	3.71855	3.83642	1.78585	3.60629	0.545329
Hmga2-ps1	chr1:176834623-176836133	7.33632	4.16929	4.00144	5.32482	4.0173	3.42659	6.94839	5.11003	3.94041	6.86934	3.75025	3.12696	10.8209	7.78873	5.27806	9.00697	5.9377	6.14998	11.3053	7.98808	7.87877	11.1578	7.04378	4.24349	6.3592	2.46264
Akt3	chr1:177022114-177248767	20.5148	12.7379	14.6522	20.6969	14.3763	11.3225	20.5435	12.6345	13.949	22.585	13.0508	9.75698	19.2539	16.7832	14.3363	20.934	14.0638	12.3292	17.6895	12.127	12.7703	17.5039	10.7357	4.8618	15.0087	4.27786
Zbtb18	chr1:177444660-177450764	8.93989	6.17	7.05734	8.2285	6.88055	6.06074	7.52357	7.42155	5.83091	10.65	8.96662	6.42343	9.4927	6.85216	7.87281	7.93766	7.78995	6.12811	8.1209	6.55879	6.62262	7.59089	6.72214	3.82581	7.31948	1.40044
2310043L19Rik	chr1:177641541-177642943	0	0	0	0	0	0	0.0988779	0	0	0	0	0	0	0	0	0	0	0	0	0	0	0	0	0	0.00411991	0.0201834
1700016C15Rik	chr1:177729813-177753305	0.202343	0.165242	0	0.446933	0.288212	0.914182	0.208913	0.257212	0.590582	0.101694	0.733407	0.426521	0	0.294468	0.0997786	0.558939	0.41278	0.615388	0.179833	0	0.216291	0.132264	0.179786	0	0.292699	0.247289
Adss	chr1:177763177-177796509	94.5054	63.9638	75.5213	96.8772	74.6794	71.9717	91.4085	92.1225	75.393	100.622	92.5366	59.6875	68.5296	79.8022	70.1234	77.7275	77.6556	64.2941	98.1039	86.1833	78.7924	94.6569	82.4762	37.846	79.395	14.7466
Gm16432	chr1:177991434-178048291	0	0	0	0	0	0	0	0	0	0.0401749	0	0	0	0	0	0	0	0	0	0	0	0	0	0	0.00167395	0.00820067
Desi2	chr1:178187416-178252597	34.4309	24.4141	27.1549	35.0092	27.7643	22.677	33.0834	28.9341	28.0958	37.6343	36.3489	26.433	29.1048	29.7728	27.3587	31.925	30.0329	27.0206	35.9689	28.6141	28.3831	35.0529	31.9902	17.9759	29.7992	4.67142
Cox20	chr1:178319152-178322693	19.3705	16.4496	16.691	20.6034	19.9278	18.5546	20.8497	26.2206	17.3194	21.9097	16.7754	15.1031	13.2393	22.0451	18.8756	12.3109	16.6416	14.2826	16.6984	18.3545	14.9231	15.2292	12.9512	5.709	17.1265	4.08162
Hnrnpu	chr1:178328299-178337784	203.084	153.789	140.404	221.632	205.911	124.75	253.777	117.45	172.823	241.053	135.309	83.1983	193.115	192.632	187.729	249.869	225.44	171.403	180.733	160.535	165.3	190.702	96.3686	30.1367	170.714	54.4749
Efcab2	chr1:178405880-178483249	0.911588	0.59977	0.729553	0.992019	0.961696	0.817689	1.02842	0.805774	0.872169	1.31589	0.910294	0.473939	0.752962	0.969127	0.589306	1.62876	1.04881	0.638881	1.23789	1.05202	0.840818	0.95934	0.800728	0.185536	0.880124	0.288821
Kif26b	chr1:178529124-178932857	3.10949	4.18955	3.64654	3.05143	3.83003	4.14918	4.61433	3.1354	4.01103	4.85754	3.32218	3.92495	3.22178	5.71723	7.3779	4.4191	6.32873	5.48972	1.38276	6.90363	5.62586	1.66838	2.44563	1.16862	4.06629	1.62455
Smyd3	chr1:178955038-179518003	3.48313	2.94934	2.87716	3.14313	3.12917	3.18355	2.30877	3.18778	3.19825	3.15193	4.08356	2.91956	3.63767	3.81573	3.74276	3.23631	3.27499	3.15204	3.44863	3.048	3.44744	3.25744	3.01353	1.98811	3.19492	0.439298
Tfb2m	chr1:179528055-179546267	17.699	13.0479	13.2117	15.5248	16.1544	17.9085	15.0547	17.0066	15.0392	15.7741	14.215	10.7303	12.4882	16.1024	15.0488	14.6072	15.6361	13.0361	15.7344	16.6028	14.6348	15.4135	13.0061	6.15538	14.5763	2.47674
Cnst	chr1:179546528-179627473	7.14459	5.42889	5.42	5.49167	3.97904	3.3774	5.24086	2.88869	3.96612	4.75703	3.60166	3.20636	6.68252	5.99228	5.69227	5.36096	4.67728	4.33676	4.27053	3.35333	3.52282	4.1067	3.258	1.53462	4.47043	1.30548
Sccpdh	chr1:179668230-179687184	14.875	15.5526	18.8779	15.7834	15.2352	21.1713	13.0574	23.1427	15.5221	13.6695	21.4177	16.2941	11.5878	19.2863	16.4303	13.0193	16.1986	15.9225	16.2849	26.0781	20.1255	15.7749	22.8041	13.9216	17.168	3.65865
Ahctf1	chr1:179744903-179804015	27.9769	20.3839	22.73	29.6986	26.4693	17.0728	30.3951	15.8071	24.4946	28.7937	27.6401	18.3724	24.2924	26.4857	23.7535	33.0631	29.4168	22.9585	21.4538	21.3593	21.4971	19.3883	18.9979	6.18255	23.2785	5.83504
Cdc42bpa	chr1:179961088-180165602	13.7831	8.52924	9.38235	13.9318	10.7502	7.36723	14.1941	6.11882	8.99298	14.2818	9.85937	7.0326	14.1742	10.0178	9.29469	16.6719	11.137	8.72809	8.00917	8.48306	7.70109	7.57744	5.32777	1.82938	9.71563	3.42656
Adck3	chr1:180165237-180196020	0.336756	0.581369	0.433451	0.301922	0.496483	0.427693	0.293902	0.313201	0.494016	0.298521	0.456775	0.395404	0.327026	0.61807	0.484421	0.266836	0.422354	0.351341	0.18804	0.234738	0.373446	0.150079	0.444983	0.147356	0.368258	0.12451
Psen2	chr1:180227003-180256300	1.89208	4.00704	3.15257	2.08263	3.4163	2.24896	1.83232	3.22911	3.36227	2.87818	5.0727	5.30313	2.07438	3.07615	3.25718	1.44807	2.89028	2.58889	2.03835	3.15549	2.92806	2.09257	2.44773	2.37682	2.8688	0.945985
Gm5069	chr1:180326968-180330549	0.0528777	0	0.12395	0.105556	0	0	0.115514	0.139565	0.0643582	0.078993	0.096806	0.0792572	0.103133	0.0353906	0.0530347	0.133808	0.0148042	0.0554771	0.12409	0.103348	0	0.12591	0.129411	0.0452418	0.0741886	0.0478646
Itpkb	chr1:180330475-180423659	1.80333	2.08774	1.42681	2.01451	2.04025	1.5469	2.28716	1.20141	1.96247	2.21589	1.4975	1.18774	2.21608	1.80802	1.83142	1.86324	1.93485	1.622	1.15734	1.53422	1.34306	1.40865	0.57768	0.415536	1.62433	0.48432
6330403A02Rik	chr1:180432372-180483504	0.00442533	0	0.0146327	0	0	0	0	0	0	0.00431823	0.0317723	0	0.00468773	0	0	0	0	0.0168132	0	0	0	0	0	0	0.00319373	0.00758054
Parp1	chr1:180568974-180601254	48.3399	45.2198	42.9409	50.2916	48.2783	33.1176	52.7361	35.4618	47.9477	51.1789	53.8084	38.4035	58.1565	49.7888	48.9654	53.7689	51.9117	48.1575	48.5307	39.6977	44.4623	50.7044	35.5392	23.0001	45.8503	8.04909
Lin9	chr1:180641333-180690687	11.9013	8.7442	10.6868	12.7525	11.6236	11.0815	11.2471	12.1248	10.243	10.3736	13.3222	8.73643	12.0116	11.8074	11.133	12.4503	12.3093	10.8624	11.9334	11.8395	11.7391	11.8209	12.9445	6.81258	11.2709	1.47669
Mixl1	chr1:180693047-180697034	0.023323	0	0.0526922	0.0252133	0	0	0	0	0.046718	0	0	0	0.0489895	0.0400165	0	0	0.0329072	0	0.0212877	0	0.0433853	0	0	0	0.0139389	0.0196661
Acbd3	chr1:180726042-180754204	16.998	15.7162	13.4778	17.1204	17.1635	11.7957	16.9164	11.3834	16.2811	17.0393	15.0141	9.8385	15.0329	15.7747	15.7653	15.442	15.8544	14.9675	13.1245	11.6676	14.1087	13.2868	8.37778	4.64319	14.0329	3.12491
H3f3a	chr1:180802567-180813603	135.917	187.601	212.54	140.269	200.287	281.288	138.198	292.42	241.899	138.095	201.578	173.752	121.844	205.105	205.327	153.369	177.152	179.806	286.69	255.134	223.031	221.738	228.638	136.151	197.41	50.5595
Sde2	chr1:180851150-180868114	12.2878	13.3248	12.2176	11.4536	15.4196	11.6417	12.1249	12.7537	14.4195	12.7075	14.6342	10.175	10.5793	14.2517	13.3512	11.9481	16.3999	13.1906	12.0914	13.9811	14.1368	13.5695	12.3992	7.08984	12.7562	1.89295
Lefty2	chr1:180893118-180899102	0	0	0	0	0	0	0	0	0	0	0	0	0	0	0	0	0	0	0	0	0	0	0	0	0	0
Pycr2	chr1:180904273-180908088	24.0436	31.0947	33.4112	27.35	32.7429	53.3355	21.999	51.6136	35.7371	26.2294	36.5078	30.5305	27.3026	32.0472	30.8446	28.9493	33.9122	40.6817	47.0895	59.3741	49.8795	46.9801	48.2754	52.8214	37.6147	10.7797
Lefty1	chr1:180935038-180938401	0	0	0	0.0269346	0	0	0	0	0	0	0	0	0	0	0	0	0	0	0	0	0	0	0	0	0.00112228	0.005498
Tmem63a	chr1:180942517-180975104	14.1753	12.7872	11.2588	11.9071	11.8821	8.59336	12.9862	6.54482	10.8712	13.2263	12.1324	9.14146	16.1836	13.0446	12.3784	11.0452	12.4984	12.0023	8.02369	7.05101	8.14283	10.1193	5.1381	2.95957	10.5872	3.084
Ephx1	chr1:180989555-181017495	1.7273	4.67738	5.34147	2.54614	6.09672	6.14998	3.14939	6.09967	7.02743	3.20022	9.47857	8.90402	1.08169	2.73378	2.63567	1.89324	2.71867	2.64845	1.72422	2.57351	2.31082	1.3054	3.15065	2.5041	3.81994	2.34942
9130409I23Rik	chr1:181051236-181060667	0.0720899	0	0	0	0	0	0.0245431	0.0462392	0.0430119	0.023857	0	0	0	0.146763	0	0.051992	0.029622	0.0543226	0.040426	0.0417713	0	0.0302421	0	0	0.0252033	0.0345632
Nvl	chr1:181093422-181144157	17.1102	14.3597	15.7495	17.15	17.8249	13.5056	17.3195	13.8133	17.5026	18.5749	21.1789	14.2871	16.5254	18.7896	17.7292	20.8322	20.9028	17.4076	17.6111	16.0057	16.454	16.399	16.0443	6.66549	16.6559	2.95041
Cnih4	chr1:181150930-181168994	9.66966	10.6067	11.2879	11.2189	11.3726	14.9499	8.31028	15.0542	11.8735	7.80078	8.54193	6.81685	9.2919	13.3547	12.3632	10.9506	13.4498	11.2098	14.7483	18.9571	15.5904	13.17	13.0661	6.00357	11.6524	3.05413
Wdr26	chr1:181173225-181211978	18.5787	14.7311	15.5486	19.963	17.6923	15.3295	20.8808	12.1735	16.1019	21.6127	17.0376	11.0638	16.6307	17.4808	15.7019	20.0873	17.7861	14.8458	15.4112	13.8306	13.6002	14.6945	11.2165	4.149	15.6728	3.73052
Cnih3	chr1:181352627-181460641	0	0	0	0	0	0	0	0	0	0	0	0	0	0	0.0303126	0	0	0	0.0127772	0	0	0.0193485	0	0	0.0026016	0.00750083
Ccdc121	chr1:181509632-181511451	0	0.0611845	0	0	0	0	0.0229323	0	0	0.0219861	0	0	0	0.0370752	0	0	0	0.0577856	0.01904	0	0.0404794	0	0	0	0.0108535	0.0193823
Lbr	chr1:181815314-181842401	59.8137	43.8079	47.6659	60.7422	59.1309	40.7785	60.7645	44.5542	57.7913	69.773	76.0273	53.221	48.4317	55.649	52.5887	52.9327	61.3275	52.2507	56.2619	45.6934	53.333	59.2184	53.2301	27.9155	53.871	9.74532
Enah	chr1:181904444-182019980	22.3942	20.4228	22.8655	25.6253	25.2464	16.6794	29.0545	17.2158	25.8375	28.8878	29.3232	19.3108	19.6837	22.0945	23.2302	23.7888	29.2734	21.7634	18.2923	20.0703	21.3769	19.3107	16.9077	7.87465	21.9387	4.95445
Srp9	chr1:182124736-182132415	22.6322	22.5117	29.3382	21.1478	26.4933	35.9444	18.055	39.8263	30.14	20.8292	32.0081	17.9744	17.0337	29.1214	24.9565	22.8064	28.5339	25.5125	25.5931	38.5188	35.4908	22.4798	33.082	20.5152	26.6894	6.56829
Vmn1r1	chr1:182157177-182158098	0	0	0	0	0	0	0	0	0	0	0	0	0	0	0	0	0	0	0	0.116683	0	0	0	0	0.00486179	0.0238178
Degs1	chr1:182275769-182282759	129.473	118.618	118.81	117.309	130.664	110.383	106.504	127.149	127.428	105.663	135.162	84.1332	121.15	134.795	122.554	114.2	127.547	105.136	125.433	119.816	121.665	123.133	90.9156	51.9962	115.402	18.4863
1700047M11Rik	chr1:182300833-182303289	0	0	0	0	0	0	0	0	0	0	0	0	0	0	0	0	0	0	0	0	0	0	0	0	0	0
Fbxo28	chr1:182313101-182341606	11.3074	8.31755	9.45273	10.2092	10.2377	8.39231	10.5302	9.10714	9.92224	10.85	11.8425	9.28666	11.1194	11.2554	9.21628	10.4961	10.5975	9.69765	9.35602	9.4071	9.88765	9.69907	10.433	5.87318	9.85392	1.23267
Trp53bp2	chr1:182409166-182462436	3.57738	3.6071	3.27505	3.54006	3.26131	1.63295	3.81987	2.48814	3.1862	3.87936	4.18978	2.96593	3.79675	3.513	3.48172	3.81467	3.31677	3.12779	2.50147	2.74093	3.18065	2.95469	2.14143	1.2485	3.13506	0.71606
Capn2	chr1:182467258-182517483	62.4402	60.0516	60.2055	57.235	57.599	46.361	55.5547	44.7337	55.7478	54.8121	65.423	44.6446	66.0193	69.9747	62.6347	54.3283	61.0626	53.2354	47.0635	44.9444	45.3463	46.039	33.7338	22.3586	52.9812	10.8714
Capn8	chr1:182565006-182632352	0	0	0	0	0	0	0	0	0	0	0	0	0	0	0	0	0	0	0	0	0	0	0	0	0	0
4922505E12Rik	chr1:182747125-182749180	0	0	0	0	0	0	0	0	0	0	0	0	0	0	0	0	0	0	0	0	0	0	0	0	0	0
Susd4	chr1:182764905-182895654	0	0	0	0	0	0	0	0	0	0	0	0	0.0144375	0	0	0	0	0	0	0	0	0	0	0	0.000601562	0.00294704
Tlr5	chr1:182954787-182976044	0	0	0	0	0	0	0	0	0	0	0	0	0	0	0	0	0	0	0	0	0	0	0	0	0	0
Disp1	chr1:183086263-183221529	6.52948	3.55239	3.26453	5.67658	4.03551	2.78029	6.66064	2.29123	3.14725	6.38912	2.87128	2.14341	5.87303	3.5087	3.59848	5.08712	3.30936	2.89496	2.50905	2.41274	3.19337	3.40004	1.01681	0.352419	3.60407	1.66263
Brox	chr1:183276341-183297008	21.2111	21.0363	23.0903	20.8878	24.9363	18.562	19.4281	20.9877	24.2162	22.4618	34.2213	22.8325	19.8598	24.8544	22.0786	20.7521	24.1301	21.5328	20.5843	20.884	22.0489	21.1718	26.9844	13.9401	22.1955	3.60621
Aida	chr1:183297059-183324501	30.1006	25.2946	26.9218	35.2257	32.8681	38.1883	27.8712	39.0925	32.2507	28.6953	25.114	19.7516	29.7575	32.7451	30.2355	29.3779	30.0988	26.6991	31.4863	34.5777	28.7915	28.6675	22.8296	13.3537	29.1664	5.5727
Mia3	chr1:183326235-183369565	20.7809	12.9854	14.1724	19.7661	15.5303	10.2538	23.1932	10.6772	15.0382	22.2404	18.8478	13.9819	21.9276	16.0543	15.6316	22.8159	15.7504	13.2206	14.0556	12.2508	11.9507	13.2812	9.65822	4.18109	15.3436	4.73443
Taf1a	chr1:183388884-183410206	3.63342	2.46341	3.22739	4.95887	3.57051	2.97396	4.61698	4.48457	4.2518	5.01568	5.26451	3.64717	4.40703	3.96705	3.6724	5.12965	4.64981	4.26467	4.99866	5.55202	5.82079	6.24045	5.96568	2.84593	4.40093	1.01734
Hhipl2	chr1:183418502-183437053	0.0250879	0	0.0359197	0.108149	0	0	0.0783497	0.10089	0	0.0244137	0	0	0.0263008	0.0504187	0.0513477	0.0551883	0.0432796	0.172422	0.0231254	0.390594	0.290998	0.112244	0.241324	0.342235	0.090512	0.11424
1700056E22Rik	chr1:184033031-184033998	0.688883	1.26	1.16553	0.471539	1.37489	0.612419	0.215811	0	1.32722	0.368348	0.558068	0.2418	0.444935	0.725039	1.33967	0.49529	0.987806	1.60908	0.170857	0.29407	0.599896	0.805523	0.229336	1.0762	0.710925	0.454727
Dusp10	chr1:184034460-184075636	7.42107	6.34123	5.51585	6.66015	6.47068	3.97099	7.14794	5.007	5.43196	6.18997	5.80563	4.35546	7.29396	6.61746	6.49627	5.64286	5.21596	4.46561	5.98107	4.47393	4.37499	5.08813	2.93256	1.8361	5.44737	1.36997
1700112H15Rik	chr1:184527840-184557691	0	0	0	0	0	0	0	0	0	0	0	0	0	0	0	0	0	0	0	0	0	0	0	0	0	0
4930488B22Rik	chr1:184712496-184718989	0	0	0	0	0	0	0	0	0	0	0	0	0	0	0	0	0	0	0	0	0	0	0	0	0	0
Hlx	chr1:184727144-184732493	1.31144	1.33538	1.22465	1.15179	1.86511	2.19246	1.0332	1.033	1.43293	1.18613	1.44088	1.2832	0.747116	2.34794	1.67087	0.713897	2.31512	1.53056	0.501927	1.52445	1.11917	0.849293	1.03709	0.735904	1.31598	0.493919
2014-03-01	chr1:184786766-184811313	0.0386476	0	0.0907568	0.0837574	0.149105	0.0784448	0.121395	0.129665	0.0800897	0.0381772	0.173709	0	0.0208534	0.0666752	0.10026	0.085897	0.0848924	0.0543778	0.0516325	0.0784764	0.111977	0.14671	0.0599448	0.0921805	0.0807344	0.0445984
2014-03-02	chr1:184813067-184845847	23.2965	24.3385	27.8177	22.5385	26.8324	36.6527	23.3965	37.5328	29.8928	27.0104	43.9506	27.3449	18.6322	26.9121	26.0779	19.1132	25.4488	24.2022	25.9463	29.9775	25.533	27.0571	23.8969	18.0753	26.7282	5.88758
Mir1981	chr1:184822406-184822488	0	0	0	0	0	0	0	0	0	0	0	0	0	0	0	0	0	0	0	0	0	0	0	0	0	0
C130074G19Rik	chr1:184871925-184883036	0	0	0	0	0	0	0	0.0289668	0	0	0	0	0.0252665	0	0	0.0127621	0	0	0	0	0	0	0	0	0.00279147	0.0079491
Mark1	chr1:184896423-184999549	2.77131	3.32842	3.30654	2.57651	3.42925	2.78731	3.05824	2.90099	3.64681	3.1743	4.0278	3.04866	2.44988	4.11181	4.26011	2.58231	3.84705	2.945	2.26711	2.97164	2.79463	2.53107	1.73157	0.926221	2.97811	0.749006
Rab3gap2	chr1:185204167-185286746	14.6268	9.53071	9.68896	15.7487	11.3956	8.31646	16.601	8.28736	11.6626	16.5129	13.2178	9.13947	14.4777	11.4002	11.2709	16.2301	11.4155	10.7342	12.3772	9.34672	9.31549	12.8682	8.26154	3.05162	11.4782	3.23668
Snora36b	chr1:185242925-185243038	0	0	0	0	0	0	0	0	0	0	0	0	0	0	0	0	0	0	0	0	0	0	0	0	0	0
Mir664	chr1:185242974-185243043	0	0	0	0	0	0	0	0	0	0	0	0	0	0	0	0	0	0	0	0	0	0	0	0	0	0
Iars2	chr1:185286661-185329401	22.4974	28.1518	28.1058	22.7783	29.6313	21.0192	24.0626	24.1834	30.2076	24.596	36.67	27.2225	22.5042	29.0423	27.9752	24.8066	29.1933	25.715	21.3059	23.3659	25.1145	20.8442	23.9481	14.9231	25.3277	4.27967
Mir194-1	chr1:185313318-185313385	0	0	0	0	0	0	0	0	0	0	0	0	0	0	0	0	0	0	0	0	0	0	0	0	0	0
Mir215	chr1:185313580-185313691	0	0	0	0	0	0	0	0	0	0	0	0	0	0	0	0	0	0	0	0	0	0	0	0	0	0
Bpnt1	chr1:185332158-185357769	18.3397	17.4473	15.5153	17.9325	17.3418	15.2875	17.7859	18.1692	18.9578	17.7368	18.4631	13.8492	21.2142	22.7871	19.2429	18.3837	20.6824	16.9066	20.4625	20.138	20.4638	22.4225	19.9631	11.9814	18.3948	2.54376
Eprs	chr1:185363094-185428355	73.5679	48.8975	55.8888	74.8384	60.4163	34.9125	95.6444	38.8559	61.3275	101.734	104.95	82.976	59.4574	55.6765	55.592	84.0026	62.8024	49.8084	58.7071	43.8297	46.7816	56.5912	51.2853	20.53	61.6281	20.7778
9630028B13Rik	chr1:185429356-185441819	0.0402836	0.0310074	0	0.0549237	0.0274956	0.0433117	0.0615441	0.050302	0.0231548	0.0501069	0	0.0446944	0.0217127	0.0188814	0.0373964	0.110646	0.0157383	0	0.00876676	0.0882791	0.0616536	0.0129642	0.0708053	0	0.0364028	0.0290131
Gm2061	chr1:185447115-185455568	0	0	0	0	0	0	0	0	0	0	0	0	0	0.0232958	0.0230337	0	0	0	0	0	0	0	0	0	0.0019304	0.00654021
Slc30a10	chr1:185454847-185468761	0	0	0	0	0	0	0	0	0	0	0	0.0256634	0	0	0	0	0	0	0	0	0	0	0	0	0.00106931	0.00523852
5033404E19Rik	chr1:185497305-185498014	0	0	0	0	0	0	0	0	0	0	0	0	0	0	0	0	0	0	0	0	0	0	0	0	0	0
Mir297c	chr1:185537335-185988795	0	0	0	0	0	0	0	0	0	0	0	0	0	0	0	0	0	0	0	0	0	0	0	0	0	0
Lyplal1	chr1:186087731-186117310	8.23867	7.92955	9.12819	11.3251	9.25173	13.2094	10.8206	12.6242	11.0626	12.5776	13.6841	10.0827	7.63045	8.96058	8.84717	7.96939	7.90441	8.19109	12.2178	10.8006	9.12531	11.7251	10.8817	6.12519	10.0131	2.02782
Tgfb2	chr1:186623185-186705992	5.38721	6.65033	7.31813	5.96211	8.09286	5.12852	6.90617	4.47344	7.95904	6.9781	7.86165	5.35621	3.99094	5.49938	5.14833	4.06581	5.4626	4.48145	3.63647	3.2225	3.18654	3.58358	2.16202	1.16107	5.1531	1.85142
Rrp15	chr1:186721086-186749358	31.3483	38.2945	42.7106	31.0759	41.5193	31.6946	31.8559	45.5214	40.444	35.965	51.6281	39.8512	34.4526	43.5124	40.5222	33.0126	44.7177	41.7555	43.2163	48.709	47.1875	43.9667	57.0529	40.1511	40.8402	6.6906
D1Pas1	chr1:186967415-186970627	0	0	0	0	0	0	0	0	0	0	0	0	0	0	0	0	0	0	0	0	0	0	0	0	0	0
Spata17	chr1:187048406-187215446	0	0	0.0711785	0.0728	0	0.313605	0.103231	0.350099	0	0.168052	0.221407	0	0.159717	0.0521081	0	0.110548	0.0863405	0.160835	0.173819	0.242329	0.112759	0.0630933	0	0	0.10258	0.103432
1700007P06Rik	chr1:187125137-187127852	0	0	0	0	0	0.163313	0	0	0.0910098	0	0	0	0	0	0	0	0	0	0.0366501	0	0	0	0	0	0.0121239	0.037746
Gpatch2	chr1:187215510-187351429	4.02269	2.42504	3.07763	3.90071	3.50838	2.85736	4.13119	2.48271	3.61844	4.30957	4.02756	3.43507	4.48226	3.76951	3.18576	4.20103	3.78783	2.83867	2.53551	3.10598	3.24325	2.92491	3.08677	1.22232	3.34084	0.750265
Esrrg	chr1:187609005-188214884	0.0247108	0.0198198	0.0169696	0.0273784	0	0	0.0170171	0	0.0148826	0.0167507	0.0429811	0.0513897	0.0182051	0.0385577	0.0370422	0.0091589	0.0103301	0.0188485	0.00715506	0.0145676	0.0134013	0.0213277	0.0216306	0	0.0184219	0.0136382
9330162B11Rik	chr1:188006575-188008990	0	0	0	0	0	0	0	0	0	0	0	0	0	0	0	0	0	0	0	0	0	0	0	0	0	0
Ush2a	chr1:188262837-188965039	0	0	0	0.00211123	0	0	0.00199446	0.00524853	0.00482037	0.00191489	0	0	0.00415523	0	0	0	0.00329385	0	0	0	0.00437359	0	0	0	0.00116301	0.00183761
Kctd3	chr1:188971097-189007840	7.69358	7.52655	7.25404	7.8259	9.58891	9.5131	7.42106	8.12991	7.22724	7.45918	7.5539	5.27702	8.17171	8.09262	8.82239	7.51988	8.90493	7.01262	7.9007	9.19836	9.18553	8.47433	5.49892	3.49428	7.69778	1.39493
Kcnk2	chr1:189207929-189344192	2.17024	1.4487	1.09214	1.75808	1.02569	1.87489	1.49036	1.26579	1.07012	1.46379	0.61383	0.428547	2.08831	1.82399	1.80223	1.57287	1.46596	1.77538	1.74402	1.4949	1.73214	1.68994	0.852742	0.284117	1.41787	0.499319
Cenpf	chr1:189640613-189688086	8.59731	4.86057	5.22846	14.2192	10.3279	8.95352	12.0218	6.98398	7.0365	11.2252	6.22703	4.47986	8.49727	5.57214	5.41389	18.5326	10.9133	7.17602	5.4647	9.17347	6.31018	5.69652	4.76359	1.38821	7.87763	3.66951
Ptpn14	chr1:189728267-189876693	13.9059	8.56696	8.60564	12.6379	9.75015	8.66953	15.5434	6.76189	8.43505	13.3467	8.68256	6.14253	12.4824	9.59572	9.35909	13.3754	10.3639	8.0845	4.76454	9.10526	7.52835	4.64169	4.0625	1.76745	9.00746	3.38714
Smyd2	chr1:189880491-189922288	34.5907	37.7541	44.3072	34.6455	45.4071	52.107	28.9396	54.6722	44.2788	29.9672	48.1331	40.1851	35.3946	45.0391	44.8987	32.5072	43.7432	43.0583	39.5956	56.3528	49.014	41.1374	47.0229	41.6338	42.266	7.25042
Prox1	chr1:190121776-190170680	0	0	0	0	0	0	0	0	0	0	0	0	0	0	0	0	0	0	0	0	0	0	0	0	0	0
Rps6kc1	chr1:190772878-190911770	4.00102	4.5874	5.30701	4.1112	5.14706	3.23466	3.85078	4.61734	5.00186	4.15644	5.68852	5.33712	4.86088	5.2613	5.04973	4.32889	5.50767	5.57074	3.88685	4.74702	5.35283	4.1356	4.61821	3.05058	4.64211	0.726147
Angel2	chr1:190925107-190946491	11.2463	13.9697	14.379	11.7169	16.0021	14.8966	12.7398	16.6341	15.1972	13.3547	20.0852	15.071	10.597	15.7964	14.1412	11.2499	15.5105	15.1662	12.9209	17.2604	15.6308	13.331	17.3337	10.3235	14.3564	2.36662
Vash2	chr1:190947645-190979296	9.68426	9.57393	9.88252	9.78169	11.1215	8.19556	9.21976	7.44168	10.0026	10.5607	9.92276	6.54506	8.85685	11.2643	11.6499	9.10459	11.0236	9.41368	8.36375	9.32879	9.59166	8.19588	7.23886	3.9876	9.16464	1.68964
Mfsd7b	chr1:191005831-191026190	7.0879	8.04709	8.59689	8.022	9.90506	7.2298	7.17911	8.65567	9.79108	7.24658	10.5904	7.45276	5.23099	9.85985	8.44788	7.32028	10.8388	9.66754	7.42983	9.52959	9.71373	7.25453	9.89181	5.59552	8.3577	1.50907
A230020J21Rik	chr1:191025350-191029781	1.5719	3.38826	2.52182	2.16625	2.93593	2.74363	1.80717	1.87764	3.32222	1.64641	3.14376	3.20193	1.6244	3.56218	3.73473	1.862	3.39319	2.82348	2.02315	3.41479	3.47839	2.57026	2.95768	2.55814	2.68039	0.703346
1700022P22Rik	chr1:191036821-191042941	0.101527	0	0	0	0	0	0.107059	0	0	0	0	0	0	0	0	0	0	0	0	0.235259	0	0	0	0.584972	0.0428674	0.127723
Tatdn3	chr1:191045829-191062932	1.94587	1.42444	3.26733	1.38194	1.98613	2.5431	1.23036	2.95757	1.5187	1.2904	1.91928	2.34283	1.52518	1.58568	2.03836	0.987355	1.39721	1.05806	1.9081	2.5125	1.80284	2.07172	1.89929	1.90891	1.8543	0.570457
Nsl1	chr1:191063020-191084558	9.89377	9.404	8.46574	11.3287	8.76934	9.04911	9.13831	9.01313	8.62277	8.35443	8.76586	5.55522	11.7252	11.0968	9.87954	9.72966	11.0219	10.3957	10.2837	11.7854	10.108	9.93929	10.6512	9.5393	9.68817	1.34421
Batf3	chr1:191098413-191108943	0.532131	0.913289	0.499835	0.172297	0.930597	0.572274	0.224769	0.947547	0.441493	0.152383	1.01605	0.769475	0.272039	1.0663	0.614384	0.236547	1.14999	1.0526	0.448173	1.7087	1.27519	0.334074	1.81842	0.9073	0.752327	0.459691
Fam71a	chr1:191162583-191164817	0.0126117	0	0	0	0	0	0	0	0	0	0	0	0	0.0261984	0	0	0	0	0	0	0	0	0	0	0.00161709	0.00583338
Atf3	chr1:191170296-191183333	1.94036	3.98524	5.3225	1.48292	4.03126	5.16685	1.68877	4.50378	4.61138	3.05135	9.61249	9.69266	1.80037	5.068	4.47384	1.55939	4.77066	5.29647	2.83393	7.80861	8.90378	5.59908	12.169	10.7002	5.25304	3.05964
Nenf	chr1:191306796-191318118	21.1682	30.7095	28.7579	24.5751	30.3852	56.0238	20.9184	47.5466	34.9853	20.2341	37.3075	31.2557	17.9275	36.4517	30.2777	19.1017	26.7159	29.8101	34.6717	47.7387	35.047	27.2344	32.4666	31.1261	31.3515	9.33107
Tmem206	chr1:191325964-191352925	2.53696	2.82955	2.90974	2.85906	2.66263	2.96077	2.63733	3.33372	2.39959	2.87777	2.97757	1.90046	2.6072	3.29728	3.06587	2.0239	3.00364	2.58167	3.28557	3.73129	2.59983	2.66333	3.0325	1.19825	2.74898	0.519796
Ppp2r5a	chr1:191351980-191397041	24.0611	22.2565	27.2348	24.5005	26.0579	29.9756	23.1038	34.7648	29.7992	28.5429	39.6896	28.9664	20.5334	28.0189	22.0189	21.8187	26.9312	22.1958	26.6568	34.8279	30.3748	25.6668	30.1749	21.8542	27.0844	4.78362
Dtl	chr1:191537364-191575534	26.0229	23.3377	23.2155	22.9405	25.2456	15.2087	21.1309	17.3476	21.5299	19.9777	16.9365	11.2948	19.2382	28.6391	27.0487	23.6991	26.0184	21.5115	18.7319	24.1919	26.3601	19.7332	23.7824	10.3761	21.3966	4.70706
Ints7	chr1:191575733-191621691	27.618	23.4131	21.4334	29.085	25.2792	13.9493	30.0372	17.5004	24.1174	28.0651	25.7287	16.4098	30.7082	26.5171	28.2276	29.9688	28.1286	21.7001	24.4539	20.9117	25.25	29.3934	19.3507	13.6644	24.2046	5.10483
Lpgat1	chr1:191718023-191784257	17.0264	16.9954	18.778	17.609	21.7047	14.2373	18.6169	14.5598	20.774	18.54	20.9737	14.9028	16.2635	23.3821	20.87	20.1978	23.4239	20.0909	14.2366	17.1291	18.1062	12.9732	15.296	4.83151	17.5633	3.9805
Nek2	chr1:191821472-191833049	14.4118	15.003	14.2587	20.7352	27.2889	22.9008	15.0772	18.733	20.8022	14.6771	17.5186	11.4057	15.7932	17.396	15.9786	21.6587	26.0952	22.6144	16.2823	19.4839	19.2515	19.4394	17.9122	13.0216	18.2391	3.99494
1700034H15Rik	chr1:191894071-191907527	0.0441875	0	0.0234255	0	0.024664	0.0391937	0.0146535	0	0.020352	0.0216736	0	0	0.0308706	0	0.0166258	0.0159136	0.0140281	0	0.0199264	0	0	0.0391208	0.0310109	0	0.0148186	0.0148073
Slc30a1	chr1:191906780-191913247	4.01912	2.93371	2.49583	3.46066	2.66179	2.86359	2.93089	2.58357	2.37004	3.86573	3.64019	2.06904	3.78754	3.46605	3.75576	3.15294	3.84532	3.16875	3.5011	3.63632	3.89638	4.22431	3.00073	1.90653	3.21816	0.640323
Rd3	chr1:191977372-191988282	0.00939496	0.0965755	0.0266039	0.061335	0.0272709	0.0436592	0.0290524	0.0247273	0.0226534	0.0277146	0.0196397	0.0886138	0.0100008	0	0.0368787	0.0412072	0.0464413	0.0301509	0.0085237	0	0.0618933	0.0483601	0.0708099	0.0548705	0.0369324	0.0257618
Mir3473c	chr1:191998553-191998634	0	0	0	0	0	0	0	0	0	0	0	0	0	0	0	0	0	0	0	0	0	0	0	0	0	0
Traf5	chr1:192054349-192092564	3.59456	3.76162	4.71186	2.9188	3.57802	5.57178	4.00525	4.21413	4.78794	4.69055	2.51924	2.10207	4.04224	6.07704	5.35765	2.60901	4.5923	3.78593	4.62376	5.40942	4.78076	4.77077	3.64997	2.302	4.10236	1.0695
Rcor3	chr1:192100461-192137787	4.4631	4.08213	4.16755	3.37851	4.0943	3.23744	3.68182	3.27166	4.29005	3.87219	4.49733	3.4396	4.33907	4.79365	4.74793	3.5045	4.7674	3.42801	3.1691	3.22317	3.58031	3.29917	2.72045	1.91807	3.7486	0.704068
Gm10516	chr1:192136897-192151025	0.529287	0.0416914	0.449758	0.421998	0.36295	0.285289	0.596891	0.720182	0.392406	0.40322	0.466428	0.331018	0.448957	0.501373	0.420871	0.280557	0.413172	0.390475	0.505529	0.552738	0.218794	0.382964	0.362246	0.382406	0.410883	0.133064
Kcnh1	chr1:192190871-192510158	0.0174039	0	0	0.0188417	0	0	0.00441639	0.0239613	0	0.0171146	0	0	0.0137856	0	0.00898603	0.00946115	0	0	0.00389547	0	0	0	0.0171022	0	0.00562368	0.00794932
Hhat	chr1:192512827-192771219	1.89645	0.707528	0.916564	1.4472	0.831583	0.666111	1.05516	0.706579	0.51209	1.15552	0.37168	0.129266	2.17375	0.940171	0.996828	1.66967	0.91525	0.52485	1.68051	0.822272	0.698841	1.50684	0.48336	1.03668	0.993531	0.507017
1700065J18Rik	chr1:192841704-192842739	0	0	0	0	0	0	0.138617	0	0	0	0	0	0	0	0	0.147994	0	0	0	0.29037	0	0	0	0	0.0240409	0.0696452
Sertad4	chr1:192844487-192855752	6.2428	5.02979	4.18942	7.07717	6.71597	5.79094	7.22426	4.20764	4.82912	7.78581	3.88285	3.75001	10.3513	7.1174	7.00876	8.66647	7.69679	6.16439	8.16419	5.21437	5.55489	7.75918	4.23432	1.21399	6.07799	1.98362
Syt14	chr1:192897306-193035698	0	0	0	0	0.0499097	0.0789197	0	0.0448808	0	0	0	0	0.041927	0	0	0	0	0	0	0	0	0	0	0	0.00898488	0.0214212
Diexf	chr1:193104402-193130251	3.64428	3.46184	3.03435	3.59248	3.91165	3.14682	3.33044	2.77261	3.18575	3.53484	2.7173	2.29325	3.62558	4.05674	3.78115	3.69163	4.39672	3.88555	3.3041	3.45278	3.65252	3.85362	2.48079	1.05791	3.3277	0.696006
Irf6	chr1:193153111-193172035	0.0864692	0.0507205	0.0864919	0.157322	0.110282	0.0703164	0.108842	0.16113	0.130192	0.1062	0.118159	0.0355327	0.0622974	0.107891	0.150332	0.147576	0.0881872	0.119056	0.0826839	0.231209	0.132896	0.169134	0.0844727	0.0381068	0.109812	0.0457968
A130010J15Rik	chr1:193173468-193177832	1.4844	2.4138	3.07681	1.50974	2.58735	3.48156	1.47395	3.92016	3.02919	1.71668	3.75684	3.25379	1.28562	2.7382	2.26616	1.22229	2.50685	2.91148	1.9298	4.16505	3.44851	1.35916	3.37839	2.2802	2.54983	0.906053
Traf3ip3	chr1:193175503-193201546	0.112224	0.447827	0.318222	0.0691437	0.188053	0.656147	0.165768	0.285608	0.359073	0.217945	0.285097	0.583153	0.136883	0.422666	0.385273	0.0963834	0.429215	0.369107	0.21659	0.513872	0.37123	0.144487	0.378267	0.492414	0.318527	0.159848
Hsd11b1	chr1:193221640-193264045	4.38265	10.2713	14.2048	2.90183	7.92479	13.4313	1.86663	10.5419	10.201	1.62506	10.1673	9.53803	3.56712	14.1314	13.3142	1.78189	8.77439	10.6488	3.02914	11.3543	13.5147	2.57681	13.1281	8.29085	8.38201	4.46871
G0s2	chr1:193272159-193273188	0	0.192165	0.307095	0	0	0.726998	0	0	0	0	0.40133	0	0.041071	0.20056	0	0	0	0.175934	0	0.120224	0.237816	0.0505875	0.207482	0	0.110886	0.176341
Lamb3	chr1:193301993-193343878	0.118803	0.568354	0.365087	0.0891938	0.595244	0.4251	0.138177	0.335018	0.347757	0.145463	0.246127	0.328444	0.283974	0.631882	0.693277	0.123952	0.627975	0.6346	0.135803	0.481399	0.393118	0.114617	0.26284	0.115638	0.341743	0.200615
Camk1g	chr1:193346345-193370282	0	0.14561	0.0410116	0	0.0805147	0.0634012	0	0.0747296	0.238074	0	0.278194	0.0721203	0.0126323	0.159396	0.0813609	0	0.090993	0.0899418	0.0108346	0	0.0916719	0.0154908	0	0	0.0644157	0.0768892
Mir205	chr1:193507462-193507530	0	0	0	0	0	0	0	0	0	0	0	0	0	0	0	0	0	0	0	0	0	0	0	0	0	0
4930503O07Rik	chr1:194212186-194222759	0	0	0	0	0	0	0	0	0	0	0	0	0	0	0	0	0	0	0	0	0	0	0	0	0	0
Plxna2	chr1:194619828-194816868	2.75115	2.73301	2.85813	2.13573	2.44857	2.22923	2.24256	1.61969	2.11304	1.85589	1.74881	1.34741	2.35772	2.58852	2.32206	2.41566	2.34457	1.6386	0.907384	1.85528	1.61437	0.779082	1.2457	0.352824	1.93771	0.655392
Cd34	chr1:194938820-194961292	261.315	168.933	202.938	286.722	196.827	194.115	263.416	233.697	208.29	282.471	263.746	214.735	216.361	172.083	151.822	249.261	176.14	168.077	309.989	190.781	185.947	291.366	227.19	147.877	219.337	47.1811
Gm16897	chr1:194955758-194976959	3.20332	1.98894	2.65366	3.27651	2.15916	3.44752	3.40202	2.98315	3.01908	2.85937	3.46777	2.40439	2.81584	2.33034	1.90222	2.72271	2.07107	2.2271	4.29661	3.77834	2.51523	3.57071	2.50263	1.76963	2.80697	0.654822
A330023F24Rik	chr1:195017398-195037908	0.232106	0.135316	0.0676335	0.407486	0.0853071	0.19009	0.328186	0.251763	0.247436	0.344601	0.13467	0.141171	0.249138	0.253575	0.0815722	0.189673	0.185226	0.163923	0.17358	0.786368	0.384504	0.173396	0.348653	0.171221	0.238608	0.149841
Mir29b-2	chr1:195037039-195037120	0	0	0	0	0	0	0	0	0	0	0	0	0	0	0	0	0	0	0	0	0	0	0	0	0	0
Mir29c	chr1:195037546-195037634	0	0	0	0	0	0	0	0	0	0	0	0	0	0	0	0	0	0	0	0	0	0	0	0	0	0
Cd46	chr1:195041899-195092248	0.130872	0.0924072	0.241618	0.142588	0.33646	0.133456	0.0452277	0.075817	0.141087	0.175852	0.27066	0.246868	0.244584	0.305391	0.349987	0.386641	0.193757	0.176775	0	0.204472	0.25	0.111137	0.498976	0.229333	0.207665	0.115214
Cr1l	chr1:195103787-195131570	15.6166	16.2505	18.3997	16.591	17.6631	19.021	14.5578	21.578	17.9647	14.7784	22.56	17.7268	16.0213	20.6966	16.7462	15.4626	17.7294	15.4707	19.8408	17.8263	16.9923	16.8726	20.405	12.0612	17.4514	2.406
Cr2	chr1:195136810-195176715	0.0393761	0	0.0255988	0.050262	0.02603	0.041725	0.0402718	0.0598237	0.0554143	0.0471181	0.0531855	0	0.0440396	0.00937766	0.0089696	0.0717241	0.0225214	0.0136295	0.0216932	0.0745066	0.029146	0.0249395	0.0327214	0	0.0330031	0.0217087
B020014A21Rik	chr10:3125090-3133193	0	0	0	0	0	0	0	0	0	0	0	0	0	0	0	0	0	0	0	0	0	0	0	0	0	0
H60c	chr10:3256207-3267771	0.017547	0.261066	0.198601	0.175821	0.0668234	0.0534767	0.0541717	0.0924438	0.228261	0.0905279	0.270881	0.0540147	0	0.0719725	0.25108	0.157285	0.153454	0.10669	0.118729	0.0819367	0.325369	0.0453114	0.170879	0.103565	0.131246	0.0878111
Ppp1r14c	chr10:3366149-3464975	0.0184396	0	0	0.039981	0	0	0.0579456	0.0399048	0	0	0.0338651	0	0	0	0	0	0.0261842	0	0	0.0365828	0	0	0	0	0.0105376	0.0179302
Iyd	chr10:3540278-3554877	0	0	0	0	0	0	0	0	0	0	0	0	0	0	0	0	0	0	0.0207081	0.048184	0	0	0	0	0.0028705	0.0105352
Plekhg1	chr10:3740376-3967302	0.00894664	0	0.0243139	0	0.0375069	0	0.00914266	0.0113133	0.010429	0.00447437	0.0276952	0	0.0048113	0.0255128	0.00848101	0	0.0214506	0	0.00785475	0.0200905	0.0187254	0.00577362	0	0	0.0102717	0.0108519
Mthfd1l	chr10:3973074-4167081	49.1726	31.97	31.8021	49.1159	33.898	24.5587	54.5968	25.5402	33.6046	56.7746	45.9164	35.2168	49.1761	37.8808	39.6693	54.1599	42.1986	39.0629	54.5381	33.331	36.2117	53.8413	35.844	22.1833	40.4277	10.3504
Akap12	chr10:4266328-4359471	15.625	22.8279	21.6238	13.225	26.9604	17.7598	18.9237	17.518	22.1337	17.8377	28.7326	17.816	13.767	17.3268	19.1321	12.8162	19.1257	13.9148	5.64941	14.0616	11.2074	5.90308	6.31545	2.16526	15.932	6.55507
Zbtb2	chr10:4367073-4388108	8.73612	6.91239	7.56816	9.7408	11.5733	6.77322	9.71728	9.60581	9.4431	9.91979	11.6117	8.19663	10.1286	7.81382	7.98541	10.4162	10.4495	9.33693	9.63701	8.59893	9.53116	10.0365	10.7349	5.92122	9.18285	1.46758
Rmnd1	chr10:4403168-4432352	7.59503	5.94042	8.39418	7.84706	6.98837	11.2361	7.20567	10.1172	7.69032	6.95908	11.2365	7.53236	6.91986	7.47005	6.86404	6.7342	6.30182	6.0957	9.05029	9.47603	7.96451	7.43545	9.60435	6.33938	7.87492	1.51047
1700052N19Rik	chr10:4432604-4455140	15.8182	9.14813	11.8393	15.8028	11.7363	11.0605	12.5408	13.8873	10.7947	12.8409	13.8387	8.55122	11.7655	13.4183	11.5188	14.0604	12.2184	12.4349	16.2102	12.8588	12.1852	14.72	15.4473	8.08748	12.616	2.18892
Ccdc170	chr10:4509871-4561111	0.0473691	0.0431935	0.037633	0.0176236	0.0371496	0.0586194	0.0990726	0	0	0.0816483	0	0	0.0527766	0.0255405	0.0506232	0.0353671	0	0	0.027057	0.0599425	0.0281203	0.0600196	0.101362	0	0.0359632	0.0311642
Esr1	chr10:4612045-5003761	0.0273882	0	0	0.0300175	0.0448915	0.0355204	0.0569532	0.0403561	0.111794	0.0363051	0.0677801	0.0681252	0.0197463	0.109381	0.0611375	0.0304786	0.0385534	0.0478014	0.0488331	0.0180526	0.0335805	0	0.0278814	0	0.039774	0.0297028
Syne1	chr10:5020195-5194707	4.3968	2.46705	2.20651	3.91495	1.97513	3.59693	5.10855	3.13486	2.01407	5.30354	2.213	2.6089	4.4461	2.46854	2.35691	5.35389	2.17104	1.57065	1.2212	3.88452	2.38257	1.13507	1.48196	0.518606	2.83047	1.37144
Myct1	chr10:5593727-5606791	0	0	0	0	0	0	0.0298429	0	0	0	0.0270153	0	0	0	0	0	0	0	0	0	0	0	0	0	0.00236909	0.0080372
Vip	chr10:5639217-5647614	0.183494	0	0.0602154	0.203672	0	0	0.0633618	0.111018	0.0515826	0.0312857	0.0486436	0	0.136951	0.0434058	0	0.206001	0.0347876	0.063741	0.104061	0	0	0.156306	0.153701	0	0.0688428	0.0705916
Fbxo5	chr10:5799157-5805465	34.1713	33.9457	39.8688	34.5928	38.7548	45.0142	27.8553	45.7539	31.8292	27.0199	37.1702	24.9997	31.8665	44.8365	41.3689	34.495	42.0559	42.5839	41.8605	53.3978	46.7276	39.0616	53.4951	30.4565	38.4659	7.67232
Mtrf1l	chr10:5811886-5823943	2.63316	3.15001	3.49568	3.12034	3.63363	5.00796	3.35285	6.22178	3.95964	3.10145	4.34342	2.87326	2.49848	4.3563	3.66569	3.14533	4.36088	3.84693	3.64552	6.04288	5.62739	3.21838	5.61257	3.39415	3.92949	1.06535
Rgs17	chr10:5825663-5922400	0.0725979	0	0.0108443	0.0402199	0.0224922	0.0362048	0.0612973	0.0203867	0.0190654	0.0439726	0	0.0167112	0.0549842	0.0248372	0.0155197	0.100435	0.0129962	0.0115462	0.0904296	0.0092611	0.0333019	0.03168	0.0136263	0	0.0309337	0.0275351
Oprm1	chr10:6788600-7038209	0	0	0	0	0	0	0	0	0	0	0	0	0	0	0	0	0	0	0	0	0	0	0	0	0	0
Ipcef1	chr10:6886364-7023185	0	0	0	0	0	0	0	0	0	0	0	0	0	0	0	0	0	0	0	0	0	0	0	0	0	0
Cnksr3	chr10:7119061-7212237	5.35354	7.00139	6.41155	5.50965	7.03431	5.7457	5.07985	6.00779	6.25843	4.3029	6.69046	4.46258	5.49858	6.10725	6.23204	4.7087	5.85585	4.82016	5.02021	5.37767	6.35847	4.91443	5.56355	4.02715	5.59759	0.830049
Ulbp1	chr10:7444872-7473477	16.6741	13.7312	13.1158	14.2674	12.9829	7.50307	13.7198	9.63971	14.1303	13.5379	16.2349	9.87319	18.1462	13.6751	13.5558	16.6099	14.6424	11.2064	11.874	11.6618	13.0584	13.5583	14.3233	4.91927	13.0267	2.91986
Lrp11	chr10:7589799-7625477	24.5144	30.6744	35.1078	22.4269	32.7367	26.6402	19.7987	29.445	30.5525	19.6911	32.9946	25.0003	23.389	35.5736	32.9838	20.613	31.9069	29.0905	23.3454	28.1092	28.8994	19.2465	23.2755	16.7477	26.7818	5.48089
Pcmt1	chr10:7630235-7663584	28.8087	25.1999	30	26.8221	32.7322	38.424	22.7531	38.4678	31.5858	25.8468	32.4428	21.2361	22.8558	33.856	30.8285	21.6996	33.2613	31.0339	35.1451	44.1288	38.3599	35.0207	33.7149	21.9035	30.672	6.17375
A630066F11Rik	chr10:7663370-7664623	1.04005	0.637388	0.691415	0.867755	0.936315	1.03491	0.859342	1.24269	1.14713	1.53156	0.72248	0.527991	0.959519	0.788567	1.21815	0.693777	0.808191	0.497868	1.79437	1.36099	1.26786	1.49134	1.89383	0.919508	1.03887	0.376139
Nup43	chr10:7667503-7678886	28.1041	29.7269	38.663	26.6866	33.5975	41.7963	22.9722	48.0202	36.3777	27.2421	38.0797	28.2195	23.3404	41.9855	36.2316	25.5957	38.8475	33.8682	42.8587	57.411	49.5488	37.25	58.642	36.7247	36.7412	9.77677
BC020402	chr10:7678970-7681158	2.7902	1.17118	2.18201	2.65303	1.72846	1.64355	3.07435	2.80536	2.00732	2.96584	2.83066	1.15547	2.39237	1.74186	1.53382	2.83137	2.15466	1.27892	2.79013	2.41506	2.37572	2.9365	1.73069	1.63178	2.20085	0.619902
Lats1	chr10:7681208-7716461	21.2208	13.8766	15.9605	22.5552	18.3322	11.6182	24.6678	9.65196	17.744	25.0161	20.4229	12.9005	20.115	18.98	17.2298	24.5545	19.8128	17.0991	15.404	12.4796	13.5075	15.0274	11.5584	3.63573	16.8071	5.19796
Katna1	chr10:7725999-7763150	17.7567	18.676	21.6523	19.0888	19.9368	22.1836	18.0872	27.2673	22.6121	19.8211	27.8669	21.6431	20.3881	23.6812	23.5651	20.3476	23.1543	20.647	25.9169	29.2219	27.5019	26.5353	36.1814	21.2625	23.1248	4.3141
Ginm1	chr10:7767946-7780917	12.5311	12.8324	18.6642	12.7383	16.6909	17.331	11.7052	17.5883	17.3166	12.7369	19.249	17.1245	8.62811	18.1396	15.6605	10.3526	13.3876	14.9761	12.4271	13.6825	14.7382	11.5404	17.6012	8.77088	14.4339	3.10401
Ppil4	chr10:7792893-7822563	18.2555	15.0929	18.2271	19.0173	19.5449	14.4322	19.2301	18.3571	18.0596	19.2684	20.179	15.8172	14.535	20.6922	18.9006	16.6991	21.2307	15.498	16.9129	19.5027	17.6569	16.4681	17.867	8.02623	17.4779	2.75678
Zc3h12d	chr10:7832469-7870397	0.0514359	0.157549	0.173767	0.0460718	0.16128	0	0.0525498	0.0470955	0.0870017	0.0663473	0.131433	0.0383993	0.0453764	0.143974	0.18069	0.0850088	0.0761211	0.0592583	0.0394767	0.126947	0.0812399	0.0784727	0	0	0.0803956	0.0546824
Mir5104	chr10:7836380-7836474	0	0	0	0	0	0	0	0	0	0	0	0	0	0	0	0	0	0	0	0	0	0	0	0	0	0
Tab2	chr10:7905647-7956123	30.3692	20.7052	22.5378	33.0713	25.6209	17.7752	33.1049	18.9498	25.2457	36.4155	32.632	23.6022	33.2434	24.1171	24.339	36.7953	27.0143	22.6324	25.3681	19.6819	20.5528	25.9034	18.5487	8.03227	25.2608	6.78489
Ust	chr10:8204752-8518825	4.5263	2.90302	3.10667	3.9938	2.93563	2.63103	3.89521	2.51727	2.88275	4.64443	3.24596	2.80593	4.18939	3.60631	3.3396	3.28878	3.2359	2.33924	3.06474	2.21409	2.45869	3.3088	1.70209	0.510905	3.05611	0.899682
Sash1	chr10:8722218-8886070	15.6171	9.61328	8.8407	13.612	10.5201	7.00638	12.8295	4.95287	7.9085	11.2321	7.77603	4.43685	17.3295	10.5869	10.1351	13.7604	10.3839	7.16973	7.05395	5.75745	5.78318	6.58346	3.61547	1.08166	8.89942	3.92503
Samd5	chr10:9627258-9675208	0.0424605	0.10009	0.0416505	0	0.090283	0	0.0447066	0	0.037099	0.104215	0	0	0.0230336	0	0.0613468	0.0236582	0.0519338	0.0481285	0.057223	0.0724595	0	0.0546018	0.0535245	0	0.0377673	0.0335882
Gm6150	chr10:9684721-9691909	0	0	0	0	0	0	0	0	0	0	0	0	0	0	0	0	0	0	0	0	0	0	0	0	0	0
Stxbp5	chr10:9755546-9901040	8.04642	4.37096	4.68924	9.12177	4.95274	4.22006	9.23618	3.80097	5.76477	9.0518	5.76176	4.02213	8.70925	5.6436	4.94362	9.13093	5.9128	4.2505	6.03884	5.74552	5.2665	6.68973	3.56485	1.44967	5.84936	2.08349
Adgb	chr10:10335702-10472314	0.0555883	0.0172381	0.0306675	0.0614253	0.0460841	0.0243695	0.0639689	0.0140691	0.0522991	0.0698348	0.0230655	0.077738	0.0881606	0.0421636	0.0104646	0.0408667	0.02641	0	0.0587319	0.06166	0.0458719	0.0717801	0.0402828	0	0.0426142	0.0245572
Rab32	chr10:10545038-10558207	26.2604	38.928	43.8272	31.9737	44.6655	50.026	31.4311	61.7826	55.335	36.6544	62.6916	43.9898	29.6654	41.3233	39.95	26.8692	38.7986	34.7621	35.9317	44.176	41.151	37.9892	43.9984	26.8559	40.3765	9.89277
Gm5177	chr10:10605944-10616313	0	0	0	0	0	0.039338	0	0	0	0.00849802	0	0	0	0	0	0.0271306	0	0	0	0	0	0.0109828	0	0	0.00358123	0.00971011
Grm1	chr10:10686058-11082331	0.00549669	0.0320139	0.0399939	0.0179765	0.0559626	0.044168	0.0229017	0.0748175	0.127141	0.0490991	0.175213	0.147564	0.0177088	0.0574007	0.0655971	0.0121681	0.0319189	0.0752712	0.0147515	0.055544	0.0516657	0.0351419	0.03478	0.0234269	0.0528218	0.0427221
4930567K20Rik	chr10:10751045-10758131	0	0	0	0	0	0	0	0	0	0	0	0	0	0	0	0	0	0	0	0	0	0	0	0	0	0
Shprh	chr10:11149429-11215273	9.09868	7.42839	8.66497	10.3631	9.91961	6.33677	11.5347	7.85081	10.5762	12.6735	13.7808	9.71329	7.98299	8.4586	8.34642	10.5085	10.2531	8.7847	7.29528	8.77385	8.39105	6.77396	8.39726	2.46578	8.93218	2.24922
Fbxo30	chr10:11281329-11297969	17.0544	14.1693	16.8371	19.2126	19.8223	15.5333	17.8835	16.9334	16.804	18.2762	16.9306	11.5915	14.0595	18.0061	17.6703	15.7783	20.5532	15.6534	15.8523	19.6978	17.2743	15.6793	14.6155	5.53408	16.3093	3.07104
Epm2a	chr10:11343444-11457477	0.039961	0.267749	0.109782	0.130896	0.114159	0.174173	0.0415739	0	0.2825	0.0386446	0.465685	0.345481	0.0418346	0.0756706	0.0768392	0	0.194215	0.247363	0.212333	0	0.510367	0.0496791	0	0	0.142454	0.147201
Utrn	chr10:12382187-12861735	19.3139	9.22235	9.25247	18.7391	9.4221	13.3628	23.8678	10.5484	8.08485	21.9249	8.31863	6.65359	16.4437	9.16484	9.06924	22.6413	10.1667	6.83867	5.50877	13.4547	8.78713	4.83647	3.78871	1.24231	11.2772	6.1775
B230208H11Rik	chr10:12916645-12923127	0.145799	0.854418	0.431002	0.261969	0.247944	0.394087	0.20753	0.52025	0.685149	0.14075	0.311014	0.151372	0.520971	0.307185	0.581839	0.272807	0.354628	0.544506	0.396555	0.779101	0.185935	0.690083	0.565664	0	0.39794	0.222683
Stx11	chr10:12939982-12964259	2.98968	6.0388	4.16986	3.04127	5.47911	5.71438	3.44047	6.36891	4.72565	4.59329	6.51436	5.22396	2.93715	4.7889	5.34347	3.38156	4.60105	5.19007	3.9323	5.95019	6.07615	5.24797	6.73106	3.9261	4.85024	1.16811
Sf3b5	chr10:13008449-13009183	46.7155	68.2334	61.2658	42.23	62.5423	116.093	39.9407	105.437	79.1859	36.3741	56.5759	50.1304	35.3027	74.2112	74.4829	41.4983	64.0791	82.2548	75.1498	120.279	104.259	74.2416	73.606	101.35	70.2266	25.1106
Plagl1	chr10:13090787-13131695	1.85133	0.574544	0.62298	1.39109	0.88019	0.545598	1.69277	0.47203	0.659668	1.24371	0.399046	0.389475	1.31504	0.492696	0.566971	1.05642	0.513795	0.30537	0.498016	0.384841	0.394906	0.798357	0.249068	0.0964683	0.724766	0.464154
Zc2hc1b	chr10:13149643-13178023	0	0.112067	0	0	0	0	0	0	0	0	0	0	0	0	0.0678077	0	0	0	0.0315131	0	0	0	0	0	0.00880783	0.0266116
Ltv1	chr10:13178637-13193137	33.086	23.6833	25.1421	28.124	27.1396	21.0636	24.91	26.5026	24.2115	29.8177	29.6553	21.6991	29.2862	30.4792	28.4155	27.1959	32.589	27.2415	34.7671	28.2314	29.7884	36.5567	34.6009	18.0706	28.0107	4.51137
Phactr2	chr10:13207716-13474396	0	0	0	0.00503733	0	0	0.0141576	0	0	0	0	0	0	0	0	0	0	0	0	0	0	0	0	0	0.000799789	0.00302497
Fuca2	chr10:13501027-13517275	2.18271	4.23584	3.62938	1.82955	3.33244	3.25166	1.77167	3.55649	2.85757	1.76308	3.22491	2.02427	1.38074	3.73107	3.83257	1.3658	2.92239	2.45777	1.78098	2.77173	2.3826	1.99059	2.75311	1.26159	2.59544	0.870282
Pex3	chr10:13523841-13553142	9.21069	8.89746	9.58753	10.4598	8.77398	9.49263	8.50424	10.9944	9.01521	9.56168	13.931	9.48324	7.79662	9.76002	8.59677	7.71104	8.58879	7.35787	10.4096	8.71484	9.47296	9.93796	13.1953	8.22094	9.48644	1.53691
Adat2	chr10:13552906-13563376	5.87728	7.9415	5.92858	6.67599	7.15363	7.45592	4.95193	7.64748	5.62829	6.66546	7.56579	2.4504	6.78508	7.19186	6.24608	7.57225	7.91513	6.40007	8.69134	7.78371	7.09781	11.1505	7.51634	5.73931	6.91799	1.55814
Aig1	chr10:13652708-13868830	2.3478	5.15922	5.60277	2.38134	4.68065	4.3865	2.0738	4.65501	2.86073	2.52581	4.81362	2.40565	1.88161	5.39067	4.76081	2.24772	4.67602	3.55148	3.12597	4.11107	3.27321	3.37872	3.96136	5.69364	3.74772	1.22388
Hivep2	chr10:13966378-14151378	6.24532	3.76328	4.29345	5.84851	4.66043	3.24586	8.34988	2.81215	4.33033	6.63164	5.30077	3.82441	6.17838	5.47389	5.69629	7.40592	5.83069	3.93055	2.94821	4.78466	4.16915	3.00652	3.0626	0.974608	4.69865	1.67464
Gpr126	chr10:14402584-14545036	7.22016	3.8365	3.83445	6.5813	4.86151	3.19592	8.84743	3.26053	5.2857	11.1903	8.30411	5.66512	6.32616	3.40512	3.24354	6.11828	3.6543	2.80021	3.81678	2.62025	2.68994	4.14699	2.60379	0.860072	4.76535	2.38637
Vta1	chr10:14655332-14705489	21.396	25.3752	32.3799	21.1958	28.7082	34.2554	18.7464	41.7523	34.3417	22.7069	37.3755	33.8649	21.9791	31.1674	28.9641	19.867	28.8321	26.7672	32.3248	37.4304	34.1518	33.2822	36.6105	23.4383	29.4547	6.44041
1700016L04Rik	chr10:14705608-14759019	0.102446	0	0.109555	0.0560505	0	0	0.0526249	0.102839	0.094917	0.0514577	0	0	0	0	0	0	0	0	0.0870473	0.091459	0	0	0	0.197801	0.0394249	0.0545356
Gje1	chr10:14715625-14718214	0.0842474	0	0	0.137376	0	0	0	0	0	0.0423302	0	0	0.0468892	0	0.0544742	0	0	0	0.0361495	0.0652753	0.0593537	0	0	0	0.0219206	0.036407
Nmbr	chr10:14760288-14770556	0.0817343	0	0	0	0.108498	0	0.0423775	0.0947966	0.176531	0.0792633	0.234118	0	0	0	0	0	0.185567	0.11918	0.0735435	0.0858175	0	0	0.263736	0	0.0643818	0.0815556
Gm20125	chr10:16951093-17095782	0.103192	0.0298849	0.0525754	0.113551	0	0.0873287	0.0454529	0.0248236	0.0230999	0.0606589	0	0	0.0997506	0	0.0187088	0.0492946	0.0315254	0	0	0	0.0406704	0.0189569	0.0335172	0	0.034708	0.035917
Cited2	chr10:17723227-17725674	57.2182	44.1404	36.2835	41.7566	42.7812	38.1223	40.0019	32.4169	31.824	40.0729	36.4091	21.4108	49.101	37.746	33.5188	28.9067	35.8461	29.8114	34.5856	26.3835	25.8661	33.1488	19.6913	8.6309	34.4031	10.0102
Txlnb	chr10:17796218-17845663	0.0146612	0.0419567	0.0574926	0.0324404	0.0563237	0	0.0374616	0	0.0485195	0.0448923	0.100788	0	0.048825	0.0259784	0.0898142	0.02432	0.0108023	0	0.00635276	0.0609515	0.0421216	0.038274	0	0	0.0325823	0.0285794
Heca	chr10:17900465-17948067	6.11482	5.21343	5.48727	6.00172	5.02058	3.99036	5.43914	4.77306	5.72361	5.10286	6.86108	4.56293	5.22903	5.42014	5.2233	4.31266	4.67936	4.16394	3.38309	3.57383	3.8813	3.36619	3.41557	1.37541	4.67978	1.16641
Abracl	chr10:18011259-18023252	43.9606	41.0337	47.155	34.6588	32.1609	54.0771	26.2541	53.1214	34.9662	27.5379	33.6523	25.3995	42.6244	59.5574	52.0147	44.3082	40.0264	40.0848	58.7221	63.2135	54.3883	48.1867	48.1407	27.1698	43.0173	11.189
Reps1	chr10:18055939-18125155	18.9416	17.0732	16.5066	17.2738	16.9052	11.5508	15.7507	14.0536	14.8529	18.251	16.6234	11.9281	23.4115	17.7226	15.9466	18.9158	18.8551	16.0584	17.0511	16.1191	16.5468	22.5622	15.3617	9.09883	16.5567	3.08668
Ect2l	chr10:18129021-18210890	0	0	0	0	0	0	0	0	0	0	0	0	0	0	0	0	0	0	0	0	0	0	0	0	0	0
Ccdc28a	chr10:18213684-18234981	1.30817	1.50806	2.24473	1.24415	1.59806	2.50618	0.874827	2.39659	1.80011	1.5622	2.19164	2.25025	0.91703	2.20296	2.02132	0.838893	1.14953	1.63208	1.85451	1.59267	1.60879	1.265	1.80267	1.6857	1.669	0.481568
Nhsl1	chr10:18407674-18533891	2.30423	3.44341	4.01423	2.98156	5.82473	4.90221	4.66135	3.40837	5.26376	4.52486	5.76721	4.88204	2.33697	3.30405	3.45417	2.7876	4.00073	3.15448	1.34369	2.91208	2.8367	1.37891	1.82313	0.398542	3.40454	1.41917
Hebp2	chr10:18540122-18546076	0.474152	0.125119	0	0.401279	0.328947	0.172994	0.250232	0.0971501	0.135325	0.278666	0.199145	0.0810824	0.378743	0.112598	0.186165	0.363382	0.0938935	0.236064	0.427509	0.131033	0.16413	0.334186	0.0679618	0	0.20999	0.136116
D10Bwg1379e	chr10:18588010-18743758	0	0	0	0	0	0	0	0	0	0	0	0	0.00412657	0	0	0	0	0	0	0	0	0	0	0	0.00017194	0.000842333
Gm4922	chr10:18779726-18786793	0	0	0	0	0	0	0	0	0	0	0	0	0	0	0	0	0	0	0	0	0	0	0	0	0	0
4930444F02Rik	chr10:18797298-18831930	0	0	0	0	0	0	0	0	0.0884652	0	0	0.0582104	0	0	0	0	0	0.0374293	0.0122253	0	0	0	0	0	0.00818042	0.0220266
Perp	chr10:18845070-18857072	0.49259	0.423257	0.73924	0.598699	0.558744	0.593141	0.61058	0.490472	0.559846	0.752674	0.713304	0.418835	0.397754	0.355106	0.465155	0.819897	0.249529	0.201221	0.873816	0.400829	0.327403	0.737311	0.219909	0.0966731	0.503999	0.20645
Tnfaip3	chr10:19000909-19015410	9.55194	6.83968	5.84998	6.05661	5.74076	3.47863	6.12291	3.11199	3.8397	5.15215	3.31876	2.46333	11.607	6.97213	6.47706	7.60402	6.78698	5.96712	7.56073	4.96118	5.50993	7.24681	6.48266	3.90893	5.94212	2.07311
Gm20139	chr10:19141748-19207947	0	0	0.015112	0.0304855	0.0167455	0.027118	0	0	0.0140177	0	0	0	0	0.0244957	0.0109212	0.010185	0	0	0	0	0.0250517	0	0	0	0.00725551	0.0105444
Olig3	chr10:19356538-19358604	0	0	0	0	0	0	0	0	0	0	0	0	0	0	0	0	0	0	0	0	0	0.0233307	0	0	0.000972112	0.00476236
Ifngr1	chr10:19591957-19610225	28.1713	27.3953	29.9928	29.6296	32.9809	30.1075	25.6161	34.5097	30.3764	26.455	36.6498	26.2234	26.5456	32.6246	29.9132	25.5272	30.89	28.2781	31.1259	30.1499	30.5383	30.6749	24.5316	19.7648	29.1113	3.55238
Il22ra2	chr10:19622027-19634681	0	0	0	0.0232863	0	0	0	0	0	0	0	0	0	0	0	0	0	0	0	0	0	0	0	0	0.000970263	0.0047533
Il20ra	chr10:19712586-19760053	0	0	0	0	0	0	0	0	0	0	0	0	0	0	0	0	0	0	0	0	0	0	0	0	0	0
Slc35d3	chr10:19847916-19851459	0	0	0	0	0	0	0	0	0	0.0162705	0.0700331	0	0	0	0	0	0	0	0	0.039366	0	0.0446878	0	0	0.00709822	0.0180661
Pex7	chr10:19860089-19907674	6.26814	5.96193	8.5982	7.77312	7.06119	11.4508	6.12299	10.5442	7.49751	7.20497	10.8611	7.79505	5.65308	7.83201	8.4162	5.91132	6.68522	6.61436	9.74082	9.9951	8.66661	8.06843	9.4343	5.893	7.91874	1.7065
Map3k5	chr10:19934525-20142750	3.25085	3.03297	3.0818	2.68897	2.83409	2.24896	2.99195	1.49021	2.83037	2.89679	2.78352	1.45778	3.09403	3.62812	3.89066	2.70836	3.36193	2.85076	1.78831	3.06771	2.71167	1.98348	1.77893	0.729746	2.63258	0.749859
Map7	chr10:20148919-20281590	0	0	0	0.0095385	0	0	0	0	0	0	0	0.0382766	0	0	0	0	0	0	0	0	0	0.0112138	0	0	0.00245954	0.00817378
4930405J17Rik	chr10:20199246-20201854	0	0	0	0	0	0	0	0	0	0	0	0	0	0	0	0	0	0	0	0	0	0	0	0	0	0
Gm6251	chr10:20208438-20209030	0	0	0	0	0	0	0	0	0	0	0	0	0	0	0	0	0	0.213962	0	0	0	0	0	0	0.00891508	0.0436748
Bclaf1	chr10:20312468-20342501	59.7373	42.8043	47.5379	60.3644	48.9307	29.3528	63.0022	36.3064	46.8162	67.5925	61.5846	41.2188	53.9623	52.6998	48.5015	59.1542	50.7532	40.5939	48.9957	38.7868	38.8076	52.3676	38.7326	15.1966	47.6583	11.864
Mtfr2	chr10:20347818-20361669	4.34899	3.87628	3.9772	5.13335	5.57984	7.14548	3.82905	5.32374	4.12687	3.63052	2.09722	1.16807	4.30433	5.25418	5.24102	3.63814	5.67542	4.57546	5.03795	6.02689	4.90493	5.22208	4.04001	2.49211	4.44371	1.30066
Pde7b	chr10:20398003-20725068	0.0209695	0	0	0	0.02529	0	0	0	0	0	0	0	0.011427	0	0	0	0.0289658	0	0	0	0	0	0	0.0399986	0.00527712	0.0113835
Ahi1	chr10:20952546-21080429	9.28292	4.83937	5.2636	8.37132	5.62768	2.52722	8.53387	2.44822	4.88156	9.19309	6.49405	4.4889	7.88451	6.25245	5.78669	9.74855	5.52381	4.71299	6.01879	4.2672	4.48026	5.63958	4.63919	1.3446	5.76043	2.1937
Myb	chr10:21124929-21160984	0.173491	0.0882198	0	0.230023	0.0281092	0.0445246	0.225427	0.0248763	0.0232394	0.0848653	0.0413707	0.0817587	0.16982	0.0178815	0.0532178	0.127344	0.120451	0.0893114	0.212649	0.0834872	0.104652	0.0610752	0.0694597	0.0417116	0.0915402	0.0672947
Hbs1l	chr10:21295978-21368889	40.4127	31.0128	33.9754	42.8498	36.8239	32.979	41.9039	41.4972	38.2999	45.3942	48.5733	31.2961	36.7486	38.1873	35.0619	43.6731	38.2408	34.9049	46.2823	44.8364	41.0198	47.0932	46.2639	25.7463	39.2949	5.88781
4930455C13Rik	chr10:21319087-21342055	5.58324	4.76674	4.92109	6.11897	5.46304	5.15065	6.41352	5.11638	5.06534	7.08085	8.019	7.26054	7.01492	5.11051	5.02368	6.69955	6.0463	4.33747	6.29817	7.0305	7.1371	8.90127	8.38513	4.06406	6.12533	1.29367
Aldh8a1	chr10:21377299-21396578	0.0273754	0.0481687	0.0406797	0	0	0.0658129	0.01373	0	0.0348945	0	0.089872	0	0.0292217	0	0.0282654	0.0299577	0	0	0	0.0998811	0.0314258	0.0179731	0	0	0.0232191	0.0290704
1700020N01Rik	chr10:21593144-21622375	0	0	0	0	0	0	0	0	0	0	0	0	0	0	0	0	0	0	0	0	0	0	0	0	0	0
Gm5420	chr10:21690844-21693978	0	0	0	0	0	0	0	0	0	0.0496389	0	0	0	0.035209	0	0	0	0	0	0	0	0	0	0	0.00353533	0.012165
Sgk1	chr10:21882183-21999902	135.7	73.7798	84.9306	80.2678	79.6426	59.1047	80.9085	59.9206	69.3847	83.9087	83.1184	50.8801	162.53	115.332	115.015	90.3203	99.3748	91.533	91.335	74.3547	80.1245	88.3113	69.4639	40.2993	85.8142	26.3734
4930444G20Rik	chr10:22066308-22068079	0.0666329	0.0496393	0	0.0729885	0	0.0689662	0.121256	0	0.072951	0.171135	0.0310758	0	0.0363925	0	0.0296479	0.0722847	0	0	0.0285365	0.348631	0.0650155	0.0212309	0.0566915	0	0.0547115	0.076073
E030030I06Rik	chr10:22113049-22149270	0.422183	0.135988	0.0544201	0.388367	0.471089	0.841529	0.519368	0.360434	0.143298	0.369854	0.127041	0.0824932	0.338212	0.284173	0.320454	0.449894	0.302814	0.448385	0.186009	0.891294	0.443744	0.231379	0.42692	0.203454	0.351783	0.207112
Raet1a	chr10:22158608-22374139	2.66959e-28	2.32457e-08	1.94004e-14	8.9743e-16	8.79457e-16	2.71229e-08	9.62351e-17	0.311352	1.27548e-07	3.86594e-19	1.54241e-08	1.40601e-17	6.77268e-22	9.56894e-08	1.11534e-13	1.87497e-13	1.41457e-08	9.80931e-14	8.92098e-31	0.19077	0.193247	1.32716e-21	0.313557	5.02838e-30	0.0420386	0.0992541
Raet1e	chr10:22173520-22183914	0.167825	6.62562e-06	0.0993558	4.53447e-09	0.304813	9.14961e-05	0.309837	0.354194	3.23978e-05	2.13494e-05	0.237467	1.42898e-05	0.394977	0.625042	0.379346	0.433508	2.79153e-12	8.50227e-05	0.0128971	1.11422e-10	2.72383e-09	0.430027	2.22398e-05	0.00211195	0.15632	0.196263
Raet1b	chr10:22173874-22374113	0.00132867	1.20602e-06	0.521343	5.76686e-05	0.000121649	0.445205	0.000251468	0.194597	0.0917895	5.80296e-09	7.17739e-06	5.03989e-19	0.000565254	0.13885	0.000108983	1.61935e-05	0.0492363	3.68238e-07	0.221346	0.00018931	0.000546579	0.115564	0.543091	1.92503e-12	0.0968423	0.170704
Raet1c	chr10:22173901-22374139	0.341068	0.400377	1.12294	0.586261	0.4679	0.357928	1.70617e-13	0.764204	0.361395	0.577628	0.224852	0.475559	0.117506	0.965215	0.59738	0.358287	0.51433	0.617439	0.760548	0.944034	0.945819	0.00170508	0.74634	0.337815	0.524439	0.299586
H60b	chr10:22273473-22288848	2.48484	4.44484	6.24181	3.06658	5.13131	2.97264	2.95031	6.58787	5.24363	2.30493	4.6441	4.99334	2.12541	4.08663	4.70467	2.42097	5.19865	3.72401	2.85178	4.39226	5.08513	2.78882	4.04571	3.42961	3.99666	1.26516
C920009B18Rik	chr10:22306719-22312942	6.00841	4.60315	6.15998	6.57478	5.62973	5.62076	6.57175	5.49313	6.17875	5.5839	7.12001	5.13605	6.04923	6.36433	5.4128	6.61907	6.28955	4.83845	5.57076	6.63724	6.18738	5.26429	5.21945	2.30403	5.72654	0.962686
Raet1d	chr10:22361893-22374139	1.8588	1.74413	1.5206	1.80467	1.02379	0.795774	1.18645	1.09275	1.1275	1.07884	1.15965	0.57668	1.94103	1.22337	1.40466	2.063	1.64257	0.932941	2.12228	1.52421	1.74188	1.49201	0.72729	1.35318	1.38075	0.428124
Gm10825	chr10:22402812-22407470	0.010162	0.027078	0	0.0110618	0	0	0	0.021627	0	0.020219	0.0188649	0	0.0109722	0.0168872	0.0162742	0	0	0	0	0.0193618	0	0.0129676	0.0593892	0	0.0102027	0.0138839
Slc2a12	chr10:22645010-22703880	0.043223	0.0306465	0	0.0351893	0	0.127806	0.0331536	0	0.022177	0.0321645	0.0401962	0.040016	0.0937258	0.07409	0	0.047472	0.0765432	0	0	0.128597	0.0804308	0.0275756	0.0331228	0	0.0402554	0.0387752
Tbpl1	chr10:22703876-22731447	17.5205	13.5987	15.6593	17.7366	16.6272	16.4433	16.9543	19.7738	15.8063	20.2398	18.7117	12.1059	18.6663	17.0428	16.1851	17.2865	17.8534	15.264	20.7705	21.9448	19.6279	23.0139	19.0762	10.631	17.4392	2.87706
Tcf21	chr10:22817274-22820128	0	0	0	0	0	0	0	0	0	0	0	0	0	0	0	0	0	0	0	0	0	0	0	0	0	0
Eya4	chr10:23104167-23349903	18.155	12.3909	14.1428	22.6206	15.7783	10.6464	25.8741	11.9534	17.4225	29.957	23.6015	17.0456	17.308	14.0924	11.5804	20.4623	13.3556	12.0588	14.369	11.7782	10.1817	13.4915	9.58936	3.93408	15.4912	5.79224
Rps12	chr10:23785182-23787209	606.033	810.266	908.138	611.329	764.896	1263.15	604.048	1349.39	1078.1	653.21	1276.13	1026.18	1013.17	997.621	861.769	1215.05	817.721	901.483	2237.42	1459.68	1258.09	2025.12	1340.95	1198.36	1094.89	409.949
Snora33	chr10:23785346-23785451	0	1104.59	0	0	0	0	0	0	0	0	0	0	0	0	0	0	0	0	0	0	0	0	0	0	46.0246	225.473
Snord100	chr10:23785753-23785821	0	0	0	0	0	0	0	0	0	0	0	0	0	0	0	0	0	0	0	0	0	0	0	0	0	0
Slc18b1	chr10:23796985-23827968	2.85975	1.96071	1.48569	2.97289	2.19734	1.73589	2.84043	1.73628	2.14259	2.60238	2.12426	1.67526	3.00231	2.59753	2.22767	3.45012	2.54928	1.76464	2.41029	1.54976	1.76779	2.48189	1.29316	0.755525	2.17431	0.632118
Vnn3	chr10:23851461-23869843	0.0199839	0	0	0	0	0	0	0	0	0	0.0380512	0	0	0	0	0	0	0	0	0	0	0	0	0	0.00241813	0.00861473
Vnn1	chr10:23894687-23905343	0	0	0	0.0186847	0	0	0	0	0	0.0172052	0.0306454	0	0.0185078	0	0	0	0	0	0	0	0	0	0	0	0.00354346	0.0084067
Taar1	chr10:23920405-23921404	0	0	0	0	0	0	0	0	0	0	0	0	0	0	0	0	0	0	0	0	0	0	0	0	0	0
Taar2	chr10:23938571-23941583	0	0	0	0	0	0	0	0	0	0	0	0	0	0	0	0	0	0	0	0	0	0	0	0	0	0
Taar3	chr10:23949557-23950589	0	0	0	0	0	0	0	0	0	0	0	0	0	0	0	0	0	0	0	0	0	0	0	0	0	0
Taar4	chr10:23960493-23961537	0	0	0	0	0	0	0	0	0	0	0	0	0	0	0	0	0	0	0	0	0	0	0	0	0	0
Taar5	chr10:23970705-23971719	0	0	0	0	0	0	0	0	0	0	0	0	0	0	0	0	0	0	0	0	0	0	0	0	0	0
Taar6	chr10:23984608-23985646	0	0	0	0	0	0	0	0	0	0	0	0	0	0	0	0	0	0	0	0	0	0	0	0	0	0
Taar7a	chr10:23992404-23993481	0	0	0	0	0	0	0	0	0	0	0	0	0	0	0	0	0	0	0	0	0	0	0	0	0	0
Taar7b	chr10:23999938-24001015	0	0	0	0	0	0	0	0	0	0	0	0	0	0	0	0	0	0	0	0	0	0	0	0	0	0
Taar7d	chr10:24027221-24028298	0	0	0	0	0	0	0	0	0	0	0	0	0	0	0	0	0	0	0	0	0	0	0	0	0	0
Taar7e	chr10:24037613-24038690	0	0	0	0	0	0	0	0	0	0	0	0	0	0	0	0	0	0	0	0	0	0	0	0	0	0
Taar7f	chr10:24049509-24050586	0	0	0	0	0	0	0	0	0	0	0	0	0	0	0	0	0	0	0	0	0	0	0	0	0	0
Taar8a	chr10:24076499-24077534	0	0	0	0	0	0	0	0	0	0	0	0	0	0	0	0	0	0	0	0	0	0	0	0	0	0
Taar8b	chr10:24091259-24092294	0	0	0	0	0	0	0	0	0	0	0	0	0	0	0	0	0	0	0	0	0	0	0	0	0	0
Taar8c	chr10:24100842-24101951	0	0	0	0	0	0	0	0	0	0	0	0	0	0	0	0	0	0	0	0	0	0	0	0	0	0
Taar9	chr10:24108487-24109534	0	0	0	0	0	0	0	0	0	0	0	0	0	0	0	0	0	0	0	0	0	0	0	0	0	0
Stx7	chr10:24149316-24188959	23.5989	21.3711	25.6552	22.2702	26.6152	31.204	19.6496	32.5276	25.626	23.4876	31.2275	21.2561	19.1307	26.3281	24.4658	20.7594	24.6689	22.0637	27.589	28.3597	25.7331	22.9853	28.2754	15.6374	24.6036	4.09291
Moxd1	chr10:24223516-24302783	0	0	0	0	0	0	0	0	0.025307	0.0241425	0.0223738	0	0	0	0	0	0	0	0	0	0.023215	0.0155036	0	0	0.00460591	0.00931115
Ctgf	chr10:24595441-24598682	199.222	115.301	96.8021	85.1208	69.5022	47.2445	77.2671	37.9304	41.0658	76.4658	42.6865	31.7763	315.832	198.091	168.013	114.059	109.262	86.3743	102.479	56.9955	55.0893	93.4061	39.7596	14.4696	94.759	67.8429
Enpp1	chr10:24641410-24712102	2.68481	0.139691	0.262992	1.43568	0.124144	0.244517	1.56522	0	0.102198	0.939258	0.187105	0.136461	3.24251	0.407162	0.589737	2.29709	0.373504	0.297625	1.39745	0.248754	0.254699	1.30234	0.114416	0.203913	0.77297	0.905356
Enpp3	chr10:24773813-24836195	0.117497	0.0346553	0.0605618	0.140901	0.0611952	0	0.107919	0.0278896	0.0514852	0.0825778	0.0913134	0.0503643	0.192046	0.062814	0.12524	0.0774983	0.0699149	0.0324127	0.101665	0.0977086	0.0910152	0.0755449	0.117946	0	0.0779236	0.0445035
Med23	chr10:24869985-24913529	15.7699	10.358	10.6302	15.6116	10.8548	6.60259	17.6663	6.87022	10.6383	15.4223	14.3641	10.2414	15.6459	12.4117	11.6104	15.6637	11.5262	10.7541	11.5523	8.08176	8.83648	10.7799	7.48055	3.2392	11.3588	3.52701
Arg1	chr10:24915206-24927470	0.046032	0.0716537	0.0614031	0.0756207	0.061146	0.097559	0.0479208	0	0.10324	0.0932122	0.0437825	0	0.0252003	0.041093	0	0.025445	0.0698423	0	0.0802058	0.0486667	0	0.0882135	0	0	0.0450099	0.0357344
Akap7	chr10:25169089-25299163	3.74771	2.56815	3.25223	3.07391	3.2889	3.53342	3.83239	2.93465	3.21014	4.07539	3.73024	2.7447	2.20223	3.16744	2.92678	2.56275	3.04239	2.49957	3.09867	2.67388	2.27547	2.56233	2.57722	1.50105	2.96173	0.590325
Epb4.1l2	chr10:25359797-25523518	38.8325	35.3301	31.7486	42.4806	39.2588	24.7369	50.5031	22.9553	35.6614	54.8688	26.7589	20.0419	43.7569	38.7396	41.5491	46.9521	42.0793	35.5248	34.8613	28.7898	31.0923	40.0843	16.0418	8.97912	34.6511	10.8691
Smlr1	chr10:25527942-25536272	0	0	0	0	0	0	0.242401	0	0	0	0	0	0.0620482	0	0.114468	0	0	0	0	0	0.126806	0	0	0	0.0227385	0.0587485
4930401C15Rik	chr10:25779313-25837437	0	0	0	0	0	0	0	0	0	0	0	0	0	0	0	0	0	0	0	0	0	0	0	0	0	0
Mir680-3	chr10:25867369-25894505	0	0	0	0	0	0	0	0	0	0	0	0	0	0	0	0	0	0	0	0	0	0	0	0	0	0
Tmem200a	chr10:25991185-26079052	2.62494	1.17475	1.14168	1.51891	0.59505	0.347092	1.32624	0.335197	0.712135	1.06182	0.534197	0.586298	2.40765	1.22921	1.22503	1.83558	0.942482	0.855861	1.55482	1.10546	0.713455	1.0361	0.703269	0.403116	1.0821	0.592182
Gm9767	chr10:26078254-26079447	0.420426	0.8241	0.339456	0.476083	0	0	0.25791	0	0.202287	0.166902	0.160967	0.163238	0.399401	0.340753	0.267361	0.298417	0.226739	0.152775	0.339581	0.102331	0	0.279563	0.154831	0.30933	0.245102	0.18396
Samd3	chr10:26229706-26272172	0.0176052	0	0	0	0	0.0704902	0	0	0.0376389	0	0	0	0.0196591	0	0	0	0.0256346	0	0	0	0	0	0	0	0.00712617	0.0168372
L3mbtl3	chr10:26275451-26375185	2.31991	1.48102	2.10835	2.32421	2.3291	0.958137	3.02905	1.6208	2.16423	2.86036	2.96249	2.60052	2.38035	2.18665	1.63628	2.34374	2.04626	1.91859	1.64159	1.68473	1.62294	1.67627	1.31958	0.739101	1.99809	0.586276
Gm8709	chr10:26673445-26674651	0	0	0	0	0	0	0	0	0	0	0	0	0	0	0	0	0	0	0	0	0	0	0	0	0	0
Arhgap18	chr10:26772511-26918648	7.08422	4.38522	5.01798	10.2207	6.08067	6.26327	9.79104	7.61824	8.48598	10.0011	10.3282	7.36356	5.46839	3.86392	3.21099	7.78478	5.56752	4.80507	6.72453	4.21573	4.3266	6.55299	6.19736	3.13741	6.43731	2.18982
Lama2	chr10:26981284-27616942	1.19674	0.187074	0.177717	1.56834	0.222609	0.15608	1.87469	0.172545	0.180333	1.56311	0.181498	0.145987	0.946842	0.101653	0.117169	1.54211	0.226453	0.193767	0.650904	0.158625	0.14795	0.579324	0.12797	0.0420538	0.519231	0.584148
Ptprk	chr10:28074819-28597397	27.5324	13.9085	15.4871	20.4611	14.6663	8.87711	20.9816	7.55376	11.0007	19.5914	13.9632	9.50139	28.3616	19.2133	18.5946	28.1241	18.6139	14.671	15.2731	11.9909	11.4637	14.6364	8.74616	2.89264	15.6711	6.51686
Themis	chr10:28668394-28882749	0.0109831	0.0454291	0.0206047	0.0242883	0.0632209	0	0.022576	0	0.071692	0.0343057	0	0.0329133	0.012422	0.0153444	0.0145891	0.0121344	0.0488868	0.0217508	0.00912202	0	0.0156434	0	0	0	0.0198294	0.02044
4930519F09Rik	chr10:28921962-28923507	0.26758	0.134752	0.232675	0.325403	0.239557	0.278134	0.224739	0.217114	0.100762	0.272678	0.0904642	0.279248	0.298697	0.377618	0.287508	0.299588	0.204867	0.12504	0.1611	0.570719	0.267318	0.102455	0	0	0.223251	0.123733
2310057J18Rik	chr10:28972287-28986306	0	0	0	0	0	0	0	0	0	0	0	0	0	0	0	0	0	0	0	0	0	0	0	0	0	0
Soga3	chr10:29143995-29199628	0.00822213	0	0	0.00886226	0.0278806	0.0878548	0.00865227	0	0.022592	0.0317491	0.0359054	0	0.00873862	0	0.0557998	0.00915604	0	0.0307062	0.0154835	0.021795	0.0631379	0	0	0.0543011	0.0204515	0.0240945
9330159F19Rik	chr10:29211642-29230779	0	0	0	0.00884078	0	0	0	0.0147823	0	0	0	0	0.0177704	0	0.0222797	0.00881825	0.00937093	0	0.0133219	0	0	0.0102317	0.0203505	0	0.00524027	0.00755178
Echdc1	chr10:29313165-29346661	11.0099	6.3229	7.50921	11.9634	6.21573	7.81054	11.4941	8.4507	8.59045	14.5446	12.3149	8.69875	8.14607	7.07223	5.99367	8.53545	6.06397	5.1252	10.088	7.28425	6.42037	10.4369	8.58721	4.42337	8.46258	2.50438
Rnf146	chr10:29344175-29362442	21.5965	16.4824	18.7319	23.4385	19.5589	19.988	23.0616	23.1284	22.3235	27.6937	28.5567	20.4951	18.6761	19.5693	17.6728	19.2477	18.8862	16.3971	21.0801	22.9112	20.454	21.3749	22.3503	11.3274	20.6251	3.557
Rspo3	chr10:29453106-29535867	0.196289	0.216533	0.114612	0.158493	0.194539	0.12502	0.29757	0.176725	0.0989724	0.183621	0.547588	0.310869	0.0997661	0.24691	0.187188	0.0991376	0.224203	0.287724	0.183967	0.252652	0.34913	0.0925252	0.395723	0.179149	0.217454	0.107888
Cenpw	chr10:30196008-30200540	11.3454	6.21612	10.0294	12.9477	10.2848	18.6889	10.3827	16.3994	11.6737	10.8253	11.4088	5.94903	11.0234	11.3324	8.54997	11.2341	9.45938	10.5188	19.7558	19.3387	16.1708	15.4873	15.8887	7.23666	12.1728	3.90075
Trmt11	chr10:30534224-30600749	8.04532	7.02249	8.25047	8.47658	7.55644	10.7191	6.8431	12.1007	8.7159	7.25146	8.06476	8.29313	7.10336	8.0151	7.00105	7.6048	7.65669	6.92546	11.6196	12.7645	11.3485	9.42774	14.867	7.07612	8.86456	2.19197
Gm20300	chr10:30603194-30606634	3.64273	1.81353	2.99589	4.38657	3.41073	1.93463	3.29075	2.35676	3.46935	4.33143	4.09555	2.79479	2.12956	2.60871	2.66108	2.40065	2.46139	2.59897	2.4587	2.16342	1.67875	1.89074	2.21207	0.877664	2.69435	0.871495
Hint3	chr10:30608206-30618366	5.06145	8.51197	7.51712	5.84639	10.8978	8.29456	4.90895	11.3951	9.30403	6.75917	11.2627	9.82418	3.57785	6.76368	7.53705	3.1276	5.29904	8.14703	6.04035	8.50454	7.74722	6.59776	8.4487	1.73347	7.21282	2.49892
Ncoa7	chr10:30645581-30803107	5.52845	3.64286	5.01748	5.94829	4.61803	3.56077	5.79753	3.84101	4.70044	6.45134	5.3424	3.7313	5.17906	4.57161	3.67807	5.03238	4.48143	3.24106	4.89259	3.37924	3.40731	4.65587	3.86306	0.995136	4.3982	1.14967
Hey2	chr10:30832358-30842783	0.90334	1.13972	0.867392	0.931986	1.57176	0.614241	0.973745	1.23008	1.04742	1.05424	1.10805	0.357576	0.896459	0.788684	0.886613	1.01667	1.30414	0.982315	1.05038	0.873903	1.0496	0.739635	1.49694	0.305323	0.966259	0.292085
Hddc2	chr10:31313404-31328086	4.46587	7.97126	8.23584	5.22893	6.02071	13.5145	3.88882	13.6799	9.42323	4.62396	9.47857	7.22892	5.43461	10.5753	9.83877	8.57817	8.22638	7.69092	13.8919	13.7775	13.1556	12.2676	16.662	10.7699	9.35955	3.53998
Tpd52l1	chr10:31332379-31445921	0.355253	0.533822	0.382107	0.32519	0.39041	0.491868	0.185471	0.63189	0.392753	0.207406	0.222254	0	0.326147	0.211909	0.527545	0.468233	0.267556	0.418392	0.422313	0.49405	0.349942	0.347607	0.30297	0	0.343962	0.154803
Gm3258	chr10:31413725-31414435	0	0	0	0	0.174708	0	0	0.155356	0.144122	0	0.130142	0	0	0.124808	0	0	0	0.184486	0	0	0.130614	0	0	0	0.0435098	0.0702802
Rnf217	chr10:31501886-31609725	10.8323	12.0658	9.46312	10.7573	11.6896	9.26028	11.2918	9.69882	10.8075	10.9616	12.891	9.03973	10.668	14.3487	13.2284	10.9865	13.1315	12.3605	11.3747	11.7041	11.3507	11.3405	8.20996	5.52446	10.9578	1.83688
Nkain2	chr10:31689318-32889915	0.154905	0.415099	0.618987	0.0926085	0.492968	0.509183	0.170853	0.396575	0.392034	0.0855145	0.445726	0.401364	0.0778594	0.580658	0.415985	0.216823	0.449856	0.427537	0.0830512	0.705892	0.367351	0.054332	0.359032	0.252933	0.340297	0.186814
Trdn	chr10:33083482-33476709	0	0	0	0	0	0	0	0	0	0	0	0	0	0	0	0	0	0	0	0	0	0	0	0	0	0
D830005E20Rik	chr10:33222344-33256357	0	0	0	0	0	0	0	0	0	0	0	0	0	0	0	0	0	0	0	0	0	0	0	0	0	0
Clvs2	chr10:33512333-33624600	0	0	0	0	0	0	0	0	0	0	0	0	0	0	0	0	0	0	0	0	0	0	0	0	0	0
Gm4794	chr10:33766423-33782115	0	0	0	0	0	0	0	0	0	0	0	0	0	0	0	0	0	0	0	0	0	0	0	0	0	0
Sult3a1	chr10:33857721-33879475	0	0	0	0	0	0	0	0	0	0	0	0	0	0	0	0	0	0	0	0	0	0	0	0	0	0
Rsph4a	chr10:33905110-33916021	0.0298052	0.0229513	0	0.032745	0.0205398	0.0325936	0.00747235	0	0	0.00763948	0.0158883	0.0355929	0.0080901	0.0283273	0.0140863	0.00801294	0.0235311	0.021521	0.0127389	0.0498193	0	0	0.054192	0	0.0177311	0.0158636
Zufsp	chr10:33926935-33951212	4.10168	3.90583	5.18644	5.12924	5.2275	6.5042	3.47521	7.40934	4.50749	4.96457	5.1544	4.40502	3.87585	4.47903	4.58939	4.10873	4.69875	4.56262	4.70946	7.51159	6.01007	4.63244	6.91261	3.71862	4.99084	1.11799
A830082N09Rik	chr10:33987215-33995055	0.381611	0.169539	0.235163	0.554201	0.309972	0.355121	0.381273	0.24292	0.216131	0.445258	0.252195	0.186141	0.432056	0.316641	0.220758	0.419581	0.325338	0.231698	0.215953	0.527314	0.264471	0.217967	0.24501	0.0460655	0.299682	0.119186
Rwdd1	chr10:33996554-34019616	53.4968	49.2799	52.328	52.4969	47.9554	75.4015	49.979	78.4603	61.9854	51.1732	50.4638	41.4989	72.5626	58.6845	52.1804	74.1817	52.5737	48.7172	108.397	82.1154	70.9148	99.7297	69.544	35.0834	62.0501	17.8827
Bet3l	chr10:34037596-34109815	0	0.165752	0.22015	0.0415348	0.147604	0.234979	0.0388621	0.0677842	0.0631491	0.0781669	0.116914	0.366036	0	0	0.0514003	0	0.0424409	0.077407	0.0307565	0	0.110114	0	0.190877	0.112626	0.0898564	0.0926343
Fam26d	chr10:34038783-34044313	0.326384	0.147113	0.22793	0.432215	0.18556	0.211987	0.404359	0.119505	0.244235	0.23596	0.128955	0.0792689	0.119377	0.190749	0.145595	0.328289	0.122131	0.111859	0.228043	0.237869	0.118742	0.206294	0.0322895	0.0776195	0.194264	0.101286
Fam26e	chr10:34091351-34096519	0.789569	1.3013	1.75429	0.784033	1.52703	1.21737	0.678377	1.13403	1.14377	0.34847	1.50355	1.15842	0.4089	1.56306	1.41121	0.410362	0.570826	0.700225	0.702516	0.855393	1.15889	1.04358	0.604788	0.217196	0.957798	0.429405
Fam26f	chr10:34126066-34127972	0	0	0.127327	0	0	0.212454	0	0.238799	0.223244	0	0.187003	0	0	0	0	0	0.155322	0.149439	0.0483992	0.106813	0.102733	0.133483	0.166575	0.248031	0.0874843	0.0926294
Dse	chr10:34151392-34207551	30.007	33.6985	39.3626	29.6307	40.699	36.2259	29.4961	44.4921	42.7142	34.5546	54.1731	42.0138	26.5946	42.1181	38.9418	29.4083	41.1953	38.3544	31.8203	39.3622	38.6896	29.1703	41.6656	26.5869	36.7073	6.74091
Tspyl1	chr10:34282189-34284885	23.5376	24.6529	27.3288	27.2781	29.7895	28.775	25.5054	32.379	31.3149	27.8048	34.2397	24.3148	21.3951	25.5448	26.195	20.0082	27.3752	22.157	25.7043	23.776	25.7192	26.0856	22.0123	13.9527	25.7019	4.24546
Tspyl4	chr10:34297420-34301320	5.69465	3.89518	4.50653	6.02228	4.32687	3.51526	6.73284	4.3234	4.99488	9.18582	8.36417	6.43674	5.018	4.03186	3.32707	4.89265	2.97992	3.49487	5.95459	2.86333	2.61938	6.04744	2.87204	2.41202	4.77132	1.77321
Nt5dc1	chr10:34303611-34418528	7.56392	6.98105	8.80088	7.21039	8.62768	7.80492	7.32817	8.59421	8.96728	8.4482	10.5455	7.5107	6.33006	9.42084	9.31564	5.2144	9.11603	8.33935	7.65829	7.99654	9.44862	8.6252	5.86809	3.95801	7.90308	1.48188
Col10a1	chr10:34389980-34397085	0.275361	0.108984	0.242775	0.243533	0.0909925	0.343101	0.154185	0.386017	0.0505674	0.116735	0.0410801	0	0.307953	0.100135	0.12302	0.141483	0.171823	0.204057	0.079428	0.48137	0.344578	0.0504034	0.0406254	0.0614576	0.173319	0.128123
Frk	chr10:34483399-34611230	3.58937	3.35244	4.74932	3.40717	3.82532	3.83369	3.16862	4.50553	3.80609	3.29908	4.84121	4.22077	3.01247	4.85542	3.93585	2.69803	3.82793	3.1883	2.85714	3.55995	3.51351	2.23095	4.19327	1.85276	3.59684	0.766097
Hs3st5	chr10:36506806-36834394	0.299296	0.0848915	0.0706461	0.308804	0.0794812	0	0.250999	0.0992768	0.0326165	0.3679	0.330438	0.229326	0.240312	0.109972	0.0807975	0.159787	0.144204	0	0.215702	0.089409	0.118855	0.101918	0.0481925	0.0638115	0.146943	0.107221
Hdac2	chr10:36974543-37001888	85.7894	69.3826	79.8545	86.1242	85.7404	72.3061	81.6092	91.9854	81.4503	88.4772	91.2504	62.6333	67.2744	86.7478	77.2468	73.0683	86.9344	70.7566	81.8345	92.5368	86.0374	76.4868	93.3684	43.0459	79.6642	11.5568
Marcks	chr10:37133242-37138926	119.025	116.278	125.48	154.06	181.178	150.353	176.498	159.802	207.806	209.397	300.905	180.588	110.827	126.241	115.606	110.868	142.956	115.039	114.265	102.776	110.865	118.836	106.282	41.081	141.542	50.7402
Rfpl4b	chr10:38820540-38821779	0	0	0	0	0	0	0.041157	0.0764466	0	0	0	0	0	0	0	0	0	0	0	0	0	0	0	0.136767	0.0105988	0.0319967
Lama4	chr10:38965514-39110188	14.6406	18.1356	17.8582	12.4623	19.2905	14.4651	16.4973	15.6455	21.7118	19.1072	31.3956	22.9777	13.0851	17.8022	18.0378	12.0385	18.2781	16.1597	7.88998	13.3813	15.1895	8.88334	10.5253	4.20561	15.8193	5.48897
Fam229b	chr10:39118807-39133895	3.03134	3.27777	3.04012	3.5192	2.95981	4.4481	3.59063	5.26133	3.52256	2.93897	1.80498	2.47764	2.96339	2.09147	2.41445	4.41216	2.86418	1.8381	7.58446	4.57522	4.90034	7.82281	6.30203	2.39773	3.75162	1.64842
Tube1	chr10:39134022-39151058	4.38358	2.22264	2.54756	4.53237	3.0791	2.90705	3.44957	2.95978	2.49528	3.52641	3.46402	2.0093	5.16889	3.38751	2.816	4.34915	3.29688	2.62822	4.33162	2.75723	2.65108	4.12991	2.42469	1.84924	3.22363	0.875735
Wisp3	chr10:39150970-39163794	0.0987804	0.158781	0.0661493	0.0844367	0.0661764	0.104457	0.0812621	0	0.0553159	0.0572434	0	0	0.0621963	0.0431209	0.0893407	0.0855697	0	0	0	0.103476	0	0.0752837	0	0	0.0513162	0.0461148
Fyn	chr10:39369798-39565374	22.3543	19.9753	16.6204	19.7382	20.9898	15.371	21.1116	16.0544	19.115	25.6819	25.2629	16.8054	22.7638	23.4459	21.0692	20.1601	21.2664	19.2256	17.3392	15.5569	17.2298	21.2971	12.4355	8.21872	19.1287	3.97862
Traf3ip2	chr10:39612933-39655307	6.08634	5.2877	5.23113	6.97141	5.51724	3.03349	6.83806	3.16873	4.96026	6.02641	5.85901	4.37697	7.1685	6.24414	6.46384	6.04009	5.57228	5.34462	4.47054	3.66295	4.19439	5.18065	3.52868	1.90512	5.13052	1.35543
E130307A14Rik	chr10:39621410-39732007	1.27554	1.58422	1.97535	1.26347	1.27564	2.22296	1.32181	1.88848	1.52709	1.79646	1.83203	1.7941	0.934474	0.986735	1.25334	1.30201	1.30443	1.26463	1.35083	2.01142	1.44391	1.16898	2.19868	1.1474	1.50517	0.370999
Rev3l	chr10:39732159-39875205	9.04282	5.47649	6.98868	9.00301	6.61316	5.18854	11.0176	4.87694	6.30713	10.2204	8.5745	6.43902	7.15504	7.34102	6.72881	9.29948	7.32022	5.54986	4.64856	6.95857	5.71219	4.3889	5.06499	1.29157	6.71698	2.13004
AA474331	chr10:39892759-39899238	0.470639	0.828398	1.5306	0.748178	1.35638	0.704424	1.00331	0.927495	0.522492	0.658838	1.29007	0.536692	0.984069	1.18313	1.5063	0.613435	1.91227	0.518532	0.818369	1.03581	0.857248	0.49734	0.507937	0.489631	0.895899	0.394026
2010001E11Rik	chr10:39920381-39926923	0.122095	0	0	0.132202	0	0.0698256	0.0710355	0.0398837	0	0.0518397	0.0326559	0	0.0377833	0.0304188	0	0.115431	0.0252417	0	0.0756673	0	0	0.0672132	0.110981	0.0745345	0.0440337	0.0444997
G630090E17Rik	chr10:39946911-39960153	0.272526	0.0779942	0.437872	0.189653	0.260438	0.457303	0.159078	0.40395	0.822829	0.175063	0.374877	0.385611	0.249135	0.490123	0.725442	0.040387	0.571096	0.443426	0.276332	0.58336	0.455289	0.164967	0.564077	0.603758	0.382691	0.202419
BC021785	chr10:39958060-39986646	0.16952	0.205337	0.132399	0.103997	0.097746	0.354912	0.0865792	0.146834	0.0314137	0.187398	0.186672	0.107986	0.194029	0.144857	0.0445347	0.0866346	0.107385	0.099608	0.139486	0.167096	0.0491737	0.141132	0.0851848	0.214639	0.136856	0.0690089
AI317395	chr10:40001572-40025268	0.104783	0	0.0745761	0.0321776	0.0783311	0.184897	0.122872	0.069955	0.162016	0.131996	0.17071	0	0.0645202	0.080565	0.0264529	0.049428	0	0.16961	0.0523515	0.0622333	0.0879524	0.0950447	0.0488435	0.0668274	0.0806726	0.054097
Slc16a10	chr10:40033534-40142254	6.83133	5.322	5.43426	5.17184	5.63374	4.17606	5.27026	3.58684	4.44807	4.27879	3.91158	2.11945	5.39128	5.85221	5.17274	4.53293	5.02484	5.18894	4.11757	3.98279	3.77	3.92944	2.84424	1.01108	4.45843	1.25609
Rpf2	chr10:40223245-40247039	36.9047	31.0275	39.9674	37.1503	35.1942	44.4093	31.9305	52.9582	36.4912	40.1406	37.7031	32.2789	41.1114	47.5273	39.2231	40.5718	40.9735	34.7862	58.5443	60.3884	51.4206	57.0444	60.522	31.9615	42.5096	9.44801
Gtf3c6	chr10:40249202-40257665	20.567	14.2961	14.6966	19.7464	21.5468	16.0447	20.098	20.254	19.1352	22.6853	19.4963	13.1747	19.961	20.5878	19.7402	17.5724	21.7526	15.1094	20.9914	22.0776	22.2126	24.8074	18.3575	11.911	19.0343	3.27244
Amd1	chr10:40287457-40302188	6.26273	13.4464	54.7086	0.0332644	46.5986	76.0207	15.3497	14.5382	18.2791	0.0222658	20.5876	0.0728876	0.008211	22.8858	9.83329	0.0448062	32.0349	70.0425	0.00511618	11.7251	33.6498	0.0213435	47.2624	0.0854999	20.5633	23.1032
Amd2	chr10:40287464-40302186	92.8301	73.877	44.121	103.368	61.6192	30.4957	73.9511	107.744	82.3443	93.7538	82.3592	68.7206	86.7139	91.2786	87.5105	92.2277	91.7965	29.5426	99.3529	109.381	74.3929	94.2634	69.575	52.8681	78.9203	22.1758
Cdk19	chr10:40349307-40483818	7.05154	7.74819	7.80178	9.38052	10.2615	6.98796	9.22486	7.80508	10.7741	9.36968	9.77273	7.80664	7.05435	8.49794	8.41634	7.99019	9.01008	7.63293	5.5583	6.12404	6.67272	5.41313	5.30115	2.60275	7.67744	1.83752
Slc22a16	chr10:40570361-40604132	0	0	0	0	0	0	0	0	0	0	0	0	0	0	0	0	0	0	0	0	0	0	0	0	0	0
Ddo	chr10:40630010-40649931	0	0	0	0	0	0	0	0	0	0	0	0	0	0	0	0	0	0	0	0	0	0	0	0	0	0
Mettl24	chr10:40683281-40811083	0	0	0	0	0	0	0.0320825	0	0	0	0	0	0	0.114891	0	0	0.0495309	0	0	0	0	0	0	0	0.00818768	0.0256003
Cdc40	chr10:40831621-40883143	14.321	14.2049	13.7263	16.8978	17.1897	11.778	17.3496	13.3462	15.5887	18.7444	16.3794	10.2182	11.4123	14.9282	14.8267	14.6792	17.1423	13.6535	15.1211	14.1643	13.5965	13.9541	13.8564	5.72279	14.2834	2.6956
Wasf1	chr10:40883533-40938569	3.43747	2.31658	2.61463	3.82038	2.23799	3.37132	3.43767	1.39838	2.0213	3.23891	1.47265	1.45308	3.3053	2.55978	2.38628	2.39016	2.02493	2.80339	2.07768	1.48603	1.24674	2.76246	1.1826	0.533074	2.31578	0.863437
Gpr6	chr10:41070492-41071584	0	0	0	0	0	0	0	0	0	0	0	0	0	0	0	0	0	0	0	0	0	0	0	0	0	0
Fig4	chr10:41188171-41303241	10.8535	12.2461	11.7273	10.2074	13.8276	9.71815	10.1143	10.6124	11.5321	11.0869	13.9777	10.777	8.97138	12.4003	11.8062	9.98297	10.3325	9.77048	8.99585	9.00776	9.25983	9.19418	6.08834	3.61162	10.2542	2.20542
Zbtb24	chr10:41450395-41465574	3.35208	3.83879	4.81181	3.55596	3.79781	3.10126	3.91407	3.65318	3.90071	3.73374	5.27838	4.91059	3.49145	4.54321	3.9241	3.96937	4.56721	3.40285	3.31058	4.03926	4.27454	3.11938	5.19518	3.08501	3.94877	0.645774
Mical1	chr10:41476313-41487030	0.5268	0.749835	0.709474	0.555932	0.534629	0.646203	0.662232	0.344912	0.658618	0.802342	0.755869	0.674849	0.727339	0.745226	0.86281	0.51522	0.666726	0.662017	0.640187	0.545351	0.660146	0.757604	0.297262	0.259252	0.623368	0.153359
Smpd2	chr10:41487171-41490340	3.64691	4.02436	6.45178	2.65124	7.3289	8.74422	2.70435	8.18141	6.08311	2.52077	6.72851	4.4863	2.68436	6.58958	6.39122	3.00505	6.96271	6.04851	4.1819	8.32881	6.42184	4.35437	6.45466	6.40782	5.47428	1.94999
Ppil6	chr10:41490438-41514288	0	0.111435	0	0	0	0	0	0	0	0	0	0	0	0.0665063	0	0	0	0	0.0364928	0	0	0	0	0	0.00893475	0.0265859
Cd164	chr10:41519499-41531042	124.687	98.009	104.842	117.123	114.508	82.8762	112.111	86.1548	114.678	118.205	116.705	80.2249	107.71	137.3	127.608	105.102	131.062	113.371	91.0503	92.2237	105.195	100.112	92.981	34.8669	104.529	21.2014
Ccdc162	chr10:41538848-41587753	0.0516938	0.0369497	0.0325744	0.0859056	0	0	0.01335	0.11955	0	0.0394023	0.0236011	0	0.070576	0.0221491	0	0.028617	0.0184033	0	0.0333366	0.129781	0.0242503	0.0653211	0.0432717	0	0.0349472	0.0367471
5730435O14Rik	chr10:41568015-41576476	0	0	0	0	0	0	0	0	0	0	0	0	0	0	0	0	0	0	0	0	0	0	0	0	0	0
Cep57l1	chr10:41718839-41809868	8.36861	9.07894	9.05518	11.918	10.6566	7.63502	9.55024	10.3243	9.05151	11.574	12.1156	10.7712	8.19848	9.67416	9.66495	10.3203	10.3012	8.49255	10.8559	8.81263	9.37423	11.2756	11.5998	7.66722	9.84734	1.32523
Sesn1	chr10:41810573-41908436	11.036	7.554	8.85549	12.2682	9.12542	8.67926	12.4123	11.307	11.9315	13.5943	14.336	9.16673	7.64715	7.45787	6.4597	8.82472	6.7652	5.58338	8.62929	7.53485	6.67986	7.59097	8.05784	3.18495	8.94508	2.66921
Armc2	chr10:41914989-42018382	0.379861	0.405922	0.218235	0.380143	0.247673	0.456809	0.313873	0.481606	0.41162	0.278115	0.798056	0.320137	0.529184	0.463607	0.361441	0.344386	0.25874	0.269656	0.420841	0.262975	0.56038	0.458318	0.316342	0.450224	0.391173	0.127252
Foxo3	chr10:42185785-42276742	9.27349	9.14334	7.18904	9.04323	8.295	6.15056	11.1569	5.67535	8.37184	11.1904	10.1549	7.6084	10.1175	8.24157	8.82248	8.65792	8.17091	7.59245	5.13974	7.1127	8.34551	7.09098	4.38829	4.63496	7.98198	1.85082
Lace1	chr10:42312584-42478565	2.77992	2.52143	3.06449	3.55514	2.38987	4.20346	2.75318	3.98278	3.22502	3.1815	4.09889	2.92534	3.19325	3.33562	3.72981	3.40405	3.32331	2.37543	3.49013	4.02609	3.55876	3.36823	3.56073	2.69644	3.28095	0.524503
Snx3	chr10:42502053-42535369	123.496	122.459	106.899	119.439	129.45	123.268	117.682	138.34	134.275	123.183	132.192	66.4995	135.699	132.213	129.791	125.856	128.058	122.436	151.686	137.901	140.938	186.064	96.9809	71.393	124.842	23.6925
Nr2e1	chr10:42561970-42583588	0	0	0	0	0	0	0	0	0	0.0102659	0	0	0	0	0	0	0	0	0	0	0	0	0	0	0.000427746	0.00209552
Ostm1	chr10:42678915-42702462	13.4288	11.6366	14.1353	12.5345	14.0042	14.5254	9.26316	16.3631	13.8548	11.0249	17.182	12.3069	9.49438	14.6297	12.9589	9.81728	12.9793	11.7982	11.4066	14.873	14.6976	11.5431	16.4839	10.2599	12.9667	2.20623
Sec63	chr10:42761495-42832514	29.5903	17.1367	17.563	25.9237	22.1044	13.3961	25.5105	13.6534	19.0282	25.7864	16.8477	11.6904	25.0348	20.9088	20.1772	27.3579	22.3517	18.0836	21.1715	16.5571	16.4107	18.7357	13.623	4.69066	19.3056	5.7257
Scml4	chr10:42860511-42960782	0.041851	0.100202	0.122601	0.0547639	0.108248	0.0342389	0.0521481	0.0770015	0.0532925	0.0828456	0.110897	0.0321947	0.0361651	0.0296247	0.0586201	0.0279117	0.110868	0	0.0673458	0.0689309	0.0813998	0.107274	0.0536225	0.039036	0.0646284	0.0327487
Sobp	chr10:43002499-43174530	0.0237214	0	0.0218996	0.0190278	0	0	0.00615998	0	0.0189473	0.02223	0	0	0.00612348	0	0	0.00652881	0.0403345	0	0.00583279	0	0	0	0	0	0.0071169	0.0110746
9030612E09Rik	chr10:43174703-43176562	0	0	0	0.0237265	0	0	0	0	0	0	0	0	0.0230961	0	0	0	0	0	0	0	0	0	0	0	0.00195094	0.00661036
Pdss2	chr10:43221485-43464882	7.68547	7.12512	8.41693	6.85068	7.92531	6.90991	7.25735	8.11568	6.90054	6.76943	9.0783	8.3459	8.05983	8.80454	8.01391	5.71915	8.74894	5.92275	7.2361	8.60942	7.27314	7.80548	7.20497	4.4525	7.46797	1.0794
Bend3	chr10:43479139-43515417	7.50041	6.39756	5.96187	7.41384	6.64571	4.20327	7.55237	3.44107	5.69186	7.07704	6.10211	4.68692	8.129	7.90683	7.25329	7.61206	8.14268	7.60811	5.05145	4.68211	6.19194	5.61915	4.40968	2.05172	6.13884	1.61503
1700021F05Rik	chr10:43525120-43540994	17.1684	15.0029	15.3842	14.2065	13.4167	14.5676	12.941	18.0376	13.3039	14.3287	15.9446	14.1386	15.8941	15.3912	12.9754	13.1678	14.3606	14.3414	18.2496	17.8177	15.2952	19.3505	16.18	12.3304	15.1581	1.87993
Cd24a	chr10:43579168-43584265	70.2777	35.3989	42.1154	63.2215	40.5913	45.0863	58.2341	61.163	47.649	57.7379	67.5804	43.1086	59.6598	54.3777	46.8873	60.5087	43.9098	40.7655	68.8835	54.9369	46.6102	58.5081	45.1601	28.2497	51.6926	11.1041
F830002L21Rik	chr10:43593426-43630913	0	0	0.0524678	0	0	0	0	0	0	0	0	0	0	0	0	0	0	0	0	0	0	0	0	0	0.00218616	0.0107099
1700027J07Rik	chr10:43746157-43765836	0	0	0	0	0	0	0	0	0	0	0	0	0	0	0	0	0	0	0	0	0	0	0	0	0	0
Qrsl1	chr10:43874189-43901736	4.51262	6.15744	7.14604	4.47905	6.08588	6.89778	3.56659	6.48207	6.31965	3.60634	6.67855	5.53202	3.94801	7.47635	5.94686	4.58626	6.21713	6.04479	3.93004	7.31557	6.53924	5.53751	7.50366	5.3943	5.74599	1.24031
Rtn4ip1	chr10:43901806-43947862	3.47282	2.13688	2.59858	3.43952	2.74696	2.60652	2.39589	1.99398	1.78715	2.84043	1.93308	1.22999	3.37046	3.13611	2.46015	2.95547	2.43007	2.72346	3.08865	2.17827	2.29168	3.81838	2.27528	0.99227	2.53759	0.685751
Aim1	chr10:43950306-44004846	5.21701	5.42461	5.48481	5.37978	6.91722	4.48658	7.25698	4.58858	7.51714	7.33569	10.4997	6.94566	4.62701	4.61064	4.51249	5.20544	4.69487	3.84054	3.06688	3.10045	3.20742	2.90667	2.98615	1.00544	5.03407	2.00614
Speer5-ps1	chr10:44170446-44219585	0	0	0	0	0	0	0	0	0	0	0	0	0	0	0	0	0	0.0976032	0	0	0	0	0	0	0.0040668	0.0199232
Atg5	chr10:44268357-44364291	16.6463	18.0655	23.3831	15.7466	18.325	27.107	13.4884	30.5776	21.7448	16.4607	20.3008	16.3065	13.4069	23.657	21.2717	13.8286	21.6134	19.5953	23.1869	31.7101	26.8195	21.15	31.0538	15.1509	20.8582	5.53204
Mir1929	chr10:44359675-44359768	0	0	0	0	0	0	0	0	0	0	0	0	0	0	0	0	0	0	0	0	0	0	0	0	0	0
Prdm1	chr10:44437174-44458687	0	0	0	0	0	0	0	0	0	0	0	0	0	0	0	0.00785406	0	0	0	0	0	0	0	0	0.000327252	0.0016032
Prep	chr10:45067213-45158995	55.9264	50.2116	48.7396	53.0275	56.3445	36.3712	57.0979	40.7283	56.0949	58.4848	68.7664	46.0476	68.4247	58.923	60.4525	64.1549	65.878	55.9085	57.523	46.3698	55.5944	57.4371	41.0421	27.1705	53.6133	10.0982
Popdc3	chr10:45289304-45318450	0	0	0	0	0	0	0	0.0550494	0	0	0	0	0	0	0	0	0	0	0	0	0	0	0	0	0.00229372	0.0112369
Bves	chr10:45335761-45369708	0	0	0	0	0	0	0	0	0	0	0	0	0	0	0	0	0	0	0	0	0	0	0	0	0	0
Lin28b	chr10:45376618-45470201	0.00889342	0.091338	0.096322	0.0489826	0.0830712	0.0797784	0.0737485	0.1209	0.140535	0.0638525	0.0958714	0.050705	0.0303543	0.0846108	0.102934	0.039561	0.105136	0.15679	0.0372104	0.16243	0.14871	0.0340184	0.0814551	0.0232124	0.0816842	0.0432211
Hace1	chr10:45577828-45712345	10.4526	7.61572	9.61328	10.2902	9.80083	10.4808	8.84582	9.93827	8.82917	9.10532	12.5117	7.96122	9.75288	11.0158	10.4987	9.22427	9.16598	8.41675	10.2359	9.93112	9.47513	8.5423	11.2312	5.19868	9.50557	1.42455
D030045P18Rik	chr10:45807703-45852018	0	0	0	0	0	0	0	0	0	0	0	0	0	0	0	0	0	0	0	0	0	0	0	0	0	0
Snord14d	chr10:46244747-46244770	0	0	0	0	0	0	0	0	0	0	0	0	0	0	0	0	0	0	0	0	0	0	0	0	0	0
Snord14c	chr10:46244748-46244770	0	0	0	0	0	0	0	0	0	0	0	0	0	0	0	0	0	0	0	0	0	0	0	0	0	0
C130030K03Rik	chr10:49093680-49095843	0.102716	0	0	0.144979	0	0	0.0263516	0	0	0	0	0	0	0	0.02854	0.115826	0	0	0	0	0	0	0	0	0.0174339	0.0412835
Grik2	chr10:49099462-49788754	1.73595	0.128469	0.200601	1.5545	0.0579785	0.0918252	1.21213	0	0.160711	1.46831	0.0905299	0.0842065	1.79497	0.109308	0.0925396	1.83971	0.177739	0.0202902	1.11515	0.0777554	0.100782	0.751908	0.0231195	0.0568265	0.539388	0.681116
Ascc3	chr10:50592668-50851202	28.094	15.4175	18.133	26.6075	17.6697	10.7924	30.7763	11.5596	18.73	32.1201	24.1184	16.741	23.3806	20.335	18.5373	27.1067	19.8958	15.4533	18.3475	14.9348	14.6793	16.824	17.428	5.37302	19.294	6.41866
Sim1	chr10:50895650-50989152	1.01847	0.74304	0.904343	1.0215	1.01119	0.875466	1.37738	0.650837	0.88165	1.42989	1.6071	1.19448	0.712373	0.970195	0.759535	0.703089	0.804163	0.710678	0.658584	0.701814	0.663944	0.766156	0.844417	0.323266	0.888898	0.285279
Gp49a	chr10:51480678-51486219	0.0231697	0	0	0	0	0	0	0	0	0	0	0	0.0251692	0.0452472	0	0	0.0383586	0	0	0	0	0	0	0	0.0054977	0.0131275
Lilrb4	chr10:51490974-51496611	0	0.0685731	0.063041	0	0	0	0.0221172	0	0	0	0	0	0.0957038	0	0	0	0	0	0.0372469	0	0	0	0	0	0.0119451	0.0266113
Fam162b	chr10:51585449-51590460	0	0	0	0	0	0	0	0	0	0	0	0	0	0	0	0	0	0	0	0	0	0	0	0	0	0
Gprc6a	chr10:51614822-51631458	0	0	0	0	0	0	0	0	0	0	0	0	0	0	0	0	0	0	0	0	0	0	0	0	0	0
Rfx6	chr10:51677759-51730429	0	0	0	0	0	0	0	0	0	0	0	0	0	0	0	0	0	0	0	0	0	0	0	0	0	0
4933411G06Rik	chr10:51756173-51757194	0	0	0	0	0	0	0	0	0	0	0	0	0	0	0	0	0	0	0	0	0	0	0	0	0	0
Vgll2	chr10:52022685-52028471	0	0	0	0	0	0	0.0206503	0	0	0.0183905	0	0	0	0	0	0	0	0	0	0	0	0	0	0	0.0016267	0.00552125
Ros1	chr10:52045925-52195244	0.00497859	0	0	0.00543155	0	0	0	0	0	0	0	0	0	0	0	0.00545267	0.00634048	0	0	0	0	0	0	0	0.000925137	0.00212317
Dcbld1	chr10:52233618-52321377	3.73157	5.37531	4.17875	3.30585	5.76729	5.80606	3.06049	4.65794	4.12385	3.66792	3.11191	2.16488	3.65907	5.44219	5.44215	2.92685	5.55879	4.6189	3.23602	5.81492	5.56425	4.49729	2.69557	1.78394	4.17466	1.23627
Gopc	chr10:52337023-52382124	11.301	8.92855	8.559	10.6412	10.417	9.23631	11.0942	8.12479	9.71355	12.6949	8.32305	5.564	10.7703	11.8863	11.3631	10.6463	12.1248	10.5914	8.61934	10.2171	9.35476	11.0827	4.27905	2.34584	9.49494	2.47299
Nepn	chr10:52391607-52404604	0.0193353	0.0550903	0.0472168	0	0	0.0768095	0	0	0	0	0	0	0	0.0664902	0.0654242	0.0213277	0	0	0	0	0.108541	0	0.188113	0.0836282	0.030499	0.0477907
Nus1	chr10:52417546-52440192	29.3269	24.3285	25.4025	29.4139	34.9523	34.1295	26.7252	31.3405	29.2359	29.1257	19.8603	13.2565	24.8009	32.0439	31.922	23.8903	35.1155	26.6894	22.1683	31.5111	31.4314	24.4131	19.5748	6.92514	26.566	6.77932
Zfa-ps	chr10:52542319-52545739	0.0256929	0	0.0234587	0.0282593	0	0	0	0	0	0	0.0580417	0	0.0144345	0	0.0333152	0.0142932	0.014018	0.0251908	0	0.039521	0.0181019	0.0323106	0	0	0.0136099	0.0164443
Slc35f1	chr10:52690500-53111622	0.413047	1.19379	1.17852	0.402752	1.17954	0.842631	0.412819	0.800825	1.3374	0.643085	2.33561	1.61687	0.233883	0.892145	1.01729	0.226612	1.00555	1.09187	0.105864	0.475996	0.727568	0.24601	0.938695	0.205392	0.81349	0.525036
Cep85l	chr10:53278080-53379851	2.8829	1.56498	1.79144	2.65151	2.01194	1.5725	2.93917	1.50302	1.99949	2.67364	2.49092	2.2997	1.83766	2.18843	2.03074	3.07559	1.85751	2.01007	1.89832	2.09745	1.95784	1.62532	2.06108	0.653451	2.06978	0.537119
Gm19395	chr10:53280269-53283687	0	0	0	0.0744041	0	0	0	0.141302	0	0	0	0	0	0	0	0	0.0870009	0	0	0.122512	0	0	0	0	0.0177175	0.0419869
Pln	chr10:53337685-53345999	0.164342	0.135419	0.0403986	0.310256	0.0418143	0.335927	0.267024	0.113961	0.0708116	0.169071	0.0350989	0.0635174	0.288724	0.122222	0.115482	0.207448	0.0727358	0	0.0195922	0.516315	0.124294	0	0.0510904	0	0.136064	0.128815
Gm20597	chr10:53498442-53518989	0	0	0	0	0	0	0	0.0308571	0	0	0	0	0	0	0	0	0	0	0	0.0136695	0	0	0	0	0.00185527	0.00677722
Mcm9	chr10:53537323-53630439	2.95926	2.59666	2.43098	2.50822	2.32413	2.39184	2.21478	1.93327	2.54572	2.32427	2.15333	1.79043	2.988	2.49468	2.52732	2.25686	2.70847	2.13799	2.03808	2.41081	2.36154	2.37394	2.51651	1.1953	2.34093	0.37014
Asf1a	chr10:53596960-53609215	12.843	14.7413	18.6815	16.2774	16.2776	23.5236	14.2751	27.0039	19.9499	15.3225	24.3991	15.9906	12.2446	18.0073	15.1459	14.1129	16.3949	13.861	19.2987	26.1009	19.8442	18.5353	22.0272	9.51136	17.6821	4.46221
Fam184a	chr10:53633144-53750909	0	0	0	0.0194742	0	0	0	0.0185559	0	0	0	0	0	0	0	0	0	0	0	0	0	0	0	0	0.00158459	0.00537022
Man1a	chr10:53906032-54075796	18.9808	22.3168	24.1289	17.9054	27.3748	20.6658	15.1036	20.4631	26.3105	17.1556	31.64	24.196	18.785	29.3351	26.0033	18.034	28.5823	24.0158	15.8533	22.4686	22.6115	16.9629	19.8081	11.6713	21.6822	4.9651
Gm16998	chr10:54075921-54081081	0.0816734	0.104174	0.2621	0.0288899	0.0907879	0	0.190783	0.241589	0.074657	0.28899	0.53268	0.283663	0.112475	0.245092	0.186186	0.172582	0.0520761	0.294446	0.223581	0.145211	0.612182	0.317574	0.114499	0.323949	0.207493	0.147649
D630037F22Rik	chr10:56014293-56228689	2.93679	2.88283	3.29793	3.59295	3.28081	2.38255	3.76622	2.44622	3.57292	4.09326	4.56686	3.85549	2.37407	3.20283	3.65673	3.10082	3.00813	2.78603	2.57674	2.695	2.62701	2.40043	3.85446	1.09779	3.08562	0.733837
Msl3l2	chr10:56106916-56116880	0.133318	0	0.11251	0.103156	0.12262	0.0960508	0.0799296	0.106605	0.148124	0.0364405	0.124225	0	0.18067	0.0409139	0.0833373	0.0427711	0	0	0.0727148	0.0479295	0.0461774	0.123772	0.0749042	0	0.074007	0.0527821
Gja1	chr10:56377299-56390419	11.6383	7.03784	4.65366	16.4571	14.9315	7.73198	12.6057	8.92235	9.93463	13.5428	6.5147	4.32536	10.9466	7.64292	9.56638	17.2114	17.5227	13.3671	14.4784	11.76	13.0918	18.7729	9.79294	4.20771	11.1107	4.25436
4930467K11Rik	chr10:57478382-57486353	0.0738126	0	0	0.0812598	0	0	0	0.141132	0	0	0	0	0	0	0	0.0824744	0	0	0	0	0	0	0.192041	0	0.02378	0.0519531
Hsf2	chr10:57486384-57513143	14.1564	11.1785	12.8062	15.6962	13.9587	12.4878	13.3223	13.6899	13.8701	14.203	14.4417	11.1739	11.8457	13.6628	13.1127	12.2026	14.576	12.6667	13.2497	14.8871	14.8579	14.3198	17.5905	7.02399	13.3742	1.96268
Serinc1	chr10:57515774-57532529	152.084	118.586	126.036	154.212	145.963	125.268	143.458	149.352	142.486	166.297	170.164	107.897	102.066	140.22	132.238	111.758	143.922	115.86	140.261	131.348	126.674	121.649	126.167	58.0751	131.335	23.3844
Pkib	chr10:57631980-57741112	0	0	0	0	0	0	0	0	0	0	0	0	0	0	0	0	0	0	0	0	0	0	0	0	0	0
Fabp7	chr10:57784922-57788450	0	0	0	0	0	0	0	0	0	0	0	0	0	0	0	0	0	0	0	0	0	0	0	0	0	0
Smpdl3a	chr10:57794543-57811830	0	0	0	0	0	0	0	0	0.0461873	0.0465541	0	0	0	0	0	0	0	0	0.0200261	0	0.0403939	0	0	0	0.00638173	0.0152598
Dux	chr10:58230650-58232675	0	0	0	0	0	0	0.0130296	0.0447779	0.0409919	0	0	0	0	0	0	0	0.0280182	0	0	0.038398	0.0374887	0	0	0	0.00844601	0.0158909
Gm4981	chr10:58234847-58236660	0	0	0	0	0	0	0.0146152	0	0	0	0.0333187	0	0	0	0	0	0	0	0	0	0	0	0	0.110875	0.00661704	0.0233742
Gcc2	chr10:58255525-58305592	7.9608	4.87431	6.35119	8.92838	6.08352	3.85466	9.7119	3.65156	6.32281	9.54568	7.35514	5.18012	5.88486	6.16131	5.83802	8.16566	6.62473	5.09345	5.46321	5.17404	4.95323	5.81777	5.20748	1.49539	6.0708	1.88546
Lims1	chr10:58323465-58424691	65.4942	66.2744	82.4218	66.3999	74.4768	65.1311	59.4245	73.0572	76.7473	69.4351	100.963	83.0377	49.7464	79.954	81.0684	50.5306	75.7629	66.491	58.1047	64.2376	66.6397	49.0405	75.3837	34.8702	68.1122	13.8315
Ranbp2	chr10:58446851-58494154	50.8971	36.0252	45.1463	53.8623	45.6621	27.834	61.1573	30.1791	44.8297	57.7519	53.6922	42.0596	39.4506	46.3884	42.4337	59.5221	53.9314	38.358	34.5833	40.7355	36.6513	31.0891	39.4534	9.9914	42.5702	11.6006
Ccdc138	chr10:58497936-58576244	1.5584	1.7702	2.48675	1.40485	2.26696	2.34914	1.29011	2.20611	1.76107	1.34936	2.18266	1.91055	1.14879	2.38381	2.23157	1.175	1.54131	1.68096	1.57105	2.52447	1.9233	1.53621	3.27354	1.95152	1.8949	0.51321
Edar	chr10:58600787-58675696	0	0	0.050715	0	0.0262443	0.0828786	0.0281724	0.0939538	0.0865995	0.0358928	0.055172	0.0833116	0	0.0527567	0.0530792	0.0502457	0.0297473	0	0.0161776	0.103492	0.0197863	0	0.0335373	0	0.0375734	0.0337121
BB019430	chr10:58696744-58704277	0	0	0	0	0	0	0	0	0	0	0	0	0	0	0	0	0.0375222	0	0	0	0	0	0	0	0.00156343	0.00765919
Sh3rf3	chr10:58813358-59138916	3.98867	3.42211	3.7549	3.6603	3.80559	4.24255	4.83581	3.01799	3.68091	5.00512	4.57774	4.74827	3.39773	3.6183	3.37377	3.25923	3.82932	3.20301	1.84002	3.071	2.78573	2.07186	1.93056	0.919729	3.41834	0.994771
2014-09-10	chr10:59141626-59221847	24.6674	29.9705	34.8996	27.4888	35.0348	39.8155	22.6038	46.5618	35.5119	24.7446	34.4912	29.2069	18.8483	39.6273	31.4997	22.854	34.1265	31.6172	33.4911	41.0351	39.7015	31.9388	37.4285	20.122	31.9703	7.13129
Sowahc	chr10:59221921-59226433	6.39603	5.703	5.50444	5.26232	6.02369	5.24841	5.20237	6.09974	5.33123	5.17653	6.3606	5.30705	5.38455	6.02777	5.75178	4.96089	6.24716	6.23443	5.52641	7.02863	7.12658	6.78932	7.02184	3.60472	5.80498	0.798429
P4ha1	chr10:59323295-59373304	65.571	36.0665	43.954	74.1387	45.4454	37.3388	72.7887	48.3887	52.1028	74.9273	72.8987	52.0051	69.6506	50.0108	42.942	74.2354	52.9828	45.4789	82.5602	50.9796	50.8364	74.8742	56.22	30.4218	56.5341	14.8082
Pla2g12b	chr10:59403684-59421976	0	0	0	0	0	0	0	0	0	0	0	0	0	0	0	0	0	0	0	0	0	0	0	0	0	0
Oit3	chr10:59422959-59441779	0.192896	0.176295	0.420371	0.21769	0.149873	0.237541	0.11692	0.196907	0.121058	0.152786	0.228174	0.0554565	0.189247	0.245546	0.302649	0.111987	0.0850874	0.207688	0.187153	0.205893	0.112713	0.218501	0.047201	0.147695	0.180305	0.0805262
Mcu	chr10:59446983-59616692	19.1963	15.6987	16.2632	19.2514	18.6896	15.7881	18.4229	15.5439	17.4945	19.9019	18.8328	12.2728	20.1413	17.4687	16.1918	17.7807	18.7548	15.6713	16.7493	16.0409	14.661	17.0212	13.4832	7.63563	16.6232	2.75261
Micu1	chr10:59702634-59864122	32.5294	35.0825	37.5016	35.6624	37.6416	39.2452	33.7485	42.429	39.5173	37.6184	45.9069	36.6445	29.8488	34.2495	34.7666	28.5804	33.6771	31.9666	36.5515	35.8731	32.9858	38.1632	36.7436	26.009	35.5393	4.25766
Dnajb12	chr10:59879590-59898016	23.7275	20.7985	19.3943	22.6833	18.2129	15.359	20.7982	15.7248	18.9418	23.3698	24.692	19.7806	28.0168	22.4026	21.493	22.4293	20.6905	18.1156	19.4858	15.6436	15.9872	19.7921	13.6816	10.0843	19.6377	3.91744
Ddit4	chr10:59949674-59951770	8.96576	7.30841	5.8316	10.7533	11.4359	9.91317	10.3869	10.7089	12.2621	16.5721	16.8598	13.2295	8.60138	9.52965	11.3829	8.18325	14.8394	13.1939	10.2733	12.8698	14.3968	13.2892	8.70483	9.30573	11.1999	2.81187
Anapc16	chr10:59987908-60003112	32.1632	24.0882	25.1999	33.879	25.9963	40.0384	28.9781	39.4049	32.6575	28.2917	36.7893	29.9415	40.0457	32.1435	27.7594	40.1282	28.3988	31.8188	48.7886	40.8499	36.5075	48.8293	40.9568	29.456	34.2963	6.92837
Ascc1	chr10:60002804-60099990	5.21239	8.84409	8.2328	7.3466	8.2641	10.3994	7.5903	10.7068	9.71071	6.60787	9.5051	5.84831	6.69683	7.87047	7.812	5.25877	8.20172	7.39764	7.12787	9.48864	7.5421	7.65138	7.21412	5.29969	7.7429	1.52293
Spock2	chr10:60106256-60133913	0.00733577	0	0	0.0158167	0	0	0	0	0	0	0	0	0	0	0	0	0	0	0	0	0	0.0186003	0	0.0572119	0.00412353	0.0123624
Chst3	chr10:60181527-60219260	0.0215393	0.0203785	0.0327818	0.0058125	0.0683606	0.0271223	0.0219923	0.0305136	0.0140452	0.00525897	0.059386	0.05348	0.0113496	0.0340456	0	0.0233852	0	0.0190052	0	0.0133967	0	0	0	0	0.0192439	0.0196828
Psap	chr10:60277627-60302600	582.961	536.406	496.471	513.116	530.528	324.32	534.977	306.417	487.237	487.625	508.053	407.544	623.196	594.76	567.974	503.369	506.125	495.5	468.242	307.197	370.936	469.156	298.877	198.028	463.292	108.698
Cdh23	chr10:60302749-60696490	0.0350601	0.0419992	0.056457	0.0494716	0.0174618	0.0136107	0.0339775	0.0302733	0.0346842	0.0379282	0.0274903	0.0380471	0.0451268	0.0546186	0.057813	0.0169969	0.0295007	0.0585974	0.0207881	0.0335846	0.0328184	0.0171692	0.0110387	0.0195816	0.0339206	0.0144633
4632428N05Rik	chr10:60346850-60372684	0.22407	0.35864	0.326719	0.312089	0.192012	0.302229	0.247004	0.132888	0.174963	0.233008	0.175505	0.269925	0.260023	0.227425	0.228104	0.143227	0.132326	0.21446	0.149427	0.133131	0.113119	0.146022	0.217692	0	0.20475	0.0805472
Gm17455	chr10:60399725-60403558	0.03845	0	0	0	0	0.493196	0.0396952	0	0	0.0369636	0	0	0.0395059	0	0	0	0	0	0	0	0	0.0496343	0	0	0.0290602	0.100308
Slc29a3	chr10:60712071-60752782	6.11462	4.50513	3.99512	5.24733	4.30124	2.99387	6.24665	2.20224	4.25596	5.65753	4.47741	3.49651	5.6604	5.23506	3.97638	5.2687	4.12374	3.58099	2.34147	2.70578	2.52946	2.78981	1.39382	0.450157	3.89789	1.50707
Unc5b	chr10:60762594-60831581	27.1363	18.3124	15.2757	14.4852	12.4917	8.49	13.7248	7.44784	11.9245	13.7763	12.19	11.2818	38.6448	23.5855	22.3404	16.1027	20.063	17.0504	9.87405	12.2056	13.8229	10.1373	7.84614	6.16483	15.1823	7.23486
Pldi	chr10:60928225-60938132	0	0	0	0	0	0	0	0	0	0	0	0	0	0	0	0	0	0	0	0	0	0	0	0	0	0
Gm20611	chr10:61031302-61038080	0.0336591	0	0	0	0	0	0	0	0	0	0	0	0	0	0	0	0	0	0	0	0	0	0	0	0.00140246	0.00687064
Pcbd1	chr10:61089342-61094329	0	0	0	0.0533528	0.149432	0.22984	0	0.264972	0.121524	0.0482331	0	0	0	0	0.202752	0.0533651	0	0	0	0.234493	0.112333	0	0	0.305254	0.0739813	0.101872
Sgpl1	chr10:61098641-61147665	70.2242	62.0746	62.8942	65.4137	68.5036	48.3375	62.9236	46.4357	61.5761	60.4358	63.2952	47.4567	68.1182	72.623	68.9393	72.8383	68.1908	60.0525	63.9083	46.6964	53.0729	58.8451	47.0775	26.5069	59.435	10.9902
Tbata	chr10:61171963-61188841	0.162138	0.252823	0.112691	0.0796131	0	0	0.125736	0.0944651	0.0962341	0.145528	0	0	0.350441	0	0	0.184352	0.0668452	0.130026	0.113785	0.184703	0.0891401	0.193018	0	0	0.0992308	0.0929072
Adamts14	chr10:61197111-61273438	3.94997	2.25764	1.75921	3.24629	1.55449	1.91358	3.30381	1.16502	1.08546	2.79595	1.49778	1.50539	4.35237	1.6676	1.75899	2.84367	1.66232	1.43226	1.60155	1.38802	1.25692	2.02327	0.65809	0.612548	1.97051	0.971128
Prf1	chr10:61297835-61304263	0	0	0	0	0.0518096	0	0.0156834	0	0	0	0	0	0	0	0	0	0.0292699	0	0	0	0	0	0	0	0.00403179	0.0121527
Pald1	chr10:61319656-61383523	4.0648	5.27133	4.61377	3.68627	4.25719	4.16095	3.15741	3.93155	4.48768	2.74644	4.20905	3.62501	6.07689	5.68071	5.57086	3.98113	4.71246	4.1265	4.15182	4.57886	4.46007	3.84832	3.36053	2.87579	4.23481	0.833224
Nodal	chr10:61417971-61425337	0.0153503	0	0	0	0	0	0	0.0505152	0.046339	0.014639	0	0	0	0.0375779	0	0	0	0	0	0	0	0	0	0	0.00685089	0.0153717
Eif4ebp2	chr10:61432496-61452669	18.8707	14.2801	11.144	20.1852	16.2199	12.487	21.6385	6.62108	10.4608	18.749	7.98701	8.34586	23.911	13.2747	13.9874	20.4746	15.6773	13.2808	10.908	9.79742	11.1774	16.5963	6.79946	2.28096	13.5481	5.37162
Lrrc20	chr10:61475832-61582228	5.97809	6.00992	5.26007	5.93403	5.09655	3.04385	4.55141	3.741	4.28417	4.24478	4.99522	4.16942	8.2491	5.26131	5.81802	5.50796	5.00064	4.88574	4.66267	3.78594	4.13141	4.37788	3.02456	1.98568	4.74998	1.25272
Npffr1	chr10:61595483-61626385	0	0	0	0	0	0	0	0	0	0	0	0	0	0	0.10699	0	0.0910622	0	0	0	0	0.054906	0	0	0.0105399	0.029553
Ppa1	chr10:61648620-61674165	105.987	95.8022	114.68	100.564	106.841	127.893	83.4689	144.751	109.132	86.1107	112.361	84.7731	109.099	124.804	111.991	120.446	122.029	107.303	168.27	165.78	146.729	157.42	174.8	105.766	120.283	26.4182
Sar1a	chr10:61680320-61693297	92.4409	79.4527	98.3357	92.1814	89.3168	118.746	80.7054	121.042	96.4366	91.4649	128.982	96.8218	79.5809	98.5672	89.1118	84.7233	95.7114	92.619	103.013	117.75	110.037	94.3324	102.503	83.1264	97.3751	13.4905
Tysnd1	chr10:61695513-61702773	8.59626	11.5994	12.3056	10.2331	9.84194	13.6454	8.31323	13.7419	9.40974	8.30101	15.6799	10.9785	8.79346	12.8246	10.1462	6.89514	11.9369	10.9142	10.877	12.2379	12.6471	8.48502	9.23441	9.52271	10.715	2.12459
Aifm2	chr10:61715262-61739260	1.99675	3.29618	1.55381	1.89806	2.86341	2.29862	2.00835	1.45692	2.13061	1.6243	2.27917	1.90045	2.05064	2.01888	2.23643	1.84803	2.54898	1.52508	2.18705	1.679	1.7922	2.39633	2.09379	1.60893	2.05383	0.432616
H2afy2	chr10:61738646-61783864	2.33146	6.49503	5.98173	2.90534	7.74218	6.32258	2.39441	7.28368	6.1258	2.28747	6.35111	2.98087	2.3724	7.05237	6.94041	2.49459	6.05266	5.09645	2.55321	6.20033	6.14765	2.45826	3.65566	2.4977	4.69681	2.02003
Mir5108	chr10:61774736-61774821	0	0	0	0	0	0	0	0	0	0	0	0	0	0	0	0	0	0	0	0	0	0	0	0	0	0
Col13a1	chr10:61838497-61979108	0	0	0	0	0	0	0	0	0	0	0	0	0	0	0	0	0	0	0	0	0	0	0	0	0	0
2010107G23Rik	chr10:62107655-62111013	0	0	0	0	0	0	0	0	0	0	0	0	0	0	0	0	0	0	0	0.0519202	0	0	0	0	0.00216334	0.0105982
Neurog3	chr10:62133089-62134763	0	0	0	0.0259687	0	0	0	0	0	0	0	0	0	0	0	0	0	0	0.0476129	0	0	0	0	0	0.0030659	0.0108663
Tspan15	chr10:62185395-62231218	0.807781	0.872547	1.17683	1.29504	1.24487	1.70405	0.746193	1.5193	0.724827	1.10186	1.16203	1.21171	1.0104	1.04046	0.75681	0.940569	0.974839	1.18079	1.02419	1.07808	1.32017	1.37392	1.10917	1.45797	1.1181	0.251264
Tacr2	chr10:62252437-62265990	0	0	0	0.0279547	0	0	0.0527438	0.0426586	0	0.0252317	0	0	0	0.0307306	0	0	0.0535489	0	0.0118957	0	0	0	0	0	0.0101985	0.0180301
Hk1	chr10:62268854-62379908	29.3457	23.8694	17.9336	26.3868	22.878	14.2816	34.5774	12.6081	19.6279	36.0937	17.968	12.1214	28.8779	23.2817	25.504	23.663	22.9067	21.024	17.705	16.251	17.527	21.735	6.81757	4.30805	20.7205	7.68863
2210417K05Rik	chr10:62340606-62349866	1.97589	0.854408	0.224987	0.967704	0.242978	0	1.10682	0	1.17637	1.17249	0.663642	0.699518	1.33536	1.28624	0.990609	0.996574	1.10595	0.530521	1.28156	0.954475	0.907972	1.63314	0.299345	1.38193	0.907853	0.501036
Hkdc1	chr10:62383136-62422457	0	0	0	0.00913013	0	0	0	0	0	0.00832988	0	0	0	0.0167846	0	0.00940247	0.0439343	0	0.0231252	0.0201643	0.0196499	0.0106961	0	0	0.00671737	0.0110572
Supv3l1	chr10:62429377-62449693	14.4509	11.0259	12.1302	16.0782	11.4291	10.2162	13.7844	13.1755	12.5811	14.7112	14.459	11.5034	15.1673	12.1374	11.7833	17.1602	14.5379	11.2969	18.134	11.6983	12.8404	17.4013	14.2267	7.76338	13.3205	2.44927
4930507D05Rik	chr10:62449159-62451353	0.639019	0.655949	0.808138	0.980467	0.999752	1.75745	1.01682	1.02138	1.20667	0.989977	1.65687	0.876508	1.21214	0.997636	1.23793	1.25194	1.19716	0.860154	1.00801	1.4433	1.68042	1.72233	1.51823	0.965539	1.15432	0.326569
Vps26a	chr10:62454842-62486805	70.1256	52.8314	63.9139	77.5517	65.5648	63.8522	71.4188	76.0093	68.4587	75.0528	81.8615	56.514	51.8202	64.8603	57.6487	60.2676	62.7363	50.9658	68.5584	72.3158	63.0649	63.3863	79.7036	38.2395	64.8634	10.2641
Srgn	chr10:62494427-62507755	0	0	0	0.0486356	0	0	0	0	0	0	0	0	0	0	0	0	0.0705052	0	0	0.097469	0.0903481	0	0	0	0.0127899	0.0302694
2510003E04Rik	chr10:62558469-62578457	14.6589	12.9747	13.0972	17.7235	15.2136	14.9188	18.2846	16.0393	14.7759	17.4211	18.1008	12.2676	14.577	14.8911	13.7437	16.6473	14.0235	13.4429	16.4967	13.7062	13.6926	16.3052	10.4601	8.00109	14.6443	2.39489
Ddx21	chr10:62580246-62602298	56.1163	49.2068	44.444	54.6616	65.6417	41.1746	56.4474	38.222	53.8729	61.579	38.401	27.6565	51.2377	61.2173	63.6657	59.6568	78.1733	61.1179	53.4823	54.1131	60.9197	67.223	30.7015	14.1286	51.7942	14.3374
Ddx50	chr10:62616022-62651198	43.1203	35.2835	43.2489	44.8325	40.4298	47.8559	41.6696	53.444	43.0996	51.9005	53.891	39.8697	34.8696	46.5361	38.3088	36.8874	44.2639	33.9101	48.5484	55.2677	46.6363	45.6887	54.6682	34.0873	44.0966	6.66696
Stox1	chr10:62659421-62726099	0	0	0.0298069	0	0	0	0.0104788	0	0	0	0	0	0.0109927	0	0	0	0	0	0	0	0	0	0	0	0.0021366	0.00662516
Ccar1	chr10:62743927-62792368	27.5223	18.7277	17.0537	31.8805	25.0945	14.6402	30.0622	15.3312	19.419	32.3237	19.1579	11.8605	28.46	22.3657	20.6903	36.3054	28.1625	18.8154	26.7572	18.5636	18.0343	27.6093	13.8732	5.04185	21.9897	7.4956
Snord98	chr10:62765578-62765606	0	0	0	0	0	0	0	0	0	0	0	0	0	0	0	0	0	0	0	0	0	0	0	0	0	0
Tet1	chr10:62804569-62880014	0.0965821	0.0218576	0.0942138	0.128417	0.0518933	0.083574	0.161321	0.0767623	0.0922341	0.129845	0.102656	0.118437	0.0821378	0.0642745	0.0402464	0.114833	0.0413248	0.0691254	0.0769955	0.0477518	0.0635648	0.0391046	0.064794	0.0201625	0.0784212	0.0359081
Slc25a16	chr10:62920632-62946494	9.8408	7.07167	9.07037	9.08956	9.0401	7.7273	8.8778	9.58173	7.76975	10.6082	11.125	8.09922	8.92716	8.56464	8.34	8.24339	7.26502	7.4989	8.73868	7.61402	6.78736	8.51945	7.60599	3.80998	8.32567	1.4354
Dna2	chr10:62947028-62974188	4.97992	4.28713	4.49483	3.73927	3.81362	3.50468	3.52929	3.75693	3.6001	3.07053	3.00579	1.92679	5.59165	5.57574	5.55054	4.31429	4.67149	4.15453	5.2473	5.29303	4.5696	5.00198	3.62879	2.08897	4.14153	1.02334
Rufy2	chr10:62980222-63018742	3.71246	2.31461	2.41207	3.96244	2.4628	2.38439	3.33837	2.36295	2.70928	3.84354	3.24135	2.42339	2.71088	2.85978	2.37194	2.94577	2.42709	2.16671	2.75632	2.56433	2.22543	2.52651	2.35157	0.877619	2.66465	0.640873
Hnrnph3	chr10:63014663-63023849	2.96935	2.1584	1.19307	3.76842	3.57872	2.53313	4.65582	3.59175	3.60747	4.91466	2.18279	1.14288	3.20691	2.05952	3.06693	3.64794	3.70582	2.60155	2.6587	3.79846	2.88557	4.6017	1.12234	0.666458	2.92993	1.15261
Pbld2	chr10:63024511-63058812	0.415499	0.329685	0.266615	0.791706	0.697776	0.590317	0.973245	0.45732	0.766641	0.759412	0.966859	0.505638	0.355508	0.72623	0.443378	0.477687	0.502337	0.459713	0.675016	0.706415	0.599853	0.795488	1.17903	1.4629	0.662678	0.280231
Pbld1	chr10:63061616-63077536	2.22568	0.780245	1.32153	2.12573	1.47306	1.64631	1.91946	1.41592	1.16947	1.75227	1.23834	0.613548	1.78484	1.41039	0.811672	1.87846	1.60534	1.15103	3.62249	3.39604	1.86002	2.6019	1.97346	1.87774	1.73562	0.722844
Atoh7	chr10:63100155-63100605	0	0	0	0	0	0	0	0	0	0	0	0	0	0	0	0	0	0	0	0	0	0	0	0	0	0
Mypn	chr10:63115794-63203952	0	0	0	0	0	0	0.00487258	0	0	0	0	0.0271025	0.00503119	0	0	0	0	0	0.00445182	0	0.0136189	0.00632757	0	0	0.00255852	0.00615674
Herc4	chr10:63243796-63317881	19.6307	15.6187	18.8987	20.0689	20.0735	17.7114	18.9892	21.7906	18.5217	21.9117	21.4533	15.9303	16.2866	20.0796	18.2788	16.2775	20.6435	17.7635	19.5419	22.044	22.0521	19.9126	25.728	10.8484	19.169	2.94264
Sirt1	chr10:63319004-63339035	6.40195	6.30621	7.0125	7.44848	8.19968	6.30053	6.53432	6.15144	6.72463	6.37562	7.83588	5.01466	5.06995	8.17672	7.45096	5.86068	8.88595	6.3629	5.05898	6.48419	6.90089	5.14311	6.14355	2.57007	6.43391	1.31453
Dnajc12	chr10:63382442-63408840	0.602309	0.282133	0.5216	0.432783	0.164355	0.576048	0.582152	0	0.199893	0.464182	0.308907	0.367764	0.61291	0.345867	0.305477	0.43905	0.205871	0.19291	1.08378	0.534955	0.403603	0.638047	0.591848	0.281655	0.422421	0.221101
Ctnna3	chr10:63430097-65003667	0.045655	0	0	0.0501387	0	0	0.0117979	0	0	0.0232278	0	0	0.0248598	0.0196987	0	0.0503885	0.0491795	0	0.0495387	0.0460915	0	0.0588903	0	0	0.0178944	0.0224598
Lrrtm3	chr10:63928496-64090255	0	0	0	0	0	0	0	0	0	0	0	0	0	0	0	0	0	0	0	0	0	0	0	0	0	0
1700023F02Rik	chr10:66120608-66124064	0	0	0	0	0.569262	0	0	0	0	0	0	0	0	0.394543	0	0.446369	0	0	0.35531	0	0	0	0	0	0.0735618	0.171355
Reep3	chr10:67009188-67096988	28.3362	15.1477	13.4664	27.2288	15.0471	9.76185	28.8938	8.33366	13.7132	25.8957	11.3411	7.29661	23.4081	18.1048	15.5637	26.2668	14.609	13.1107	18.2886	10.5952	11.5324	17.3828	5.85223	1.83839	15.8756	7.47615
Jmjd1c	chr10:67127257-67256326	9.8831	5.47843	6.29411	10.0777	6.20412	4.55021	11.8161	4.19342	6.31504	10.9096	6.83699	5.03518	8.88901	6.69932	6.05873	11.3268	6.72489	5.6388	5.36423	5.96223	4.9278	4.99426	4.13988	1.2693	6.64955	2.58157
Nrbf2	chr10:67266688-67285281	10.7018	9.77429	11.7199	12.3297	15.5521	14.6438	10.5234	14.8923	11.8554	11.1846	13.4222	9.33469	10.9543	12.7095	12.7289	10.712	13.6869	11.4534	12.1677	14.4101	11.9402	13.7751	12.8421	8.33782	12.1522	1.82112
Egr2	chr10:67537868-67542188	2.22965	1.2633	1.10205	0.694057	1.21476	1.21969	1.07411	0.872641	1.16169	1.40006	1.50654	1.20458	2.92492	2.15339	1.69476	0.83496	1.85063	1.80549	1.24851	1.54854	2.13265	2.12239	1.65858	1.38555	1.51265	0.526861
Ado	chr10:67544510-67548955	26.62	24.4321	24.2008	24.4241	26.0231	21.4218	22.5931	21.5679	24.8722	23.0905	29.186	19.8731	25.2507	31.7046	29.8833	23.6653	31.2891	26.0679	23.2175	23.1726	26.3618	24.728	22.0077	11.493	24.4644	4.10249
Zfp365	chr10:67886104-67912662	10.2762	8.76166	7.88071	10.5164	8.71788	8.06795	10.0462	8.70627	9.38112	11.9203	12.5122	9.43784	9.29068	9.45363	8.49959	8.93965	8.78559	8.62451	9.54056	8.01654	8.30194	8.74581	7.20477	5.15131	9.03247	1.46139
Rtkn2	chr10:67979597-68043864	3.41198	3.00142	3.28851	4.19082	4.35785	2.72974	3.04539	2.8504	3.18053	2.78702	4.11437	2.74962	2.95815	4.08406	2.73349	3.57539	4.18859	3.76208	2.09284	2.59536	2.95411	2.25683	2.42099	1.58265	3.12134	0.725292
Arid5b	chr10:68095592-68278726	21.9745	14.925	14.6156	18.9186	15.5258	11.1701	24.5175	8.8309	11.6307	19.7452	12.4507	9.35781	20.9941	17.4739	18.923	18.8003	15.2673	12.6347	6.80586	10.7163	10.121	6.42984	5.87896	1.21293	13.705	5.79829
4930545H06Rik	chr10:68319064-68321142	0	0	0	0	0	0	0	0	0	0	0	0	0	0	0	0	0	0	0	0	0	0	0	0	0	0
1700040L02Rik	chr10:68430955-68541875	0	0	0	0	0	0	0	0	0	0	0	0	0	0	0	0	0	0	0	0	0	0	0	0	0	0
Tmem26	chr10:68723745-68782654	0.0226731	0	0.0178952	0.0164087	0	0	0.0232256	0	0	0.0225262	0.0287267	0	0.016544	0.0129866	0	0.0164997	0	0	0.0131045	0	0.0278033	0.00972244	0	0	0.00950483	0.0105528
Rhobtb1	chr10:69208551-69291784	1.91237	1.47821	1.35046	2.00368	1.57044	0.933569	2.20765	1.16609	1.20912	1.95492	1.41823	0.979552	1.84253	1.58209	1.77284	1.63563	1.72865	1.39406	1.23714	1.00738	1.23894	1.15469	0.691338	0.350227	1.40916	0.442876
Cdk1	chr10:69336634-69352912	84.3549	72.2055	81.3322	92.0383	98.42	101.448	65.5003	102.626	81.588	65.0162	92.3732	54.7021	80.3315	97.2865	83.2631	101.927	97.4608	91.497	115.658	101.638	93.3908	109.32	108.102	64.6577	89.0057	15.9521
Ank3	chr10:69533707-70027436	4.57554	2.93604	3.22199	3.90198	3.38299	2.97922	5.39672	2.36528	3.28657	5.29213	3.33392	2.5088	4.02145	3.76452	3.59404	4.06705	3.70885	3.118	1.9125	4.25268	3.61965	2.43805	1.96643	0.831485	3.35316	1.04667
Ccdc6	chr10:70097120-70193200	24.5505	17.2164	17.6612	24.9211	21.5862	14.0412	30.4507	12.7312	21.367	30.4886	24.9486	15.974	25.5288	22.5222	20.1736	29.5483	25.229	22.004	17.1177	16.249	18.2012	17.9993	12.8771	4.97658	20.3485	6.16238
2310015B20Rik	chr10:70204666-70219711	0	0	0	0.236327	0	0	0	0	0	0	0	0	0	0.209256	0	0	0	0	0	0	0	0	0	0	0.018566	0.0630272
Slc16a9	chr10:70245275-70285951	0.901695	1.06704	1.20939	0.966184	1.34927	0.71872	0.742007	0.695535	0.878344	0.851784	1.44314	0.92488	1.18803	1.49874	1.32756	1.25925	1.34115	1.08791	0.92561	1.26494	1.01583	0.761887	0.562659	0.537788	1.02164	0.277203
Fam13c	chr10:70440667-70558732	0.569111	0.865793	0.873324	1.06813	1.58203	2.28999	1.18142	1.10861	1.37069	1.50605	0.760266	0.523629	0.90042	0.8877	1.03974	0.64111	0.846214	0.515142	0.972626	0.659117	0.994097	1.12754	0.753391	0.183803	0.967498	0.427141
Phyhipl	chr10:70557685-70599291	0.495235	0.638272	1.58008	0.880952	1.28314	1.79773	1.0931	0.990462	1.42639	1.05783	0.656394	0.868862	0.33152	0.666055	0.794752	0.346839	0.609946	0.645609	0.562946	0.835316	0.681875	0.711182	0.901589	0.215318	0.836308	0.388529
D630013N20Rik	chr10:70601048-70655963	0	0	0	0	0	0	0	0	0	0	0	0	0	0	0	0	0	0	0	0	0	0	0	0	0	0
Bicc1	chr10:70925095-71159634	7.63547	6.82703	5.67173	8.26253	7.32069	5.36426	10.3138	5.07618	7.43302	9.85388	6.80139	4.58593	10.2832	7.03056	8.64484	9.51639	6.84317	5.63497	5.52339	4.81894	5.57311	6.04717	4.33071	1.41563	6.70033	2.11819
C730027H18Rik	chr10:71168736-71182040	0	0	0	0	0	0	0	0	0	0	0	0	0	0	0	0	0	0	0	0	0	0.0244815	0	0	0.00102006	0.00499727
Tfam	chr10:71225476-71238044	13.6558	13.7378	16.2846	14.3559	13.6806	18.5873	11.6654	19.4601	15.0542	14.0118	17.3295	14.2857	11.0509	17.497	14.4529	12.3279	16.2209	13.6018	15.6629	19.8153	18.0044	15.2976	18.3764	10.2095	15.1928	2.61199
Ube2d1	chr10:71254979-71285262	22.5855	20.7061	17.3581	20.099	23.0521	14.913	19.7961	14.1663	21.3602	22.0052	20.0828	12.9562	22.6917	23.3869	19.5476	22.0831	21.1493	21.9826	19.2851	13.3929	15.5676	21.2605	10.5034	5.54812	18.5616	4.57894
Cisd1	chr10:71330493-71344849	38.1936	49.9913	49.2346	39.2362	47.4788	66.7545	37.5629	70.4767	51.1062	34.6117	67.3487	40.3475	49.0807	60.9089	56.4553	44.6771	55.3019	49.2004	64.2744	69.4317	60.7912	61.9181	58.456	45.1564	52.8331	10.8544
Ipmk	chr10:71347792-71385885	18.0427	11.1532	12.286	18.0654	13.025	10.2278	19.0647	12.5466	12.9994	19.8463	16.6605	10.2353	14.3127	13.4782	13.4481	16.6403	14.3444	12.621	16.193	12.4161	13.1575	15.3276	10.3855	5.97799	13.8523	3.22786
1700049L16Rik	chr10:71979884-71980690	0	0	0	0	0	0	0	0	0	0	0	0	0	0	0	0	0	0	0	0	0	0	0	0	0	0
Zwint	chr10:72654894-72669789	48.2432	22.9101	29.7716	48.8241	28.098	31.69	40.0036	31.7451	27.0098	42.5907	34.7396	21.6963	48.323	34.2379	28.7393	45.3288	28.6475	24.2929	43.7201	36.1412	28.7342	46.4491	28.4596	15.1704	33.9819	9.48796
A330049N07Rik	chr10:72973302-73086705	0.0492118	0	0	0	0.0472245	0	0.0255625	0.0422997	0.0393886	0	0	0	0	0	0	0	0.054156	0	0.0208544	0.0379606	0.0352599	0	0.0568751	0	0.017033	0.0218393
Pcdh15	chr10:73821866-74649732	0	0.0208992	0.0179621	0.0155279	0.046752	0	0.00367286	0.0251614	0.0183335	0.0107056	0.020909	0	0.00770577	0.0193008	0.00860153	0.00391709	0	0.0297454	0.0188104	0.00747761	0.0278841	0	0.0116998	0	0.0131278	0.0120051
Rtdr1	chr10:74957476-75032586	0.0247589	0	0	0	0	0	0	0	0	0	0	0	0.0521174	0	0	0	0	0	0	0	0	0	0	0	0.00320318	0.0115777
Gnaz	chr10:74967230-75015877	0.805232	2.00877	1.31271	0.731117	1.32352	1.25594	0.607718	1.42935	1.19899	0.907656	1.70235	1.31711	0.756058	1.4527	1.44298	0.673449	1.56741	0.849504	0.583097	1.3395	1.35392	0.790211	1.25739	1.2377	1.16268	0.374969
Rab36	chr10:75037088-75054100	0.486184	0.634188	0.621358	0.495106	0.479978	0.41354	0.65	0.502963	0.497357	0.683126	0.630424	0.595524	0.261592	0.455605	0.668177	0.421019	0.294966	0.346495	0.354167	0.340235	0.331336	0.439607	0.392966	0.0979769	0.462245	0.147398
Bcr	chr10:75060895-75184923	14.448	11.5627	10.4806	14.0985	11.5106	9.10729	17.5164	7.08174	11.6015	14.8927	11.6187	8.40805	13.5153	12.6426	11.9011	12.4093	12.1794	10.8646	7.32896	8.77996	9.73994	7.9767	5.98783	2.75554	10.767	3.2337
Specc1l	chr10:75212072-75312400	15.3261	11.8766	11.7391	16.0335	13.2472	8.98837	16.3811	8.59058	13.808	16.4309	15.5335	12.5918	16.1341	13.2099	12.6956	17.5702	13.8747	12.3765	10.6523	9.40188	10.9957	10.0618	8.6971	4.57882	12.5331	3.16785
Adora2a	chr10:75316942-75334788	0	0	0	0	0.0531668	0.0830335	0	0	0.0419603	0	0	0	0.0148287	0	0.0353892	0	0	0	0	0.121865	0.040239	0.0185265	0	0.257784	0.027783	0.0581208
Gm5779	chr10:75352054-75352961	0	0	0	0	0	0	0	0	0	0	0	0	0	0	0	0	0	0	0	0	0	0	0	0	0	0
Upb1	chr10:75407033-75440195	0	0	0	0	0	0	0	0	0	0	0	0	0	0	0	0	0	0	0	0	0	0.0277663	0	0	0.00115693	0.00566777
4933407G14Rik	chr10:75449509-75463104	0	0	0	0	0	0	0	0	0	0	0	0	0	0	0	0	0	0	0	0	0	0	0	0	0	0
Gucd1	chr10:75506813-75517322	5.70326	6.80649	8.00851	5.84499	7.50551	8.0816	5.42349	9.35766	8.35812	5.88794	9.88912	9.32031	6.49713	7.83743	7.81066	6.3913	6.63127	7.57964	7.62626	8.61987	8.6198	7.43618	9.25243	8.61938	7.62951	1.26526
Snrpd3	chr10:75518041-75535440	55.2179	52.6132	41.3243	59.2637	57.4591	73.369	54.6739	58.5694	47.9422	53.7791	18.592	20.5512	74.3265	54.0508	62.5654	68.2903	60.7297	50.116	81.947	71.9962	70.8251	88.3602	31.9632	20.7201	55.3852	18.5054
Fam211b	chr10:75550124-75560330	0.013588	0	0.0223364	0.00736773	0	0.0362416	0	0.0206201	0	0	0.0158095	0	0.0143528	0	0	0	0.0129335	0	0	0	0.01736	0.00876761	0	0	0.00705739	0.00996204
Ggt1	chr10:75573592-75586182	0.0151296	0.0647161	0.0501069	0.0162142	0.108251	0	0.0155905	0.0469305	0.0864439	0.028992	0	0	0.0470857	0	0.0723725	0.0333419	0	0.0600589	0.014064	0	0.0405677	0	0	0	0.0291611	0.0318119
Ggt5	chr10:75589380-75616968	0	0	0	0	0	0	0	0	0.021048	0	0	0	0	0.0171563	0	0	0.0144751	0	0	0	0	0	0	0	0.00219497	0.00601178
Susd2	chr10:75636618-75644008	0.137857	0.196321	0.142126	0.0554774	0.258167	0.0577279	0.0722783	0.145086	0.270092	0.0795567	0.145125	0.116814	0.0380916	0.216655	0.0986135	0.080636	0.19896	0.0826836	0.0609789	0.114748	0	0.0482438	0.0960794	0.0855183	0.116577	0.0696891
Cabin1	chr10:75646109-75764357	10.6919	8.10496	7.66904	10.8985	8.00861	7.58081	12.2712	5.35508	7.31997	10.9182	7.28087	6.84046	9.87141	9.23958	8.5799	9.46512	8.44787	8.07078	4.88592	7.45349	6.62441	6.00685	4.50613	2.62529	7.86318	2.24825
Ddt	chr10:75771232-75773374	22.1302	31.4427	37.2996	21.277	33.7043	50.6508	22.3623	43.3486	37.285	20.9988	39.9558	29.4921	34.8639	44.9197	47.0437	31.0048	34.2872	40.9472	42.1831	40.761	38.8183	46.3121	32.9054	25.4863	35.395	8.64235
Gstt3	chr10:75774121-75781414	3.05129	3.57644	4.77813	3.6589	3.16045	3.83626	2.92642	3.46	3.02875	3.53864	4.25166	3.46547	3.62947	4.40556	3.40214	3.22994	2.90451	2.30294	3.21302	1.95402	2.44373	3.7158	3.58071	3.0846	3.35829	0.634288
Gstt1	chr10:75783812-75798584	4.2025	11.5713	13.5445	4.81178	12.3744	15.7854	5.64889	19.4666	17.225	6.85454	19.723	14.0359	4.57118	14.454	15.3843	3.89303	12.7916	13.7371	7.78081	13.4091	14.5035	6.62293	8.62073	10.237	11.302	4.85886
Gstt4	chr10:75814943-75822543	0.13355	0.271963	0.329795	0.0483759	0.230225	0.179295	0	0	0	0	0.0795447	0	0.0925862	0.701235	0.550123	0.197267	0.196316	0.125179	0.115967	0.724389	0.17297	0	0	0	0.172866	0.212784
Gstt2	chr10:75831844-75834881	0.0302723	0	0	0.032573	0	0	0.063403	0	0	0	0	0	0	0	0	0.0336842	0	0	0.0562095	0.071646	0	0.0385218	0	0	0.0135962	0.0232865
Mif	chr10:75859352-75860250	921.78	920.722	775.292	1002.45	982.959	808.856	1068.37	971.46	899.107	1067.92	954.842	660.36	1212.66	1138.63	1101.55	1082.85	1118.88	1095.09	1410.99	1130.48	1237.56	1876.86	1026.07	1092.69	1064.93	234.199
Derl3	chr10:75893397-75895941	0.0541826	0	0	0.145815	0	0	0.0827972	0.0914569	0	0.0516983	0.132015	0.156792	0.0278312	0.0662298	0.0691299	0	0	0	0.0508778	0.242313	0.157493	0.034823	0	0	0.0568106	0.0672128
Smarcb1	chr10:75896768-75921614	34.8533	38.0737	34.079	36.9403	36.2145	31.9102	34.1209	33.4037	40.3778	38.8332	38.7098	34.6602	38.7711	45.81	41.5909	32.5069	40.7761	40.5887	36.7529	35.6087	36.8417	44.6579	27.1006	25.3323	36.6048	4.77955
Mmp11	chr10:75923223-75932463	6.27332	9.45729	8.46709	6.34783	9.18949	7.97214	5.97361	6.25243	7.61018	4.81532	6.32326	6.6225	7.4529	8.14852	9.62004	5.68885	8.09368	6.57951	5.14493	6.18312	5.99701	4.4368	3.22717	2.38332	6.59418	1.82973
Chchd10	chr10:75935572-75937734	0.128678	0	0.179788	0.0915685	0	0	0.0445942	0.170088	0.156344	0.0391392	0.121916	0.267927	0.174138	0	0.409454	0.0478498	0.114478	0	0.0439678	0	0.310179	0.0567308	0	0	0.0982017	0.11114
Vpreb3	chr10:75948311-75949646	0	0	0	0	0	0	0	0	0	0	0	0	0	0	0	0	0	0	0	0	0	0	0	0	0	0
Gm5134	chr10:75954513-76009589	0	0	0	0	0	0	0	0	0	0	0	0	0	0	0	0	0	0	0	0	0	0.019612	0	0	0.000817167	0.00400328
Zfp280b	chr10:76032611-76042969	14.5626	7.29385	7.50583	14.6369	8.79079	6.84225	16.2382	5.75968	8.73985	16.4363	9.38829	5.6066	13.3491	9.87024	9.15329	15.4789	10.1003	8.49357	11.0469	8.24582	8.15802	12.6132	6.48267	2.87009	9.90264	3.66241
Slc5a4b	chr10:76058620-76111018	0	0	0	0	0	0	0	0	0	0	0	0	0.0481818	0.037887	0	0	0	0	0	0.0870818	0	0	0	0	0.00721461	0.020946
Slc5a4a	chr10:76147450-76189265	0	0	0	0	0	0	0	0	0	0	0	0	0	0	0	0	0	0	0	0	0	0	0	0	0	0
Prmt2	chr10:76207221-76237865	10.9179	15.9901	13.3881	11.2226	14.2722	16.9108	9.50684	17.6365	12.5579	10.7031	15.1533	10.6762	11.771	14.0237	13.426	9.82654	14.6294	13.1386	15.2277	15.9399	14.5366	15.1631	17.2712	12.8838	13.6155	2.35907
Mir678	chr10:76207325-76207409	0	0	0	0	0	0	0	0	0	0	0	0	0	0	0	0	0	0	0	0	0	0	0	0	0	0
S100b	chr10:76253835-76261319	0.116135	0	0.168411	0.127241	0.0571921	0.362284	0.16792	0.156131	0.192609	0.211353	0	0.0933587	0.176985	0.156833	0.0390813	0.07692	0.0980507	0.0619717	0.040321	0.138188	0.303035	0.0295195	0	0	0.115564	0.0944869
Dip2a	chr10:76263048-76345291	8.68915	11.8353	11.0566	8.49068	11.6704	8.33374	10.2096	6.70624	10.8882	8.58413	12.446	8.97516	10.9652	12.1673	12.5577	9.65451	12.0509	10.753	5.21924	7.75422	8.41698	5.19449	6.38109	3.58417	9.27433	2.52767
Pcnt	chr10:76351253-76442912	7.07706	3.50985	2.93328	7.10043	3.70218	4.86283	7.74766	3.7027	2.89412	6.28596	2.77186	1.96052	7.3843	3.98857	4.03932	8.38262	4.21164	3.20805	1.91743	5.19872	4.05843	2.39501	1.56309	0.459809	4.22314	2.13161
1700094J05Rik	chr10:76389014-76401507	0.612401	0	0.196317	0.720763	0.191633	0.601917	0.673296	0.61765	0.163901	0.748848	0	0	1.21724	0.389935	0.328306	1.09856	0.273643	0.517015	0.164064	0.536569	0.216101	0.295196	0	0.18183	0.406049	0.33426
2610028H24Rik	chr10:76449080-76461218	0	0	0	0	0	0	0	0	0	0	0	0	0	0	0	0	0	0	0	0	0.042462	0.0181957	0	0	0.0025274	0.00928018
Ybey	chr10:76459566-76469114	2.75482	2.27071	2.81137	3.33105	3.02251	3.33845	3.1929	3.19159	2.68433	3.21188	3.69832	2.04557	3.29806	3.01407	2.72606	3.23153	3.47229	2.98498	3.18381	3.24238	3.05925	3.3892	3.15302	3.12157	3.05957	0.367765
Mcm3ap	chr10:76468970-76515857	11.7009	9.37776	8.72538	13.0305	10.4694	6.98737	14.2788	6.58932	9.50215	12.8955	9.35247	6.20348	13.5767	9.83066	10.4434	15.9292	11.2843	8.83595	7.85778	8.28187	8.57973	8.05243	5.96376	2.06911	9.57575	3.06587
Lss	chr10:76531626-76553934	152.251	54.502	56.6415	152.055	63.9005	50.0135	154.951	56.4664	88.8729	163.656	155.195	137.639	160.504	51.5212	50.3505	138.455	61.7502	61.7565	128.428	55.9376	67.6359	139.542	64.6283	53.4717	96.6719	45.7483
4930483K19Rik	chr10:76545870-76562226	0.87566	0.422271	0.531714	1.42813	0.438841	1.04668	0.889462	0.957164	1.19267	0.986317	1.77657	1.62334	0.911421	0.879155	0.500562	0.812224	0.62974	0.946782	0.847494	0.705288	0.714464	1.05066	1.21835	0.419909	0.908536	0.357319
Spatc1l	chr10:76562271-76570200	0.0542681	0.114878	0	0	0	0.145964	0.0562792	0.0811756	0	0.0262491	0.0601806	0	0.0561154	0	0	0.0298704	0.0524196	0.106303	0.0507119	0.0721576	0.141726	0.138138	0.118354	0.456993	0.0734076	0.0955699
Ftcd	chr10:76575647-76590338	0.0130308	0	0	0	0	0	0	0	0	0	0	0	0.0140219	0	0	0	0	0	0	0	0.0293258	0.0166477	0	0	0.00304276	0.00746401
Col6a2	chr10:76595755-76623404	63.0836	62.0968	49.7938	54.0512	55.5624	42.8511	69.9992	37.7104	57.924	68.4919	62.6331	50.4074	69.2312	50.4143	59.4083	46.8561	49.0795	44.3685	30.9937	35.3645	40.8365	40.1041	22.4992	19.6235	49.3077	13.9211
Col6a1	chr10:76708791-76726044	103.189	96.7865	83.759	89.3502	88.0195	70.9784	119.037	61.9167	95.0856	124.362	110.098	87.0041	112.47	82.1299	91.9711	73.4665	73.6775	75.4467	52.0168	54.9917	62.8463	67.5931	35.2668	27.3727	80.7848	24.6597
Pcbp3	chr10:76761853-76961947	11.7558	11.1804	10.019	9.60464	9.64661	8.24516	9.64085	7.06252	9.31592	9.43075	9.75139	8.30063	13.7422	13.3956	11.225	7.65328	11.4959	11.5841	7.20476	7.9484	9.19521	9.32931	6.4741	5.09202	9.51223	2.1013
Gm10787	chr10:77011994-77022214	0	0	0	0	0	0	0	0	0	0	0	0	0	0	0	0	0	0	0	0	0	0	0	0	0	0
Slc19a1	chr10:77032738-77050432	23.678	22.949	22.3702	21.8723	22.4852	23.9737	17.4337	21.8826	21.1064	19.6179	21.6914	16.2717	25.3073	25.6757	26.2578	22.4885	27.0411	28.2596	23.143	23.805	25.9819	26.5184	18.6418	17.7332	22.7577	3.17735
Col18a1	chr10:77052178-77166530	0.701708	1.13549	1.18037	0.731414	1.13768	0.902189	0.706326	1.00687	1.05165	0.881408	1.22704	0.909181	0.895191	1.01081	1.0232	0.59859	0.957737	0.629977	0.496262	0.688253	0.802207	0.644143	0.433782	0.52918	0.845027	0.228168
Gm10941	chr10:77257772-77259223	0.284315	0	0	0.0759827	0	0	0.0758825	0.17486	0	0.0674164	0.131262	0	0.0757867	0.137226	0	0.0795678	0.354959	0.245648	0.600032	0.320653	0.321636	0	0.244849	0	0.13292	0.156621
Pofut2	chr10:77259299-77269586	40.3327	28.0614	32.9345	36.5631	29.3776	29.9049	33.1904	28.9943	29.3123	35.2123	36.7917	30.5451	54.4484	32.5272	34.0059	37.85	29.9795	31.1332	38.4301	30.3806	27.9569	41.4944	25.0854	27.9338	33.4352	6.1983
Adarb1	chr10:77290726-77418273	2.3134	2.33661	2.85332	2.50752	2.72612	1.97376	2.75147	1.69634	2.47997	2.96205	2.65864	1.93377	3.34172	3.6407	3.56482	2.90897	3.78877	3.07581	2.5701	2.58363	2.93541	2.40311	2.3838	1.33191	2.65507	0.593377
Gm17769	chr10:77418375-77420939	0.134101	0.190831	0.163466	0.22721	0.10147	0.160528	0.308556	0.33838	0.0852036	0.435387	0.128515	0.0526479	0.210882	0.141738	0.299016	0.213514	0.174115	0.360311	0.369881	0.327601	0.278978	0.188397	0.255143	0.221455	0.223639	0.0990351
Fam207a	chr10:77486654-77515813	14.7336	18.3222	18.659	15.0717	21.6864	22.1908	13.6343	20.9773	18.2441	15.4119	18.5259	14.3539	19.3387	21.5636	20.6052	15.8549	22.2688	21.9314	20.5103	23.8851	23.8148	24.1501	20.5053	15.7457	19.2494	3.26518
Itgb2	chr10:77530347-77565674	0.803481	1.11688	1.2635	0.924829	0.932427	0.996639	0.759233	0.941955	0.943838	0.870842	1.05741	1.50084	0.613105	1.20061	1.16383	0.583643	1.01756	0.774624	0.949459	1.07318	1.18352	0.893544	0.976401	0.592542	0.963912	0.218366
Pttg1ip	chr10:77581766-77598732	91.5888	96.2114	104.025	95.5603	108.847	109.272	81.2755	111.185	96.3015	90.9131	116.369	87.7176	91.0195	99.3315	94.3424	89.2391	92.5994	85.6925	98.4439	92.9904	91.2514	95.6777	83.1834	65.5733	94.5254	10.7539
Sumo3	chr10:77606233-77618331	33.7024	45.9118	49.5273	40.0504	51.7855	77.1006	29.2359	75.1253	50.522	29.7262	46.8237	31.145	42.4977	50.218	49.2534	37.8444	52.0622	45.368	48.8919	76.7927	60.7337	44.3977	59.3136	42.2584	48.762	13.4559
Ube2g2	chr10:77622320-77645990	28.1318	28.0913	24.647	29.1848	27.3205	34.0596	21.2552	33.7808	23.8957	23.0874	23.3946	13.9872	36.8449	32.5205	29.7907	29.7896	29.8133	29.1887	42.4552	33.9998	31.2158	38.4617	28.9535	19.4061	28.8865	6.31675
Mir1930	chr10:77641223-77641307	0	0	0	0	0	0	0	0	0	0	0	0	0	0	0	0	0	0	0	0	0	0	0	0	0	0
Gm19402	chr10:77689956-77690757	0	0	0	0	0	0	0	0	0	0	0	0	0	0	0	0	0	0	0	0	0	0	0	0	0	0
Gm10272	chr10:77706586-77706986	0	0	0	0	0	0	0	0	0	0	0	0	0	0	0	0	0	0	0	0	0	0	0	0	0	0
Gm10024	chr10:77711456-77712009	0	0	0	0	0	0	0	0	0	0	0	0	0	0	0	0	0	0	0	0	0	0	0	0	0	0
Gm10142	chr10:77715806-77716169	0	0	0	0	0	0	0	0	0	0	0	0	0	0	0	0	0	0	0	0	0	0	0	0	0	0
Krtap12-1	chr10:77720585-77721256	0	0	0	0	0	0	0	0	0	0	0	0	0	0	0	0	0	0	0	0	0	0	0	0	0	0
Gm10100	chr10:77726485-77726848	0	0	0	0	0	0	0	0	0	0	0	0	0	0	0	0	0	0	0	0	0	0	0	0	0	0
Gm3238	chr10:77770632-77771325	0	0	0	0	0	0	0	0	0	0	0	0	0	0	0	0	0	0	0	0	0	0	0	0	0	0
Gm19668	chr10:77798386-77799133	0	0	0	0	0	0	0	0	0	0	0	0	0	0	0	0	0	0	0	0	0	0	0	0	0	0
Gm2696	chr10:77814681-77815404	0	0	0	0	0	0	0	0	0	0	0	0	0	0	0	0	0	0	0	0	0	0	0	0	0	0
Krtap10-4	chr10:77826168-77827070	0	0	0	0	0	0	0	0	0	0	0	0	0	0	0	0	0	0	0	0	0	0	0	0	0	0
Krtap10-10	chr10:77835946-77837251	0	0	0	0	0	0	0	0	0	0	0	0	0	0	0	0	0	0	0	0	0	0	0	0	0	0
Gm10318	chr10:77852858-77853788	0	0	0	0	0	0	0	0	0	0	0	0	0	0	0	0	0	0	0	0	0	0	0	0	0	0
Gm3285	chr10:77861974-77862638	0	0	0	0	0	0	0	0	0	0	0	0	0	0	0	0	0	0	0	0	0	0	0	0	0	0
1700009J07Rik	chr10:77893419-77896111	0	0	0	0	0	0	0	0	0	0	0	0	0	0	0	0	0	0	0	0	0	0	0	0	0	0
Lrrc3	chr10:77897575-77902536	0	0	0	0.0171049	0	0	0	0	0	0	0	0	0.00827847	0	0	0	0	0	0	0	0	0.0100794	0.0320474	0	0.00281292	0.00751763
Trpm2	chr10:77907721-77969872	0	0	0	0	0	0	0.00464163	0	0	0	0	0	0	0	0	0	0	0	0	0	0	0.00566077	0	0	0.000429267	0.00146208
1810043G02Rik	chr10:77978649-77985438	6.48037	6.63494	9.0588	6.67798	7.41517	6.61412	6.91418	9.66617	7.86799	5.68093	7.66982	7.67657	8.42796	6.85111	7.12973	6.85157	6.52718	7.06592	8.36783	9.18045	7.97503	7.36764	8.40323	6.63759	7.46426	0.99015
Pfkl	chr10:77986948-78009796	51.5916	39.1072	32.7798	64.9861	42.7279	29.4098	74.5402	36.1005	45.5283	71.0054	42.9619	34.8659	68.4778	45.2005	47.343	66.1632	50.7567	50.1259	69.3516	46.9982	52.4198	83.9995	31.2208	28.3304	50.2497	15.6785
Aire	chr10:78030021-78043610	0	0	0	0.0155581	0	0	0	0	0	0	0	0	0	0	0	0	0	0	0.0137971	0	0	0.0374433	0	0	0.00278327	0.00846604
Dnmt3l	chr10:78042286-78063615	0.141391	0.472075	0.31296	0.127341	0	0.518987	0.07437	0.116409	0.0536828	0.16257	0.264578	0.512113	0.0501008	0.130306	0.218077	0.288441	0.110871	0.294918	0.233352	0.567746	0.348389	0.32558	0.169473	0.142609	0.234847	0.159628
Icosl	chr10:78069367-78079525	0.240612	0.119929	0.565052	0.238388	0.274119	0.108454	0.334729	0.247227	0.397374	0.335662	0.602963	0.27504	0.259581	0.434587	0.508485	0.27603	0.311325	0.374086	0.254433	0.407088	0.257779	0.356517	0.310594	0.271079	0.323381	0.119831
D10Jhu81e	chr10:78162066-78169768	16.6813	22.6501	28.7736	18.0227	26.4	37.8172	16.5906	34.3789	27.1378	16.7878	30.0747	24.6803	15.2092	23.4421	22.8261	16.2326	20.8774	21.3759	22.587	28.5314	25.236	20.5908	24.3236	19.6028	23.3679	5.80064
Pwp2	chr10:78170909-78185149	21.288	22.3382	21.9015	21.2198	23.9132	16.309	20.4986	18.4661	22.1787	21.2039	27.7146	23.807	26.3613	25.8983	25.7264	27.2743	28.6286	27.2827	24.9514	23.9377	26.7966	27.6004	22.2389	17.5103	23.5436	3.4024
Trappc10	chr10:78186725-78244642	15.9472	13.3898	13.7442	15.571	15.0836	10.2807	14.29	9.97976	13.1173	14.3728	16.3765	13.6149	20.1992	17.0789	14.7267	16.1527	15.1799	13.734	12.2732	10.8206	12.4802	13.1302	10.7863	6.44027	13.6987	2.80261
Agpat3	chr10:78271562-78351700	9.78393	14.7588	16.682	10.9712	18.0774	15.397	11.3334	18.0485	18.7741	12.019	18.3689	12.69	9.69544	14.7338	14.1298	9.33685	15.3249	13.5621	11.5157	16.4836	16.4001	12.2631	13.5061	10.9745	13.9513	2.93072
Rrp1	chr10:78400361-78413043	45.8047	47.7795	42.829	47.097	55.0113	40.6577	45.7065	40.7706	45.88	46.23	45.6096	31.5111	50.2189	49.1112	52.405	48.365	55.7089	49.2571	47.7903	49.1477	47.4717	51.5762	30.4497	28.9214	45.6379	6.97035
Cstb	chr10:78425669-78427622	144.651	159.502	180.792	117.022	149.087	192.061	102.658	198.141	153.689	102.021	169.515	125.021	120.553	195.551	184.164	118.966	145.635	142.648	194.432	187.884	157.022	176.383	173.018	121.744	154.673	30.863
Pdxk	chr10:78436746-78464948	16.23	20.3964	18.6649	17.4722	20.9137	17.1019	19.1075	15.8469	22.8243	18.9081	19.6911	16.5584	18.5327	20.8934	21.1916	19.3584	22.6304	21.1987	15.6422	16.8367	20.4511	16.6888	13.6384	8.9107	18.3204	3.09253
Ilvbl	chr10:78574499-78584502	12.6234	18.3212	19.1333	12.6324	20.4142	21.1577	11.1782	23.9462	18.2207	12.5832	21.231	16.1892	13.5187	18.0249	16.6515	11.9963	18.263	17.384	15.567	18.3938	17.7037	14.7075	18.1697	15.6034	16.8173	3.28041
Syde1	chr10:78584502-78591964	29.3525	29.439	25.8512	26.9307	25.3571	21.0103	29.4996	17.0643	24.7302	28.9005	27.1696	22.9693	33.758	30.2304	29.7584	23.333	28.1554	24.2526	18.3726	17.9986	21.9708	21.6299	13.0961	9.96923	24.2	5.79439
Olfr1357	chr10:78611668-78618074	0	0	0	0	0	0	0	0	0	0	0	0	0	0	0	0	0	0	0	0	0	0	0	0	0	0
Casp14	chr10:78711994-78718293	0.363125	0.344865	0.264811	0.268566	0.374932	0.301023	0.171668	0.208002	0.12731	0.182613	0.192911	0.0653046	0.5235	0.429479	0.255969	0.361687	0.300418	0.161335	0.403611	0.090971	0.0565897	0.313212	0.100497	0	0.244267	0.133468
Ccdc105	chr10:78746923-78753067	0.0177708	0	0	0.0192815	0	0	0.0186877	0.0599761	0	0.0171637	0	0	0	0	0.046736	0	0	0	0.0168013	0	0.0526767	0	0	0	0.0103789	0.0181594
Slc1a6	chr10:78780495-78814825	0.0404216	0	0	0	0	0.0883085	0	0	0	0	0	0	0	0	0	0	0	0	0.0184984	0	0	0	0	0	0.00613452	0.0196395
Olfr1356	chr10:78846950-78847913	0.0537076	0	0	0	0	0	0.0543331	0	0	0	0	0	0	0.0970609	0	0	0	0	0	0	0	0	0	0	0.0085459	0.0242313
Olfr1355	chr10:78875548-78880106	0.170803	0.106587	0	0.280967	0.0943706	0.299236	0.170542	0.259959	0	0.171904	0.0773219	0.144667	0.183225	0.134934	0	0.0462001	0.0540604	0.100463	0.0359523	0	0	0	0	0	0.097133	0.0961954
Olfr1354	chr10:78916841-78917936	0.0525974	0	0	0.0580229	0	0	0.107048	0	0	0.161317	0	0	0	0	0	0	0	0	0	0	0	0	0	0	0.0157911	0.0404491
Olfr8	chr10:78955206-78956139	0.0585938	0	0	0.129249	0	0	0	0	0	0	0	0	0.126681	0.0888351	0	0	0	0	0	0.101179	0	0	0	0	0.0210224	0.0435934
Olfr1353	chr10:78963308-78970612	0.115697	0.0942221	0	0.170922	0.0832045	0.134751	0.0392814	0	0	0.0794451	0	0	0	0.0598874	0.116007	0.042154	0.0957372	0.0890777	0.0326579	0.068971	0	0.0499831	0	0	0.0529999	0.0516008
Olfr1352	chr10:78981049-78984721	0	0	0.090587	0.0973207	0	0	0.133527	0.171169	0	0.0890125	0	0	0.145446	0.0671517	0.0642485	0	0	0	0.0375762	0.0761413	0	0	0.115736	0	0.0453298	0.0566491
Olfr1351	chr10:79017323-79018283	0	0	0	0	0	0	0	0	0.102156	0	0	0	0	0	0	0	0	0	0	0	0	0	0	0	0.0042565	0.0208525
Olfr57	chr10:79034722-79035802	0	0	0	0	0	0	0	0	0	0	0	0	0	0	0	0	0	0	0	0	0	0	0	0	0	0
2610008E11Rik	chr10:79064373-79097600	6.00842	7.26062	8.4194	7.49096	9.12059	8.46827	7.17553	10.0278	8.65215	8.0759	7.94062	6.73561	5.24617	6.45673	6.09401	5.68207	6.48901	4.92206	4.66539	7.11582	5.63205	3.99842	5.57681	2.29772	6.64801	1.76949
Vmn2r80	chr10:79148815-79194933	0	0	0	0	0	0	0	0	0	0	0	0	0	0	0	0	0	0	0	0	0	0	0	0	0	0
Vmn2r81	chr10:79247776-79294535	0	0	0	0	0	0	0	0	0	0	0	0	0	0	0	0	0	0	0	0	0	0	0	0	0	0
Vmn2r82	chr10:79356590-79396766	0	0	0	0	0	0	0	0	0	0	0.0299311	0	0	0	0	0	0	0	0	0	0	0	0	0	0.00124713	0.00610966
Vmn2r83	chr10:79468957-79492154	0	0	0	0	0	0	0	0	0	0	0	0	0	0	0	0	0	0	0	0	0	0	0	0	0	0
Ppap2c	chr10:79526428-79533787	2.12955	8.94905	11.9671	2.04831	11.2968	14.4265	1.57576	13.8826	11.1471	1.73222	8.96895	6.25155	1.84702	11.5688	12.5575	1.76769	12.5237	11.4797	2.43335	13.8224	12.9534	2.55746	9.68554	11.8705	8.31011	4.86823
Mier2	chr10:79540244-79555091	10.9592	10.0401	10.0494	9.48915	9.72124	10.6768	8.62187	10.9082	10.6449	8.32033	9.75085	8.73481	14.5503	10.4065	11.2543	9.52431	10.5846	11.4578	10.256	11.4278	10.3175	11.191	9.86019	13.6337	10.5159	1.39785
Theg	chr10:79576476-79587136	0	0	0	0	0	0	0	0	0	0	0	0	0	0	0	0	0	0	0	0	0	0.0312351	0	0	0.00130146	0.00637584
C2cd4c	chr10:79606853-79614025	0	0	0.0789762	0.0287494	0.0167142	0	0	0.0149199	0	0.00516386	0	0.0528701	0.0114883	0	0.0111955	0.00596884	0.00931758	0	0.00499719	0	0	0.00690523	0	0	0.0103028	0.018988
Shc2	chr10:79617937-79637918	1.51103	2.21652	2.27844	1.3592	1.93569	2.17715	1.19138	2.18986	2.1436	1.61345	2.01242	1.56041	1.91224	2.51752	2.33985	1.31977	2.31247	2.32415	1.43442	2.12208	1.92348	1.92528	1.79669	1.86969	1.91612	0.370376
Odf3l2	chr10:79639525-79645738	0	0	0	0	0	0	0	0	0	0	0	0	0	0	0	0	0	0	0.0193813	0	0	0	0	0.259007	0.0115995	0.0528456
Madcam1	chr10:79664573-79668536	0.1371	0.424838	1.26677	0.337171	0.594908	0.264998	0.280234	0.383191	0.696449	0.527688	0.324199	0.291307	0.157974	0.861179	0.796478	0.105753	0.333405	0.585568	0.185418	0.589068	0.839632	0.402853	0.693969	0	0.461673	0.295007
Tpgs1	chr10:79669409-79676126	15.3708	20.5647	18.5336	13.5856	24.9111	32.9903	12.5684	27.3324	21.9918	12.979	16.6412	12.9271	14.1667	22.8699	25.4787	16.4358	21.8783	21.0207	26.0371	30.2866	26.6576	21.5037	26.7099	26.0938	21.2306	5.91858
Cdc34	chr10:79682194-79688398	42.242	72.1031	67.801	42.5096	68.4219	98.4137	37.6352	94.994	64.2109	37.8471	64.5307	48.8373	49.8361	68.1138	73.1781	53.4631	62.496	67.5558	91.3857	102.579	84.6451	83.8699	90.6198	83.2287	68.7716	19.5694
Gzmm	chr10:79689019-79695260	0.167123	0.0997676	0.0821545	0.207586	0.406169	0.384154	0.173148	0.369775	0.202988	0.117308	0.269888	0.292741	0.152123	0.10541	0.109586	0.185087	0.182364	0.0916537	0.152017	0.440851	0.184314	0.244616	0.773733	0.39514	0.241237	0.157706
Bsg	chr10:79704357-79711979	404.187	432.067	497.563	438.623	446.882	592.37	402.155	606.389	481.372	455.249	511.039	428.163	437.569	478.693	466.365	452.613	440.888	469.203	712.654	628.325	561.599	686.767	612.095	506.969	506.242	88.8725
Hcn2	chr10:79716633-79736108	0.0462046	0.174184	0.0418732	0.0247178	0.0481109	0.0750348	0.0366363	0	0	0.0212447	0	0	0.0349491	0.0916995	0.0317598	0.0775199	0.054188	0.0541884	0.0118644	0.109985	0.0726306	0.0153671	0.0568822	0	0.04496	0.0414778
Polrmt	chr10:79736124-79746581	8.22999	9.36046	7.21792	8.42728	10.2672	8.2782	7.66541	7.40974	9.52157	8.50423	8.5485	8.40199	10.4212	9.66614	9.36742	8.03782	9.61059	8.45007	6.44866	7.52699	7.80219	7.29775	5.79503	6.00162	8.26075	1.23535
Fgf22	chr10:79755118-79756961	0.419904	0	0	0.294662	0	0	0.149839	0	0	0	0	0	0	0	0	0	0	0	0.134069	0.303006	0	0.173086	0	0	0.0614403	0.12064
Rnf126	chr10:79758514-79766952	32.3767	36.1101	27.4384	31.2283	35.1215	40.0312	30.1672	37.7607	30.7289	31.1434	35.0532	20.2553	39.3449	43.0504	42.5181	28.8133	39.5811	36.8426	29.466	43.764	46.3366	48.8633	31.175	32.441	35.4005	6.70719
Fstl3	chr10:79777273-79782630	0.0317682	0	0	0	0	0	0.016237	0	0	0	0	0	0.0163986	0	0.0426482	0	0.0359026	0	0.0150204	0	0.0477343	0.0206698	0	0	0.00943246	0.0153874
Prss57	chr10:79781473-79788985	0.014143	0.0499717	0.078186	0	0.0410652	0	0.04381	0	0.0333349	0.0137604	0	0	0.0300623	0.0272473	0	0.0155167	0.0231423	0	0.0127604	0.0322346	0.0311711	0.0537896	0.259626	0.0931128	0.0355389	0.0539602
Palm	chr10:79793571-79820896	9.43828	13.6446	12.1231	9.99495	15.8187	11.5336	9.75535	9.49265	14.074	10.1918	11.7345	10.5794	9.29845	14.4851	15.4894	7.91386	14.7905	14.0469	8.06114	10.94	11.6867	10.0757	9.98811	7.39477	11.3563	2.45978
9130017N09Rik	chr10:79821020-79830452	0	0.046882	0	0	0	0	0.0198651	0	0	0.00943513	0.0249462	0	0	0.0247012	0	0.0105383	0	0.0866879	0.00892472	0	0	0.0125011	0	0	0.0101867	0.0200925
E130317F20Rik	chr10:79851376-79854971	1.71479	1.82365	1.93889	1.69564	1.48137	1.94742	1.66033	1.708	1.72256	1.59963	2.12174	1.48532	1.99965	2.01804	1.83308	1.4188	1.51087	1.8418	1.72855	2.11015	2.09901	1.63947	1.41953	1.04238	1.73169	0.262125
Ptbp1	chr10:79854604-79864433	206.219	160.725	147.183	191.117	166.089	97.6205	225.368	96.8307	163.961	217.033	194.198	145.076	254.811	189.141	175.823	210.989	177.731	169.183	169.525	113.324	142.212	208.786	102.8	67.8169	166.398	46.1386
BC005764	chr10:79860474-79874634	0.873937	1.20804	0.987501	0.89583	0.709304	1.35895	0.700203	1.05846	0.959378	0.669724	0.786792	0.82544	0.795344	1.21434	1.03203	0.62984	1.05239	0.791566	0.59477	1.10565	1.28157	0.764683	0.672104	0.607348	0.898966	0.224797
Prtn3	chr10:79879666-79883172	0	0	0	0	0	0	0	0	0	0	0	0	0	0	0	0	0.086436	0	0	0	0	0	0	0	0.0036015	0.0176437
Elane	chr10:79886311-79888216	0	0	0	0	0	0	0	0	0	0	0	0	0	0	0	0	0	0.172659	0	0	0	0	0	0	0.00719412	0.0352439
Cfd	chr10:79890852-79892656	0.0370226	0	0	0	0	0	0	0	0	0	0	0	0	0	0	0	0	0	0	0	0	0	0	0	0.00154261	0.00755721
Med16	chr10:79894706-79908938	6.12939	7.49735	5.94518	6.58672	8.49532	7.47549	7.16664	6.58461	7.8766	7.69924	8.18387	5.68878	7.99014	7.64998	7.90718	6.07481	7.60407	9.02675	5.20955	6.21588	6.99515	8.04863	4.70297	4.53839	6.97053	1.19998
R3hdm4	chr10:79910052-79916930	19.93	23.5372	17.8867	20.903	21.339	20.4121	19.1101	16.349	16.1236	19.5671	16.2675	9.96035	24.8598	23.0573	24.6168	17.8281	19.9625	17.2857	15.397	15.0323	15.5426	20.2596	7.14574	8.73319	17.9628	4.60885
Kiss1r	chr10:79916970-79922272	0.133098	0.311905	0.240247	0.276279	0.127302	0.26579	0.240361	0.148833	0.170442	0.197135	0.166537	0.324665	0.178171	0.192208	0.112642	0.175383	0.0237768	0.144538	0.139229	0.228853	0.22517	0.235826	0.107657	0.302927	0.194541	0.0733052
Arid3a	chr10:79927071-79955012	2.23362	2.3575	2.12681	2.71237	2.52879	2.27209	2.4838	1.83433	2.15187	2.42199	1.98262	1.46177	2.99123	3.08997	3.35189	3.0593	3.29576	2.93635	2.06903	2.9866	2.3538	2.18361	1.61859	0.828747	2.38885	0.608408
Wdr18	chr10:79960151-79969246	28.3629	26.4264	26.1372	26.4292	24.6677	27.7769	23.2015	32.5139	24.2892	24.6762	25.2905	24.6089	30.7738	25.717	24.3601	27.3183	24.7472	25.076	35.3305	32.2138	29.3414	38.8312	30.3401	28.4433	27.7864	3.88807
Grin3b	chr10:79970723-79977190	0.478357	0.42126	0.0858658	0.624176	0.14419	0.223651	0.517366	0.161592	0.26164	0.518122	0.141847	0	0.394097	0.392331	0.219286	0.594636	0.348167	0.0560465	0.395341	0.467359	0.182642	0.561998	0.175616	0.252549	0.317422	0.181841
Tmem259	chr10:79977119-79984330	40.9501	46.0721	33.309	38.7794	42.0981	35.7637	38.1821	33.8805	31.5768	38.3595	39.4526	25.4201	52.3154	38.7904	38.6517	34.7987	36.9021	36.873	35.3614	31.6929	32.3202	44.7887	25.6242	28.6261	36.6912	6.18812
Cnn2	chr10:79988599-79995400	237.894	359.887	377.733	206.812	352.588	340.045	194.37	316.097	294.19	231.477	307.628	250.407	279.308	338.663	328.655	222.707	323.178	318.808	237.259	256.548	243.276	257.495	207.763	182.078	277.703	57.5372
Abca7	chr10:79997614-80015572	3.56604	3.10551	2.71823	3.60575	3.50597	3.43469	4.13379	2.47563	2.82105	4.00421	3.43331	2.94717	3.3034	2.8469	3.1339	2.72677	2.64982	2.3375	1.79806	2.05295	1.95604	2.08337	1.19797	0.662046	2.77084	0.847207
Hmha1	chr10:80016671-80031471	0.0619964	0	0.028181	0.0501165	0.0588758	0.0458245	0.0484261	0	0.0477421	0.0448358	0.0742317	0	0.0245716	0.0187899	0.0390834	0.0343718	0.0331486	0.0989912	0.0218095	0.135557	0.0222117	0.0302197	0.0382865	0	0.0398863	0.0315996
Polr2e	chr10:80035952-80039659	37.3237	61.2454	64.857	37.1843	58.7416	94.4702	31.3285	90.9105	64.1344	37.2174	41.8275	37.7469	37.9393	66.5637	63.9541	41.1811	58.152	68.2137	72.476	88.6748	77.6631	73.3893	82.7817	55.7646	60.1559	19.0705
Gpx4	chr10:80053509-80056439	145.184	188.205	226.482	171.637	177.59	381.76	147.377	336.844	230.6	145.601	186.779	146.987	151.052	233.257	184.63	205.392	166.765	189.057	453.749	341.898	272.893	359.774	261.629	206.62	229.657	85.8853
Sbno2	chr10:80057013-80102702	10.3284	11.5409	11.2457	9.12773	11.8851	8.37775	9.75369	7.3352	10.211	8.8733	8.98657	7.50947	15.0768	17.3144	19.833	11.6588	17.6069	15.5608	8.21488	13.8253	14.4694	8.42945	6.80534	5.52027	11.2288	3.77916
Stk11	chr10:80116535-80130470	32.539	44.3581	37.2981	36.7822	48.3801	47.2784	34.9399	45.1222	42.5786	31.9437	36.5764	27.3155	43.2153	38.5265	44.8648	38.1448	50.6243	41.5391	33.9624	41.3909	43.2501	36.3872	29.7576	26.4096	38.8827	6.55425
Dos	chr10:80130433-80139367	3.04612	4.11571	3.12243	2.73162	3.6593	3.02025	2.65571	3.08534	3.49431	2.65521	3.07981	1.85415	3.36126	3.77117	4.26079	2.43244	3.69676	4.27731	2.31537	2.73039	3.52991	2.36223	2.40605	1.24001	3.03765	0.751133
Atp5d	chr10:80142314-80145818	155.598	189.492	165.784	166.77	204.655	188.554	157.258	179.455	176.771	174.701	186.207	136.156	178.611	194.853	192.509	148.782	174.538	178.892	186.342	174.522	187.685	236.905	150.259	146.246	176.314	21.5795
Midn	chr10:80148289-80158367	22.6633	24.1456	18.9735	21.7952	23.766	17.339	25.9926	11.2991	20.5419	21.6691	19.4352	14.8019	22.7397	27.4101	28.4396	19.315	27.5163	24.8896	11.0564	15.1676	18.3193	14.0765	9.28858	6.19324	19.4514	6.06401
Cirbp	chr10:80167840-80171653	5.80727	16.9293	12.2289	5.7777	13.6697	12.7603	5.72959	11.2088	10.4468	5.6737	13.6602	8.58348	5.7321	12.7131	14.0007	3.28041	13.3422	10.0267	4.91686	14.0076	11.7227	5.38108	7.97631	8.68682	9.76093	3.79959
1600002K03Rik	chr10:80172943-80175119	5.76221	9.66503	10.904	5.54809	9.38088	12.7994	5.14447	15.8184	10.5778	4.55285	9.14179	10.7558	5.54168	11.2062	13.107	4.66862	9.03012	5.49216	8.99125	10.1986	12.6356	9.41721	10.9524	12.9228	9.34227	3.11902
Efna2	chr10:80179481-80190010	0.534039	0.484129	0.485242	0.434903	0.469624	0.749711	0.393019	0.682466	0.526902	0.607726	0.384983	0.181461	0.595115	0.683997	0.669388	0.684639	0.684596	0.60786	0.506633	0.566997	0.861136	0.68258	0.245371	0.54755	0.552919	0.156104
Mum1	chr10:80226597-80245144	12.7378	13.7065	14.1138	12.7223	14.3077	15.259	11.2391	14.0478	15.3928	10.6486	15.8788	15.4567	17.9492	15.6662	15.0262	12.3394	15.2074	15.5259	12.1582	17.1349	16.6248	11.5568	14.4291	12.7884	14.2466	1.90758
Ndufs7	chr10:80249451-80256792	59.6548	87.9463	82.2403	63.639	86.5506	118.278	59.7123	106.672	83.0139	66.372	91.3882	58.1978	64.8943	94.2956	88.0535	61.9249	69.8277	91.6156	89.9822	102.003	93.3453	102.232	81.5298	80.9893	82.6816	16.5898
Gamt	chr10:80258150-80260968	9.90457	13.7212	14.4013	11.4867	16.5858	12.0831	12.5191	21.8659	18.189	15.5762	20.9868	18.823	7.52442	12.4248	11.2537	7.72665	12.4334	13.8935	14.7214	17.6838	16.8051	11.8213	16.375	12.1576	14.2068	3.72042
Dazap1	chr10:80264990-80288413	34.3923	39.3492	37.2371	41.1368	48.5027	39.3098	43.4499	46.754	45.6931	46.0685	52.5138	39.4753	49.15	46.1002	46.3264	40.7524	51.4061	47.1059	46.9548	51.1417	52.619	56.124	41.4249	38.002	45.0412	5.62264
Rps15	chr10:80292430-80294114	762.971	901.605	924.681	769.319	906.947	1495.19	740.124	1565.91	1149.86	781.769	957.304	854.336	604.725	998.271	952.318	765.671	932.709	1036.5	1541.08	1648.69	1488.97	1458.89	1270.36	1256.39	1073.52	312.852
Apc2	chr10:80301819-80318256	0.704992	0.359773	0.252505	0.698258	0.398188	0.432368	0.819352	0.314739	0.287865	0.640037	0.265591	0.164502	0.41486	0.30288	0.31539	0.504878	0.289587	0.180892	0.246595	0.424351	0.351165	0.29588	0.189456	0	0.368921	0.191079
2310011J03Rik	chr10:80318254-80320548	12.222	21.9546	18.9595	12.5608	19.7229	31.2531	10.7011	30.8916	21.4816	10.916	17.9292	15.6272	14.7246	20.9672	22.3983	12.7091	20.1558	21.0913	22.7716	31.1336	26.2412	19.8745	22.5534	21.5749	20.0173	6.00421
Pcsk4	chr10:80321282-80329473	0.945845	1.15754	0.694771	1.23554	1.13841	1.30283	0.973794	1.03306	1.38017	1.00937	0.813956	0.736645	0.971241	0.805565	0.885847	1.09166	1.41619	1.34678	1.36095	1.35773	1.19657	1.47859	1.20713	0.861839	1.10008	0.232069
Reep6	chr10:80330144-80336441	6.10654	4.50546	3.03709	5.42164	4.83317	2.04499	6.68712	1.52773	3.59802	6.3459	2.64698	3.90739	5.26133	4.22407	4.33114	4.22031	5.62829	3.9084	3.02156	1.57021	3.6414	3.8785	1.05859	1.00795	3.85057	1.63556
Adamtsl5	chr10:80340715-80348446	14.2853	6.63962	7.77668	11.2489	9.79165	8.24806	9.81538	9.48924	8.26696	9.92685	9.17581	5.62707	13.558	8.99989	8.81849	8.40727	7.09372	8.04943	7.48414	8.45157	8.01282	10.9956	4.68802	5.02302	8.74473	2.29421
Plk5	chr10:80356458-80365489	0	0	0	0	0	0	0	0.0579159	0	0	0.041544	0	0	0	0	0	0	0	0	0	0	0	0	0	0.00414416	0.0142462
Mex3d	chr10:80380354-80387651	18.0463	24.2268	17.5815	20.3133	25.0104	27.1529	18.5352	23.7121	21.4937	21.0351	25.7207	16.3432	20.4981	24.5156	24.7351	16.8868	26.9953	26.0151	19.7245	25.7736	27.64	24.349	18.5226	22.7107	22.3974	3.54705
Mbd3	chr10:80392540-80399479	33.033	50.415	40.4906	39.5132	70.2961	82.5431	35.0053	65.4341	58.114	33.3961	29.4126	20.0149	33.2303	45.1083	62.3015	35.7132	66.4164	48.9816	42.6448	69.5191	67.5755	51.5405	45.8128	25.7927	48.0127	16.5151
Uqcr11	chr10:80402996-80406821	68.4244	147.123	163.464	80.1507	138.122	270.238	73.6003	252.754	203.71	77.912	154.738	165.165	69.9204	157.922	142.705	93.8366	127.244	146.922	183.579	263.724	208.036	157.482	214.714	199.75	156.718	60.5502
Tcf3	chr10:80409164-80433653	32.1618	41.1218	38.1736	35.812	39.8376	45.0082	32.4582	46.6693	40.2448	36.2801	50.3504	37.0032	44.125	44.3859	43.4271	33.0025	41.1064	43.3257	35.7205	42.7603	44.7501	42.944	37.9365	37.2591	40.2443	4.74018
Onecut3	chr10:80494905-80517260	0	0	0	0	0	0	0	0	0	0	0	0	0	0	0	0	0	0	0	0	0	0	0	0	0	0
Atp8b3	chr10:80519584-80539124	0.0785842	0.186602	0.128575	0.112694	0.157455	0.0707076	0.0743321	0.0795685	0.0916549	0.101391	0.059045	0.0692254	0.068413	0.131868	0.119947	0.0433865	0.0636318	0.0996133	0.0663564	0.122859	0.0507476	0.0844892	0.202234	0	0.0943075	0.0455887
Rexo1	chr10:80540925-80561560	7.10094	6.49828	5.45153	6.72728	6.60108	4.45909	7.18988	4.28042	6.65507	6.76941	5.53681	4.68	6.84542	6.13252	7.33006	6.44615	7.02894	6.82128	4.10259	4.95154	5.43412	5.24407	3.85513	2.23115	5.76553	1.31689
Klf16	chr10:80567120-80577296	18.4095	18.4803	14.3867	18.2003	18.2927	17.0277	19.006	12.6663	13.8882	18.1981	17.2233	13.0905	22.4742	18.9988	18.9663	17.9767	19.2792	20.4704	15.6326	13.4205	17.2087	23.2727	10.1666	8.39587	16.8805	3.5744
Fam108a	chr10:80583648-80590341	31.298	48.1415	42.9289	34.75	42.7852	68.4224	28.7097	61.2093	46.6809	29.8682	42.061	37.6358	40.9067	43.7867	49.1849	34.7495	40.625	43.4031	52.4374	60.9835	50.7562	53.4882	43.4675	55.1046	45.141	10.1418
Adat3	chr10:80602879-80607654	3.94511	5.18481	4.0349	4.086	4.31242	6.79278	3.19362	4.13483	4.35232	3.63528	4.82298	3.22324	5.85064	4.70286	6.00348	3.69343	5.6941	5.47871	4.11255	6.63805	6.75006	5.70284	4.45182	8.34848	4.96439	1.29931
Scamp4	chr10:80602881-80615783	18.5371	17.9219	14.7976	20.2769	19.7888	14.9195	19.627	16.3024	17.1615	20.1293	21.3065	11.4288	25.9792	17.4093	18.8913	22.4632	19.09	18.5486	21.9741	14.4791	16.533	29.0691	11.1904	11.6366	18.3109	4.25765
Csnk1g2	chr10:80622779-80640771	45.6795	51.9984	48.2689	53.1562	55.6565	68.7309	53.3345	71.6693	58.0655	59.15	63.6185	49.0744	58.8276	52.5248	56.5613	47.8848	56.3316	54.9416	55.9136	70.5862	64.4071	64.163	58.799	60.4202	57.4901	7.0311
Btbd2	chr10:80642616-80657071	4.23269	5.67163	5.69081	4.89934	6.85197	5.90246	4.26686	5.44624	6.40394	4.74682	7.41411	5.59085	4.49284	5.98015	6.10067	3.90549	6.29446	6.36742	3.97258	4.04	5.3207	4.10067	3.70244	2.34865	5.15599	1.19621
Mknk2	chr10:80665329-80671976	22.4853	26.5706	22.5399	24.9807	28.9804	18.2174	26.7644	20.1398	27.4998	23.0464	28.0674	21.1152	25.4948	26.4019	27.2068	22.9643	27.7973	24.8053	21.1619	20.6975	23.021	27.5474	21.7485	14.33	23.8993	3.58785
Mob3a	chr10:80685252-80701820	19.1875	15.2735	13.259	15.4042	13.1614	11.7261	16.9827	10.637	12.8941	20.3946	19.2941	16.2258	21.4216	17.5338	15.8865	15.88	16.3871	16.2927	16.1562	11.1668	13.968	18.7808	14.6191	10.4691	15.5417	3.01577
Izumo4	chr10:80702692-80705382	1.2038	0.710981	1.45605	1.72886	0.238739	1.85971	1.47991	1.46651	1.54533	1.74558	1.16445	0.702332	1.81997	0.53816	0.638793	1.13886	0.405987	0.662163	2.12195	1.01824	0.80656	1.31158	0.451341	0.25461	1.10294	0.555529
Ap3d1	chr10:80706977-80742211	29.2892	22.1046	18.968	28.7041	21.7886	14.1961	34.316	13.3503	20.528	34.4875	24.8988	22.1741	27.7652	21.9706	21.1009	27.7395	22.5337	19.652	18.1658	14.8849	15.8648	19.2067	12.6267	7.56632	21.4118	6.70077
Dot1l	chr10:80755205-80794347	9.13698	3.95557	4.31345	9.49723	3.78191	5.84727	9.18756	3.02249	3.69757	7.40404	2.65709	2.02169	8.26889	4.92134	4.25058	7.72563	4.03062	4.09858	3.68519	4.71947	3.81691	4.84306	2.16296	1.01181	4.91908	2.39428
Plekhj1	chr10:80796098-80798626	24.4335	22.3774	25.1396	22.6884	23.3889	39.7023	22.2599	33.4014	24.1281	21.062	22.8417	16.1583	21.6332	28.3534	25.9802	22.7722	24.8884	30.991	39.6956	42.665	33.6039	40.0065	30.4709	26.0887	27.6971	7.09159
Sf3a2	chr10:80798734-80804922	14.5224	15.4386	12.5315	14.618	16.5063	10.2566	15.1803	6.01017	11.1176	13.2113	11.246	8.59455	16.0026	18.5721	19.8568	14.4192	16.9896	15.2757	8.45411	9.00147	9.9161	12.4012	5.05256	1.95613	12.3805	4.38988
Amh	chr10:80805247-80807648	0.123651	0.120041	0.352696	0.110516	0.0950735	0.295942	0.0215777	0.163847	0.0749484	0.0966249	0.113422	0.141876	0.148089	0.118296	0	0.0689739	0.105978	0	0.0410677	0.358513	0.144934	0.0814248	0	0	0.115729	0.0992401
Jsrp1	chr10:80808495-80813498	0.0277608	0	0	0	0	0	0	0	0	0	0	0	0.0858998	0	0	0.0614576	0	0	0	0.178149	0	0.0357889	0	0	0.0162107	0.0409865
Oaz1	chr10:80826655-80829290	133.463	224.462	219.998	164.358	214.576	419.625	127.158	388.223	272.215	141.87	231.186	180.651	177.01	240.843	221.927	172.761	204.635	229.48	270.651	388.934	337.102	261.036	327.836	302.433	243.851	81.8329
Oaz1-ps	chr10:80826695-80829217	27.8042	0.000976557	0.000986239	13.8215	0.00424965	0.00154834	23.6173	0.000579803	0.000590137	7.39722	0.0003709	0.10901	23.5376	0.000308769	0.000137014	14.8826	0.000540577	0.000543789	76.2559	0.000257188	0.00321793	45.6659	0.00232223	29.0921	10.925	18.9212
Mir1982	chr10:80828796-80828870	0	0	0	0	0	0	0	0	0	0	0	0	0	0	0	0	0	0	0	0	0	0	0	0	0	0
Lingo3	chr10:80832800-80844039	0.0296031	0	0	0.0527351	0	0	0.0102124	0.0684885	0.0313863	0.00923482	0	0	0	0.0252496	0	0.0327141	0	0	0.0191473	0.0916486	0	0.0127981	0	0.100364	0.0201492	0.029847
Lsm7	chr10:80852824-80855209	21.0356	28.0802	27.4165	17.0936	22.1645	50.7851	17.7922	42.772	30.2566	17.1003	19.977	25.3363	31.4535	26.9308	26.7249	35.6391	20.488	23.0452	79.7464	51.2756	46.662	67.8188	41.7743	34.777	33.5894	16.1944
Sppl2b	chr10:80855274-80868708	7.17222	6.75026	7.13819	7.96893	6.58679	5.09804	6.71105	6.15069	7.11943	8.24204	8.6355	7.1417	9.63591	8.96627	7.47345	8.09807	7.62788	7.92119	6.78185	7.26995	7.04746	9.14223	6.28884	6.95462	7.41344	1.03207
Tmprss9	chr10:80879815-80899494	0.0705046	0.0452154	0.0337441	0.0564127	0.109333	0	0.0273955	0.0629017	0.0866228	0.0579352	0	0	0.0636254	0.0460561	0.0959404	0.108011	0.0204241	0.0837865	0.0857199	0.0831812	0.165869	0.06899	0.0922984	0	0.0609986	0.0412274
Timm13	chr10:80899449-80900969	19.1943	34.8723	32.6952	19.0777	34.2904	61.7778	19.5303	60.3059	40.2928	17.6942	27.8991	26.1914	18.6113	35.6491	36.7759	22.8225	30.2577	37.9051	40.818	74.1836	57.3486	38.6337	53.2552	55.8637	37.3311	15.7878
Lmnb2	chr10:80901362-80918245	12.9337	14.0525	12.7174	13.5141	15.2495	12.4948	11.103	11.9202	11.0523	10.7211	11.2416	10.6785	20.0443	14.8157	15.636	13.3319	16.1253	15.984	11.6409	13.6236	15.1643	15.2389	12.3534	11.9735	13.4838	2.24036
Gadd45b	chr10:80930090-80932204	34.7481	62.1963	62.7755	46.4225	61.622	82.8374	41.4394	83.0695	61.1432	43.3811	60.2223	50.1198	35.1877	69.7052	65.3981	44.8304	68.4585	67.2961	74.1446	85.9599	81.1556	69.8635	70.2555	76.232	62.436	15.2508
Gng7	chr10:80948623-81014925	2.01298	2.62153	2.3245	2.64084	2.35263	1.83464	2.25182	1.22057	2.30217	1.94621	2.7198	2.39086	2.51627	2.28264	2.07812	2.06897	2.31407	1.8694	1.71152	1.58908	1.8747	1.84363	0.835468	0.895222	2.02073	0.503108
Diras1	chr10:81019589-81025377	0.0305559	0.136301	0.0352977	0.0330249	0	0	0.0209878	0.064998	0	0.0397582	0	0.0611196	0.0211151	0.0697815	0.0480304	0.0332333	0.0402328	0	0.00948688	0.0279495	0.0832964	0.0261302	0.0484645	0.101807	0.0388154	0.0344027
Slc39a3	chr10:81028539-81033912	5.89356	6.71565	6.00206	6.64183	6.13123	6.58713	5.39966	6.56792	6.87583	5.62515	7.4877	7.83835	8.63286	5.90313	5.62409	6.18427	5.07599	6.69517	6.50587	4.52151	5.06037	6.80594	4.87778	5.70539	6.22327	0.956861
Sgta	chr10:81044072-81060154	32.6758	40.0937	34.09	35.0797	42.3527	47.4954	32.2771	46.2179	39.1099	33.5454	37.2017	25.0541	40.1229	44.0583	46.5075	37.0166	42.5671	42.1305	40.3075	46.7895	44.9675	49.2736	35.2723	26.9352	39.2142	6.46202
Thop1	chr10:81070082-81082360	30.7521	18.958	19.9909	30.3605	20.611	22.4815	25.4946	22.6735	19.9672	25.1725	20.5713	18.7768	40.5622	20.2633	21.652	37.6613	24.8254	23.9599	39.9801	26.6801	24.2538	39.9682	23.9098	27.3244	26.1188	6.92824
Creb3l3	chr10:81084332-81098872	0	0	0	0	0.043839	0.0686348	0.0124211	0	0	0	0.0281439	0	0.0124528	0.0562678	0	0.0131979	0	0	0.0218112	0.0680138	0	0.0455543	0	0	0.0154307	0.0233467
Map2k2	chr10:81105946-81124697	39.1004	38.6209	39.105	40.4072	36.9202	42.0145	35.3219	39.7271	40.4135	36.5284	47.9459	36.6797	56.0168	44.4832	39.2081	39.0956	40.7409	43.2669	41.9843	40.4924	43.5331	51.6511	35.8222	34.9869	41.0028	5.04645
Zbtb7a	chr10:81136270-81151657	10.289	7.17095	7.05147	10.9877	8.29552	6.73685	11.5946	5.38172	8.23914	11.1338	7.26262	5.73496	9.34568	8.73644	8.93121	8.36055	9.46023	9.65689	6.43341	6.36455	7.31906	7.52985	3.94554	3.57526	7.89738	2.11177
Pias4	chr10:81153965-81167720	14.3049	14.3564	11.8369	14.5459	14.2032	10.62	14.7748	13.5908	13.6886	13.6085	14.532	13.8205	16.0203	13.6942	12.947	11.3888	13.7574	12.4342	13.4094	11.7224	14.3959	17.3921	14.8982	11.8874	13.6596	1.5079
Eef2	chr10:81176630-81182509	777.945	847.409	755.96	832.754	956.143	602.155	970.775	687.056	913.607	959.052	1062.64	790.66	894.111	842.255	877.023	828.196	951.306	858.624	792.095	638.905	754.925	905.582	582.392	459.724	814.221	141.366
Snord37	chr10:81178960-81179013	0	0	0	0	0	0	0	0	0	0	0	0	0	0	0	0	0	0	0	0	0	0	0	0	0	0
Dapk3	chr10:81183006-81193197	15.2699	24.8453	18.5278	15.6925	21.4937	22.9016	15.6794	20.0018	19.7311	18.5839	20.404	13.5334	16.27	21.477	23.3842	14.2786	21.1299	19.3571	16.1909	21.4795	20.7663	19.2125	15.9279	13.7381	18.7449	3.21552
2310050B05Rik	chr10:81194690-81208370	0	0	0	0	0	0	0	0	0	0	0	0	0	0	0	0	0	0	0	0	0	0.253535	0	0	0.010564	0.0517526
Nmrk2	chr10:81198169-81202037	0	0	0	0.021242	0	0	0.0201802	0	0	0	0	0	0	0	0	0	0	0	0	0	0	0	0	0	0.00172592	0.00584946
Atcay	chr10:81204512-81230779	0.00703228	0	0	0	0	0.0392744	0	0.0453588	0.0207824	0	0	0	0	0	0.0167541	0.00769119	0	0.0277098	0.0253535	0.039093	0.0757052	0.0179285	0.0334906	0.0568369	0.0172088	0.0215259
Zfr2	chr10:81233162-81252123	0.252875	0.391448	0.577191	0.233332	0.496836	0.274021	0.361048	0.561622	0.313592	0.452828	0.612607	0.669144	0.268879	0.467047	0.257985	0.288394	0.27819	0.518841	0.239896	0.456196	0.721352	0.276155	0.603455	0.357064	0.41375	0.151951
Matk	chr10:81257544-81262981	0.112159	0	0	0.144391	0.0726976	0.11372	0.212985	0.0631183	0.0582632	0.128471	0.0454139	0.108568	0.0467112	0.0940123	0.144404	0.0748857	0.12229	0.251362	0.0841146	0.167321	0.111012	0.311375	0.184684	0	0.110498	0.0768342
Mrpl54	chr10:81264721-81266926	38.6409	52.1747	52.8569	42.7658	46.591	86.8628	39.4305	89.4513	64.8123	38.8819	57.3251	53.0228	34.0425	56.1332	49.9756	50.8163	45.0645	55.6948	102.249	91.6921	85.4586	86.526	86.1516	90.0618	62.3617	21.1541
Apba3	chr10:81268171-81273247	17.4205	23.1532	20.6308	17.7666	22.3435	21.0042	16.4564	19.948	22.67	18.9535	26.0184	29.8012	21.3473	21.2097	22.6515	17.8684	22.2784	19.4165	18.5891	23.2659	22.3555	23.1221	24.1058	27.2262	21.6501	3.18703
Mir3057	chr10:81271596-81271687	0	0	0	0	0	0	0	0	0	0	0	0	0	0	0	0	0	0	0	0	0	0	0	0	0	0
Tjp3	chr10:81273199-81291267	0.0091523	0	0	0	0	0	0	0	0	0	0	0	0.00945501	0	0	0	0.0217616	0	0.00886942	0	0	0	0	0	0.0020516	0.00521027
Pip5k1c	chr10:81292971-81319974	21.7462	16.3963	15.2107	22.248	18.0256	13.9088	21.6371	13.5077	17.3472	20.7824	17.2312	15.1248	28.1692	17.954	17.4911	18.753	18.9973	17.2453	13.2289	13.4075	15.7448	17.9246	9.06474	7.01789	17.0068	4.37944
Cactin	chr10:81321102-81326251	20.1511	19.3727	16.6472	17.2383	17.6821	14.6392	18.3879	13.1344	15.5982	17.405	16.9956	11.4779	22.6198	21.7335	23.0612	14.9923	21.136	18.1252	12.852	16.9783	18.9228	18.1248	13.7833	10.6591	17.1549	3.3398
Tbxa2r	chr10:81328730-81335172	0.0640867	0.407175	0.0730158	0.0914886	0.480034	0.125521	0.201528	0.0684757	0.314672	0.379071	0.14624	0.447407	0.0878672	0.254504	0	0.0240668	0.134686	0.283637	0.12341	0.368394	0.0613777	0.219278	0.100248	0.445582	0.20424	0.150546
Gipc3	chr10:81337761-81343266	0.0396844	0	0	0	0	0	0.127955	0	0	0	0	0	0	0.0866291	0	0	0	0.154942	0	0	0	0	0	0	0.0170504	0.0429771
Hmg20b	chr10:81346045-81350457	13.3116	15.6752	17.0554	11.5853	18.8046	24.5201	9.49983	21.0785	17.7005	11.2721	12.7687	12.4853	12.3489	20.7506	22.4127	8.8445	15.5436	17.8743	10.9502	18.9491	19.1524	14.7341	8.75684	15.9194	15.4997	4.41648
Mfsd12	chr10:81357569-81364035	6.31428	6.22953	5.48069	6.49787	6.27597	6.26293	4.01747	7.19949	5.62285	4.22833	5.92594	5.14955	8.79272	7.31121	7.1409	5.75422	7.50902	5.53426	4.57637	6.44431	7.1664	4.90535	5.29057	4.71956	6.01457	1.15134
4930404N11Rik	chr10:81364023-81365820	1.8238	3.22007	2.41399	1.73441	2.81328	1.61967	0.836284	3.34298	2.71318	1.20769	1.04945	0.32336	1.94497	1.90388	1.86038	1.61269	1.99804	0.604685	2.10513	2.31449	1.55891	1.79193	2.41531	2.07536	1.88683	0.749602
Fzr1	chr10:81366878-81378370	24.1065	23.591	20.5629	36.7166	35.9924	33.2474	27.7047	25.0356	29.4033	26.6666	24.7721	17.1913	31.2554	23.819	25.4023	38.4259	35.7996	34.2829	28.0901	23.7552	26.4187	34.3504	20.6684	12.9711	27.5096	6.51322
Dohh	chr10:81384427-81388352	36.7256	46.0329	47.5635	41.4753	47.5671	64.0525	32.1357	59.4984	45.9393	33.9257	42.0003	36.9384	54.3481	46.9427	46.1885	45.0847	45.4909	44.5464	67.5284	68.4678	60.3024	70.159	58.857	61.462	50.1347	11.1901
2210404O07Rik	chr10:81393063-81395079	0.210422	0	0	0.0782551	0	0.297654	0.298137	0.174508	0.161083	0.13897	0	0	0.151753	0	0	0.0787791	0.109658	0	0.240299	0.456015	0	0	0	0.396586	0.116338	0.138784
Nfic	chr10:81396190-81427173	23.3914	15.4394	13.4916	25.7696	14.1633	16.9157	31.0983	8.40961	12.9438	24.8062	10.006	10.1965	16.6696	15.6092	15.1558	15.6786	14.6682	13.8484	7.5754	11.276	10.0943	12.0727	5.0593	1.96041	14.4291	6.63313
Celf5	chr10:81459227-81482709	0.141626	0.383425	0.146998	0.14436	0.266679	0.126704	0.100029	0.206157	0.211737	0.134157	0.243781	0.188951	0.163273	0.220588	0.160453	0.112555	0.0601683	0.0597623	0.076208	0.0204992	0.0201049	0.0807006	0.0329507	0.113211	0.142295	0.0857658
Ncln	chr10:81486458-81496363	48.4114	45.3852	41.9948	45.8187	46.1238	42.2341	36.0093	39.5134	42.9245	34.4398	38.7396	38.3123	67.5135	51.742	49.0876	48.6594	51.3879	50.1383	42.8406	40.9386	44.3252	48.7539	32.6834	33.1687	44.2144	7.52755
S1pr4	chr10:81497744-81500137	0.0296615	0.0689498	0.0521389	0.0319686	0.0547243	0	0	0	0	0	0.0354629	0	0	0.0353043	0.0366028	0.0164258	0.030561	0	0.0281192	0	0.0833794	0.0384232	0	0	0.0225717	0.0250289
Gna15	chr10:81502313-81524225	0	0	0	0	0	0	0	0.0517644	0	0.0140513	0	0	0	0	0	0.0161359	0	0.0676611	0.0140749	0	0	0.0379811	0	0	0.00840286	0.0182512
Gna11	chr10:81528731-81545046	25.4533	28.6897	27.6189	25.7738	28.3057	27.4859	22.6969	26.8673	26.3852	22.384	27.0478	21.5521	32.0626	32.5449	31.8406	29.2442	31.3933	29.6299	29.6766	25.9832	28.0902	31.1573	21.1734	17.2917	27.0979	3.87118
Aes	chr10:81559443-81566371	90.645	155.096	136.912	96.3345	157.131	159.03	110.805	182.038	181.069	133.547	208.49	170.133	92.7048	135.955	142.51	81.9328	134.685	140.638	98.4523	140.568	157.02	133.439	104.572	109.082	135.533	32.7266
Tle2	chr10:81575286-81590845	1.84869	1.71744	2.54556	2.40247	2.2321	2.92102	2.60213	3.06238	3.35075	2.44635	2.82932	2.88078	2.14827	2.14968	1.75626	1.68588	2.12193	1.77586	1.1772	2.46153	1.61808	1.58604	0.672617	1.05762	2.12708	0.665297
Tle6	chr10:81590904-81600900	2.56769	3.87144	4.20932	2.64822	3.45964	5.14581	2.77969	7.10237	5.53872	3.30086	6.67158	5.5835	2.19002	4.69489	5.5174	2.24354	4.58	4.64416	2.26866	5.64673	5.19908	2.75002	5.19589	4.27724	4.2536	1.44056
BC025920	chr10:81606307-81609836	0.388049	0.434124	0.32671	0.49852	0.461758	0.218627	0.41126	0.257519	0.391991	0.312754	0.437674	0.325098	0.386222	0.526832	0.436902	0.445578	0.366867	0.15112	0.591567	0.222184	0.384706	0.460896	0.376435	0.19338	0.375282	0.108713
Sirt6	chr10:81621785-81627608	5.76042	8.3269	4.97846	5.63692	7.72161	6.02603	6.64808	5.5058	6.50331	6.28002	5.55237	3.41858	6.83641	6.8281	6.39259	4.89419	5.29098	6.1252	6.08819	6.96424	7.8984	9.14391	4.31574	3.39355	6.10542	1.39162
Ankrd24	chr10:81628539-81647612	0.579412	0.779858	0.625275	0.871338	0.677041	0.729974	0.61182	1.11412	0.717139	0.67064	0.515005	0.71114	0.656859	0.703633	0.609639	0.755272	0.618185	0.43053	0.898521	0.665182	0.588671	0.887284	0.568195	0.880616	0.702723	0.147791
Gm10778	chr10:81812185-81826490	0.0212677	0	0	0.0118063	0.0185492	0	0	0	0	0.0221989	0	0	0	0	0.0127983	0.0353559	0.0320991	0	0.00877061	0.0303183	0	0	0.0462149	0.0260067	0.0110577	0.0143655
Zfp433	chr10:81863933-81881086	0.324255	0.161852	0.292377	0.261935	0.515706	0.596008	0.365216	0.543312	0.316317	0.222673	0.494124	0.473834	0.372621	0.539266	0.255692	0.233549	0.341577	0.233425	0.248233	0.366066	0.497208	0.209178	0.889151	0.2732	0.376116	0.165628
Zfp781	chr10:81901910-81930480	0.675815	0.454796	0.6062	0.580433	0.719834	0.776915	0.515597	0.822284	0.814668	0.618529	0.916537	0.771255	0.578458	0.823813	0.498573	0.598038	0.718887	0.437783	0.478561	0.694048	0.939108	0.46563	0.853504	0.328406	0.653653	0.165802
Zfp873	chr10:82048126-82061586	2.08725	1.3596	2.06468	1.51634	2.2364	1.57882	1.40126	2.02731	1.67401	1.6097	2.736	2.75338	1.04715	1.99	1.76052	1.77652	1.67461	1.29579	1.40373	2.74535	1.97671	1.14168	2.9823	1.07557	1.82978	0.551904
AU041133	chr10:82128012-82153065	1.78525	1.75999	2.37769	2.23385	2.12207	3.00889	1.40953	3.22719	2.50154	1.82556	2.62703	2.49839	1.5426	2.25008	1.86955	1.64708	2.38491	1.64985	1.90891	2.83066	2.55032	1.48121	3.13745	1.35115	2.16586	0.556421
Zfp938	chr10:82224855-82241275	3.62891	3.73036	6.07271	4.82572	4.38383	7.0705	3.61796	7.01642	6.25921	4.29525	5.52465	6.01512	3.60143	5.31838	4.497	3.35572	4.6015	4.69112	4.37917	7.10472	6.10954	4.18859	11.4263	4.84337	5.27323	1.74713
Gm1553	chr10:82486532-82492618	0	0	0	0	0	0	0	0	0.152712	0	0	0	0	0	0	0	0	0	0	0	0	0	0	0	0.006363	0.0311722
1190007I07Rik	chr10:82619850-82623228	3.75353	5.32613	5.37835	2.63042	3.95378	3.06049	1.81982	3.44613	5.06127	2.53095	2.54201	2.29884	3.44883	4.05084	5.43158	2.15565	5.8785	4.22136	2.7763	3.89196	5.05522	3.64791	2.31649	1.6002	3.59486	1.26111
Tdg	chr10:82629837-82650494	14.831	6.35612	7.33655	14.2271	8.94802	10.6634	13.5308	7.99732	9.17761	17.3834	9.79296	7.11543	12.9182	8.50723	8.03536	9.19153	11.8054	7.85433	17.2028	11.1049	12.3357	19.375	6.04743	5.75833	10.729	3.80838
Gm9855	chr10:82629841-82650277	7.63995	13.5924	10.0877	10.2823	16.9079	12.1159	9.43894	15.5569	11.4146	10.0927	8.41307	3.18669	13.1806	13.9716	14.4468	15.2273	14.9894	15.4079	12.5828	16.1048	14.1287	18.4842	15.8867	6.80257	12.4976	3.66037
Glt8d2	chr10:82650432-82690650	2.82031	2.02431	2.15608	4.05267	2.28194	3.93634	4.55777	4.0285	3.92753	4.34428	4.7217	2.88987	1.65273	1.50964	1.365	2.89377	1.77553	1.30114	3.74344	1.50549	1.82148	2.3557	1.93055	1.3657	2.70673	1.15669
Hcfc2	chr10:82699006-82741392	16.5177	10.7727	12.7425	15.1399	12.9254	13.0704	15.2359	13.3479	12.6561	16.9708	16.9717	11.0082	14.4588	13.1063	11.5709	15.0069	10.8914	10.2477	15.7391	10.9216	12.0221	12.7189	12.8236	8.07271	13.1225	2.28203
Nfyb	chr10:82748699-82764141	13.6711	12.2174	13.6362	13.8753	12.6461	13.1032	12.6935	14.6933	13.1465	12.5522	16.4017	8.96655	12.8295	16.2783	14.3602	11.7812	14.7983	11.7849	13.8497	17.3806	15.9925	13.6088	13.868	7.60225	13.4057	2.16083
1700028I16Rik	chr10:82812122-82824242	0	0	0	0	0.137863	0.217542	0	0	0	0	0	0	0.0473537	0.0921331	0.0925611	0	0	0	0	0	0.104342	0.0581041	0	0	0.0312458	0.0576577
Txnrd1	chr10:82833950-82897724	92.1442	69.031	70.8976	86.4003	76.0327	63.2457	75.4282	65.471	68.5694	82.3765	80.8579	53.57	95.2723	86.2036	78.9102	87.5276	84.4361	76.3201	80.7081	72.368	74.6193	84.0158	68.9821	42.1438	75.6471	12.0181
Eid3	chr10:82866625-82867929	0.98521	0.438799	0.431543	1.52225	0.152462	1.77939	1.10798	0.540655	0.440355	1.19652	0.316077	0	0.823167	0.619586	0.981143	1.49192	0.303305	0.245599	0.234296	1.98183	0.858808	0.371128	0.379306	0.13543	0.722365	0.551692
Chst11	chr10:82985496-83195891	5.93936	4.96092	3.94332	4.33543	4.39043	2.88686	4.53225	2.84733	3.62027	4.35442	2.96569	2.08385	7.55703	6.26157	6.31189	6.13885	5.92801	4.70251	3.83605	3.42433	3.6504	3.45781	2.63805	0.796191	4.23178	1.56479
Slc41a2	chr10:83231138-83337817	13.1895	5.18706	5.68723	11.4433	5.52688	3.82024	10.6873	4.20617	4.82776	11.1276	6.74373	3.83776	13.748	6.21428	5.59502	11.9256	6.06532	5.13247	9.21218	3.86911	4.45308	8.56122	3.55748	1.66155	6.92833	3.42093
D10Wsu102e	chr10:83360220-83368835	28.3692	19.8648	19.4114	29.2375	22.3242	25.3459	25.1135	24.028	20.8024	25.5893	17.5835	12.574	28.0631	24.2901	22.8421	29.4515	27.6943	23.3785	31.1687	30.9776	27.9054	33.118	21.642	12.1849	24.29	5.43061
Aldh1l2	chr10:83487446-83534140	46.4137	16.046	17.3796	54.1345	21.3223	11.9656	62.7871	13.0241	21.8044	77.56	37.7084	30.6033	37.6224	19.0929	18.6646	46.7136	20.9096	17.4945	33.2929	13.3231	14.9974	32.2721	14.9312	6.11802	28.5909	17.9993
A230046K03Rik	chr10:83543940-83596473	29.3784	18.3711	23.4936	30.478	24.0501	19.3242	27.0586	21.3535	24.2805	29.7468	32.7676	22.1348	23.3599	25.5486	22.0397	26.7028	25.5775	20.5215	25.1762	22.3947	21.5728	22.3577	26.6682	10.4355	23.9497	4.5999
Appl2	chr10:83600033-83648664	4.82155	4.80426	4.02979	4.64517	4.88791	4.92707	4.48561	4.48294	4.34151	5.18535	5.11878	4.4352	4.21318	4.28359	4.00772	3.86332	4.19845	3.56969	3.11427	3.56833	2.98909	3.27938	2.88351	1.35146	4.06196	0.881426
1500009L16Rik	chr10:83722864-83762762	0	0	0	0	0	0	0	0	0	0	0	0	0	0	0	0	0	0	0	0	0	0	0	0	0	0
Nuak1	chr10:84371318-84440471	17.2022	15.5054	12.808	17.527	19.2154	14.3599	18.0658	12.7049	16.3404	19.4601	15.3085	11.1917	26.0939	16.5989	17.7929	19.49	17.8901	13.5297	13.4412	10.8565	11.8236	13.6108	7.7356	3.34897	15.0792	4.51818
Ckap4	chr10:84526304-84533888	137.79	97.1003	90.9899	133.259	99.4574	79.1239	112.267	72.5635	88.1179	98.3995	90.3813	58.1788	171.904	114.389	115.812	144.234	111.631	103.153	122.471	78.179	89.9718	120.327	63.6914	44.9591	101.598	29.0868
C330046G13Rik	chr10:84547416-84553338	0	0	0	0	0	0	0	0	0	0	0	0	0	0	0	0	0	0	0	0	0	0.0381265	0	0	0.0015886	0.00778254
Tcp11l2	chr10:84576946-84614355	1.02304	1.85498	2.01626	0.873152	1.71008	1.8845	1.05394	1.37695	3.11448	1.42992	3.10885	2.89068	0.916013	1.70532	1.57074	0.761814	1.16039	0.894033	0.963967	1.19252	1.16567	0.784513	1.26348	0.537008	1.46885	0.72033
Polr3b	chr10:84622436-84727178	12.0383	8.52435	8.10851	13.7352	10.4629	5.47304	13.3237	6.82587	8.75397	13.099	12.3448	8.65947	11.8946	11.0854	9.5727	15.0559	10.9269	9.50242	10.0909	7.7908	7.97471	10.415	7.30567	3.29149	9.84398	2.771
Rfx4	chr10:84756047-84906538	0.0315741	0	0	0.0114622	0	0	0	0	0	0	0	0	0.0112267	0	0	0	0	0	0.00940828	0	0.0214447	0	0	0	0.0035465	0.00807807
Ric8b	chr10:84917612-85018337	5.39944	4.1957	4.12532	5.30831	4.25217	5.17115	5.14359	4.7657	4.45979	4.84213	4.81924	3.59942	5.4298	5.40572	4.68183	5.43605	5.0012	4.24693	5.05782	5.01671	4.82637	4.77793	4.44447	2.90496	4.72132	0.617376
Fhl4	chr10:85097018-85102495	0.929792	0.657156	0.671795	0.992622	0.459196	1.17821	0.819537	0.951226	1.00155	1.00066	0.965117	0.698329	0.687387	0.792286	0.752253	0.947988	0.772527	0.806583	1.15163	1.24082	1.26329	0.857936	0.985403	0.699699	0.886791	0.200981
AI597468	chr10:85102626-85117747	33.9792	24.8047	29.6702	34.1531	32.737	28.7187	33.4769	31.4929	31.6453	37.0019	35.8731	24.7106	24.0936	30.9431	33.1716	23.8783	30.8444	25.7135	30.3249	30.3827	28.2351	29.8341	31.3583	12.0726	29.5465	5.20004
Mterfd3	chr10:85119432-85128027	3.73372	2.24879	1.84157	3.61863	3.84598	2.50613	3.83864	4.95173	3.61525	3.13453	3.84468	3.46493	2.35465	3.93174	2.77939	3.55584	2.67065	3.1313	2.91894	4.96911	3.04955	1.92612	3.7742	2.56671	3.26137	0.823064
Cry1	chr10:85131699-85185054	9.05287	9.26329	9.11717	7.11199	10.413	9.67964	8.61032	9.66668	8.41646	9.61051	11.7921	7.50884	7.8203	7.91413	8.58387	7.26967	9.93135	8.52153	11.314	11.0794	10.6044	11.9758	11.741	6.53705	9.31397	1.56863
Btbd11	chr10:85386813-85660292	2.6065	2.39359	1.64664	2.4525	1.91264	1.24338	2.74197	1.11382	1.73815	2.26195	2.00951	1.03098	3.43464	1.88287	1.9861	2.62134	1.81263	1.54166	2.21429	1.39496	1.44882	2.54661	1.43639	0.247338	1.90497	0.683191
Pwp1	chr10:85871830-85889103	39.1001	31.6716	36.3447	38.1099	36.4393	30.5924	34.4668	36.6848	34.1253	40.4401	43.8157	32.1123	36.4901	40.51	37.2076	40.0666	42.2959	37.2105	46.7123	42.7087	40.7436	46.5421	44.8623	30.5964	38.327	4.73402
Prdm4	chr10:85891967-85916945	16.5948	11.8521	13.8835	16.4291	13.3916	11.0489	15.3516	12.482	13.8417	15.2102	16.4251	14.0415	18.3146	17.1465	16.0362	16.6574	15.2239	14.4743	14.842	13.9124	14.0874	16.3321	12.7437	8.90028	14.551	2.14429
Ascl4	chr10:85928490-85929647	0	0	0	0	0	0	0	0	0	0	0	0	0	0	0	0	0	0	0	0	0	0	0	0	0	0
D10Wsu52e	chr10:85938636-85957793	76.6538	78.4965	82.5887	80.4374	89.1267	67.1157	81.4811	88.0387	91.8904	92.2157	122.254	89.4441	78.2908	89.3706	85.2283	84.3313	97.1786	84.7531	97.7354	87.9101	91.293	102.873	88.3683	71.2012	87.4282	11.0477
Bpifc	chr10:85959690-86011860	0.018647	0.0514296	0.0418643	0	0.0874454	0.0705078	0	0	0	0	0.0996891	0	0.0594627	0.0611715	0.0886859	0.0614144	0.0993417	0.146889	0.0816559	0.141991	0.0333543	0.0238461	0.0555757	0	0.0509571	0.0451764
Fbxo7	chr10:86021928-86048328	11.5529	13.7164	15.8807	13.0032	14.82	15.9002	11.7176	16.5643	18.271	14.3811	25.9967	18.9314	10.5446	15.3481	13.7637	12.1735	14.3581	14.6673	14.4304	16.7014	16.5878	14.7679	19.1535	15.7758	15.3753	3.16298
Syn3	chr10:86048745-86498896	0.210289	0.169123	0.200867	0.149718	0.235394	0.358615	0.273647	0.205238	0.192638	0.30462	0.25722	0.336876	0.133658	0.235049	0.219652	0.243094	0.223994	0.274314	0.120731	0.298753	0.213561	0.12089	0.159486	0.072792	0.217092	0.0709319
4930486F22Rik	chr10:86095853-86113585	0	0	0	0	0	0	0.101823	0	0.173129	0	0	0	0	0	0	0	0	0	0	0	0.155256	0	0	0	0.0179253	0.049666
Timp3	chr10:86300411-86349505	32.0538	49.1982	53.3019	42.0185	63.5558	35.1792	52.3081	35.1487	59.7912	69.4385	84.521	62.6405	35.838	65.557	59.6793	40.0504	63.0629	53.3639	32.4893	26.9088	33.8692	34.607	32.2687	13.2798	47.0887	16.7661
1810014B01Rik	chr10:86685526-86689954	2.20765	2.35296	3.00141	2.01508	1.91288	2.01845	1.33166	2.23333	2.40814	1.67233	2.24575	1.60187	1.77412	2.65098	2.32959	2.20174	2.47437	2.81955	2.92751	3.23996	2.7671	2.62145	2.22553	1.33527	2.26536	0.50513
Hsp90b1	chr10:86690840-86705444	390.269	242.496	240.544	366.381	284.511	212.535	341.766	242.618	282.035	371.137	273.939	182.187	324.01	300.229	286.325	326.414	298.218	222.295	323.521	258.928	257.335	304.725	213.4	100.596	276.934	65.3897
BC030307	chr10:86705810-86776843	0.385617	0.177076	0.181147	0.485691	0.210654	0.219862	0.383564	0.343762	0.488838	0.464965	0.371746	0.329017	0.530475	0.175633	0.144099	0.355114	0.301417	0.324021	0.423899	0.613583	0.37759	0.425896	0.41034	0.0362225	0.34001	0.138094
Nt5dc3	chr10:86779004-86838389	6.77855	3.3585	2.93624	5.99284	3.74688	3.01759	6.48095	2.2174	3.6361	6.01901	3.48293	2.51508	7.54944	3.67044	3.52534	7.09285	4.09866	3.20926	4.16798	2.95609	2.80151	4.4469	2.04122	0.678223	4.0175	1.75733
Stab2	chr10:86841209-87007942	0.014696	0.0246801	0.0414842	0.039951	0.074011	0.0331888	0.0379442	0.0573873	0.035177	0.0400309	0.0738127	0.0173223	0.0117869	0.0563101	0.0355026	0.00812527	0.0359705	0.0689291	0.0163426	0.0249635	0.0793142	0.00940609	0.054967	0.0210659	0.0380154	0.0216438
1700113H08Rik	chr10:87058045-87230599	0	0	0	0	0	0	0	0	0	0	0	0	0	0	0	0	0	0	0	0	0	0	0	0	0	0
Ascl1	chr10:87491040-87493660	0	0	0	0	0	0	0.0163089	0	0	0	0	0	0	0	0	0	0	0	0	0	0	0	0	0	0.000679538	0.00332904
[truncated: 21,352 more rows]

## Sheet: Sort by average
GeneID	Locus	Mock-12hr	Mock-12_2	Mock-12_3	Mock-18hr	Mock-18_2	Mock-18_3	Mock-24-hr	Mock-24_2	Mock-24_3	Mock-36-hr	Mock-36_2	Mock-36_3	PyV-12hr	PyV-12_2	PyV-12_3	PyV-18hr	PyV-18_2	PyV-18_3	PyV-24hr	PyV-24_2	PyV-24_3	PyV-36hr	PyV-36_2	PyV-36_3	Average	StDev	Stdev/avg	12 hr t test	18 hr t test	24 hr t test	36 hr t test	STD Error
Rn45s	chr17:39842996-39848829	0	32883.3	0	0	17444.1	24582.5	9798.47	0	0	0	5143.85	0	0	10368.7	18838.3	0	13236.7	27852.4	8835.01	14605.9	19368.6	0	0	72164.4	11463.4	16479.4	1.43756	0.925069	0.978428	0.0693888	0.406686	3363.84
Rmrp	chr4:43492784-43493059	2292.33	2941.16	2702.09	2374.4	3173.36	6027.13	2563.3	4665.45	4596.88	2567.86	4500.52	3466.1	11973.4	4420.08	3846.67	15182.1	3051.45	4537.08	35925.2	5616.69	5289.92	28373.5	5609.78	5076.13	7115.52	8332.67	1.17105	0.193265	0.401258	0.315651	0.284395	1700.9
Lars2	chr9:123366939-123462664	555.388	7989.48	17022	368.027	2785.87	4719.15	167.798	9513.21	8465.39	135.897	1114.4	32388.6	713.138	914.949	3145.02	928.751	1540.51	6922.29	304.998	2838.14	4224.08	38.968	17686.8	22859.6	6139.27	8381.45	1.36522	0.22415	0.835362	0.32047	0.863618	1710.86
Actb	chr5:142903115-142906724	7156.86	6109.4	5793.7	5675.48	6488.24	4284.52	5062.46	4298.77	5522.76	5192.18	5659.94	3818.44	8669.37	7007.91	6710.54	6310.3	6851.1	6322.41	5565.83	4432.05	5154.58	5825.82	4247.21	2812.77	5623.86	1268.44	0.225547	0.206062	0.204219	0.863156	0.594762	258.92
Eef1a1	chr9:78478453-78481724	3963.72	4175.9	5098.28	4404.86	4507.9	6125.72	3746.6	6824.08	5089.33	4115.11	6134.86	4700.96	3806.92	5069.04	4495.03	3933.61	4557.92	4474.26	5969.2	6417.12	5652.68	5316.82	6858.24	4895.44	5013.9	953.675	0.190206	0.934137	0.307015	0.436394	0.450652	194.668
Rpph1	chr14:50807446-50807771	1382.98	1718.27	1613.75	1613.71	1244.49	4869.8	1271.16	3598.69	2493.14	1343.44	1116.07	835.199	6296.76	1949.32	1669.84	10296	1021.6	1831.61	28384.6	3992.48	3481.48	21932.4	2634.11	1962.82	4523.07	6760.12	1.49459	0.312443	0.600408	0.313457	0.302469	1379.9
Rps2	chr17:24720062-24721927	3035.31	3979.45	3874.45	3326.56	3818.52	6146.32	3167.64	6334.35	4519.86	3517.14	4050.84	3212.74	3546.58	4101.72	4014.07	3256.44	3789.83	4044.45	5398.9	6530.62	5753.41	6136.98	4634.65	4908.39	4379.13	1101.44	0.251521	0.496435	0.46081	0.279475	0.0354143	224.831
Ppia	chr11:6415869-6419810	2276.8	2051.33	2464.74	2516.12	2353.99	3026.03	2284.21	3623.69	2723.4	2403.78	3170.53	2264.27	2084.16	2523.33	2238.25	2607.76	2344.55	2200.23	4083.68	3463.95	3038.09	3443.57	3130.17	2314.1	2692.95	549.591	0.204085	0.924881	0.351048	0.260571	0.470211	112.185
Rps28	chr17:33823036-33824498	2278.53	2555.93	2434.87	2142.99	2690.57	2350	2246.04	3069.62	2780.07	2542	3221.46	2466.97	2206.6	2956.67	2546.29	1971.3	2450.4	2716.7	2757.96	2855.27	2950.83	3425.43	2695.47	2858.93	2632.12	352.611	0.133965	0.560168	0.958253	0.562532	0.486676	71.9764
Rplp0	chr5:115559466-115563729	1488.11	1938.35	2237.1	1583.78	1831.44	3738.88	1314.02	3796.75	2452.5	1501.43	2118.63	1946.28	1970.1	2085.55	1919.21	1754.89	1794.76	1950	3123.02	3664.25	3045.48	3149.96	3285.06	2680.08	2348.73	765.491	0.325916	0.666148	0.464961	0.366434	0.0103723	156.255
Uba52	chr8:70508265-70510367	2140.7	1715.93	1740.82	2267.51	1693.02	1772.11	2113.25	2277.64	2099.31	2372.81	2891.11	2194.08	2359.63	2046.58	1947.4	2568.09	1671.37	1889.12	3429.24	2219.74	2258.5	3548.56	2589.62	2243.16	2252.05	487.723	0.216568	0.245578	0.704952	0.304024	0.525316	99.556
Lgals1	chr15:78926724-78930465	1895.47	1585.22	1795.66	1944.29	1738.81	2187.44	1744.46	2682.65	2124.65	1757.78	2252.64	1906.92	1437.57	1849.84	1607.46	2116.91	1676.15	1923.04	3660.49	2771.2	2464.44	3340.17	2807.24	2523.67	2158.09	564.008	0.261346	0.445926	0.791183	0.157757	0.0307694	115.128
Rps26	chr10:128624528-128626506	2421.39	1532.82	1325.34	2517.4	1818.06	1465.15	2861.19	1910.42	1734.41	3187.67	2001.4	1052.07	2396.62	1847.99	1729.48	2403.77	1764.02	1757.61	3746.07	1888.92	2009.59	4172.06	1604.01	1233.41	2099.2	762.877	0.363413	0.588359	0.917286	0.613829	0.829067	155.722
Ftl1	chr7:45457943-45459886	1988.65	2029.13	1970.17	2128.97	1891.96	1747.47	2076.51	2011.76	2002.18	2208.44	2789.23	1986.13	2573.17	2117.03	1977.59	2065.32	1692.85	1736.98	2391.87	1679.66	1767.03	2647.4	1577.03	1691.74	2031.18	313.268	0.15423	0.278076	0.60348	0.728498	0.439749	63.9457
Hspa8	chr9:40801272-40805199	2234.85	1558.64	1879.39	2061.65	1679.78	1395.33	1820.86	1730.85	1727.44	1961.35	2233.56	1851.5	2021.13	1928.1	1757.98	2144.87	1811.93	1695.33	2225.57	1778.23	1784.73	2145.01	2303.79	1515.84	1885.32	245.415	0.130172	0.959144	0.505927	0.324205	0.92333	50.0952
Gapdh	chr6:125161851-125165583	1980.86	1612.84	1418.96	2253.91	1678.59	1395.57	2307.7	1299.22	1523.35	2312.84	1576.3	1188.49	2135.72	2025.51	1874.06	2275.13	1786.75	1825.84	2740.71	1495.62	1704.53	3259.17	1201.57	1001.3	1828.11	525.768	0.287602	0.133414	0.56424	0.611818	0.879517	107.322
[truncated: 23,335 more rows]
